# Supplementary material for: Time since Onset of Disease and Individual Clinical Markers Associate with Transcriptional Changes in Uncomplicated Dengue
Source: PLoS Negl Trop Dis. 2015 Mar 13;9(3):e0003522. doi: 10.1371/journal.pntd.0003522 (PMC4358925; doi:10.1371/journal.pntd.0003522)
Supplement: S1 Information — For every contrast, the probeset ensemble genome identifier, the average expression, the log fold change in expression, and the adjusted p value (i.e., fdr) are given. (XLSX) [file pntd.0003522.s002.xlsx]

## Sheet: ws.neg - hc
	ID	logFC	AveExpr	adj.P.Val
4738	ENSG00000119147_at	-1.22847	6.90123	1.38039e-15
11116	ENSG00000165949_at	4.63147	11.7936	1.64685e-15
12735	ENSG00000173825_at	-1.08209	7.61254	5.46897e-15
13360	ENSG00000178075_at	-1.21572	6.49778	1.39424e-14
9630	ENSG00000157445_at	-1.58947	7.19426	1.67106e-14
528	ENSG00000030110_at	1.00638	9.53771	1.51568e-11
11961	ENSG00000169715_at	1.2618	9.60764	3.31471e-11
13593	ENSG00000179639_at	-1.80598	8.68144	3.48368e-11
13288	ENSG00000177556_at	1.03318	10.4825	2.28623e-10
5041	ENSG00000121691_at	-1.03623	11.0722	3.52346e-10
9741	ENSG00000158481_at	-1.16901	8.08538	3.75625e-10
7105	ENSG00000136999_at	-1.06265	7.12823	7.25348e-10
9727	ENSG00000158373_at	1.70227	10.3082	1.4338e-09
1521	ENSG00000080986_at	1.26264	8.43307	2.51594e-09
9818	ENSG00000159189_at	1.87696	8.14287	3.10369e-09
12655	ENSG00000173369_at	1.9071	8.48428	5.63493e-09
9729	ENSG00000158406_at	1.82623	8.89105	6.74549e-09
13948	ENSG00000182319_at	-1.16351	9.22948	7.22369e-09
11424	ENSG00000167261_at	-1.18038	10.0059	7.86182e-09
17582	ENSG00000233355_at	-1.11304	6.94982	9.62012e-09
3850	ENSG00000111796_at	-1.6479	10.4491	1.08474e-08
2522	ENSG00000101773_at	1.01369	9.29849	1.74869e-08
82	ENSG00000002549_at	1.67358	11.3541	1.85648e-08
5020	ENSG00000121413_at	-1.05215	8.86889	2.53852e-08
587	ENSG00000038210_at	1.15898	9.76905	2.7764e-08
109	ENSG00000004468_at	2.45669	10.822	3.5442e-08
14184	ENSG00000183691_at	-1.51925	7.03616	3.90925e-08
15166	ENSG00000196331_at	1.14535	6.89207	4.87531e-08
7241	ENSG00000137807_at	1.03021	7.12734	6.1655e-08
16363	ENSG00000213371_at	-1.05997	12.0106	8.98753e-08
15417	ENSG00000197409_at	1.70419	9.26487	8.98753e-08
6030	ENSG00000130303_at	1.14243	10.521	1.01408e-07
5658	ENSG00000126709_at	1.796	12.4725	1.34869e-07
7590	ENSG00000139970_at	-1.24338	8.03693	1.67345e-07
1528	ENSG00000081059_at	-1.24845	9.22164	1.80255e-07
2747	ENSG00000103355_at	-1.44373	7.26379	1.84428e-07
12656	ENSG00000173372_at	1.319	7.81302	1.88361e-07
15925	ENSG00000204136_at	-1.3598	7.88068	1.9284e-07
7326	ENSG00000138166_at	1.54446	9.99989	2.78706e-07
8975	ENSG00000151364_at	1.65425	7.83195	3.08921e-07
12458	ENSG00000172183_at	1.03713	12.259	3.24791e-07
5632	ENSG00000126353_at	-1.42709	9.57578	3.24866e-07
6201	ENSG00000131355_at	-1.23289	8.47127	4.29824e-07
4059	ENSG00000113368_at	1.09586	8.42549	4.63866e-07
5286	ENSG00000124102_at	-2.04526	8.11766	6.23457e-07
2761	ENSG00000103479_at	-1.26338	8.73156	6.26185e-07
4462	ENSG00000116663_at	1.55289	10.5325	6.68046e-07
7872	ENSG00000142089_at	1.27807	12.963	7.11034e-07
6461	ENSG00000133106_at	1.45318	10.2854	7.20748e-07
8763	ENSG00000149131_at	2.80216	10.1928	7.24541e-07
1847	ENSG00000089692_at	1.16757	9.06871	9.52337e-07
12614	ENSG00000173114_at	-1.9143	8.39913	9.86621e-07
12743	ENSG00000173868_at	-1.09952	7.35796	1.10014e-06
14273	ENSG00000184221_at	-1.20462	8.64803	1.13985e-06
14166	ENSG00000183625_at	-1.29773	8.48595	1.2202e-06
14605	ENSG00000185950_at	-1.02913	9.9105	1.28795e-06
5442	ENSG00000125148_at	1.52877	12.6535	1.29416e-06
7277	ENSG00000137959_at	2.52465	11.2002	2.37397e-06
14350	ENSG00000184613_at	-1.84009	9.19331	2.58351e-06
14182	ENSG00000183688_at	-1.31584	10.6243	3.08455e-06
12425	ENSG00000172005_at	-1.2756	8.7014	3.27411e-06
1437	ENSG00000078589_at	-1.02061	8.10246	3.47209e-06
2074	ENSG00000099204_at	-1.19093	9.69607	3.58986e-06
15238	ENSG00000196562_at	-1.29008	8.85488	3.59603e-06
1054	ENSG00000068079_at	1.52787	10.9725	3.71002e-06
14834	ENSG00000187608_at	2.15394	12.3188	3.80145e-06
2199	ENSG00000100225_at	-1.30554	11.9775	4.54828e-06
4552	ENSG00000117228_at	1.41305	12.2742	4.91276e-06
7613	ENSG00000140105_at	1.10372	11.8588	5.04442e-06
7316	ENSG00000138119_at	1.25959	8.93505	7.59307e-06
18167	ENSG00000241399_at	-1.08995	11.0763	8.83755e-06
8145	ENSG00000143891_at	1.43075	9.38851	9.66154e-06
1789	ENSG00000088827_at	2.39806	10.1616	1.01086e-05
11139	ENSG00000166046_at	-1.10964	7.08583	1.1021e-05
2236	ENSG00000100325_at	-1.2598	9.38867	1.25841e-05
7442	ENSG00000138795_at	-1.005	8.06952	1.28692e-05
13263	ENSG00000177409_at	1.53704	10.6234	1.74398e-05
9364	ENSG00000154814_at	-1.02869	8.72355	2.20805e-05
9647	ENSG00000157601_at	1.69611	12.3646	2.34966e-05
7007	ENSG00000136514_at	1.82731	10.0542	2.36416e-05
3484	ENSG00000108679_at	1.82107	10.1161	2.75256e-05
10991	ENSG00000165406_at	-1.06342	8.76606	3.89379e-05
4551	ENSG00000117226_at	1.35422	10.8844	4.0273e-05
15119	ENSG00000196141_at	2.22036	10.5533	4.0273e-05
16244	ENSG00000207966_at	-1.01557	8.94726	4.34416e-05
4428	ENSG00000116251_at	-1.05948	11.0067	4.49766e-05
5333	ENSG00000124256_at	1.33268	9.49224	4.5901e-05
4919	ENSG00000120539_at	1.11323	7.89557	4.8047e-05
1819	ENSG00000089127_at	1.87757	11.1042	4.98066e-05
1803	ENSG00000088992_at	-1.46561	9.61844	6.39503e-05
3070	ENSG00000105610_at	-1.08806	7.45396	7.27696e-05
4702	ENSG00000118689_at	-1.3778	10.365	8.52235e-05
11359	ENSG00000166947_at	-1.76221	8.83691	9.42862e-05
9544	ENSG00000156587_at	1.08703	11.8551	9.52956e-05
4249	ENSG00000115155_at	1.02328	7.78689	9.90607e-05
7536	ENSG00000139572_at	1.17517	7.70567	0.000113342
3785	ENSG00000111335_at	1.35433	10.3698	0.00011471
9144	ENSG00000152766_at	2.26814	9.31111	0.000123692
13718	ENSG00000180537_at	-1.5558	7.23594	0.000131501
15239	ENSG00000196565_at	-1.9448	11.3076	0.000133049
6623	ENSG00000134326_at	1.73966	11.6359	0.000136002
6695	ENSG00000134809_at	1.29596	10.7	0.000149368
1562	ENSG00000082146_at	-1.7847	10.8759	0.000165797
14933	ENSG00000188313_at	1.28197	11.9884	0.000170266
10239	ENSG00000162614_at	1.65423	8.92586	0.000177073
10866	ENSG00000164821_at	-1.14127	7.81531	0.000192801
381	ENSG00000013306_at	-1.64149	10.9517	0.000197694
14516	ENSG00000185507_at	1.51641	11.8399	0.000213124
6357	ENSG00000132530_at	1.33393	11.6847	0.000219533
6620	ENSG00000134321_at	2.3529	11.698	0.000220629
5271	ENSG00000123975_at	1.09949	9.7736	0.000227891
10180	ENSG00000162366_at	-1.81718	9.38721	0.000290212
6733	ENSG00000135047_at	1.30347	9.37075	0.000292236
10975	ENSG00000165304_at	1.03677	8.0457	0.000304999
5256	ENSG00000123689_at	1.09624	8.12328	0.000308776
21	AFFX-HUMISGF3A/M97935_MA_at	1.00809	10.5215	0.000309931
7042	ENSG00000136732_at	-1.26792	11.8502	0.000333774
15871	ENSG00000203760_at	1.05623	8.32528	0.000354797
9845	ENSG00000159346_at	-1.07738	11.7227	0.000361802
3887	ENSG00000112053_at	1.08489	7.56656	0.000391591
7398	ENSG00000138642_at	1.42227	9.99408	0.000391591
8772	ENSG00000149212_at	-1.90159	8.99172	0.000479369
15802	ENSG00000198876_at	-1.08744	10.8997	0.000525693
3313	ENSG00000107262_at	-1.10966	9.45798	0.000536753
11618	ENSG00000168062_at	1.8747	8.87794	0.00064148
3766	ENSG00000111247_at	1.05139	7.6924	0.000712491
6750	ENSG00000135114_at	1.78528	10.9149	0.000715025
3783	ENSG00000111331_at	1.72571	11.5694	0.000731072
4836	ENSG00000119917_at	1.64829	12.607	0.000807537
4844	ENSG00000119950_at	-1.33371	12.1239	0.000823037
9784	ENSG00000158856_at	-1.06189	9.03962	0.000887711
11674	ENSG00000168300_at	-1.05224	8.27989	0.000935485
12921	ENSG00000175063_at	1.1178	9.30777	0.0009986
3829	ENSG00000111678_at	-1.04051	9.97176	0.00116986
8488	ENSG00000146670_at	1.17178	8.12635	0.00119895
3938	ENSG00000112312_at	1.28655	8.90611	0.00125409
8051	ENSG00000143416_at	-1.48326	8.34451	0.00126889
9434	ENSG00000155660_at	1.02269	10.0677	0.00131364
18733	ENSG00000249107_at	1.87298	10.0882	0.00133463
7205	ENSG00000137628_at	1.09581	10.9129	0.00133745
8318	ENSG00000145335_at	-1.56464	9.82421	0.00133797
953	ENSG00000065328_at	1.03975	7.25715	0.00134944
5191	ENSG00000123131_at	1.25633	10.5395	0.00149929
16257	ENSG00000211644_at	1.68505	10.2194	0.00159447
7152	ENSG00000137267_at	-1.27366	7.90365	0.00185682
2001	ENSG00000094804_at	1.33125	7.4365	0.0019509
5285	ENSG00000124098_at	-1.50412	10.0635	0.00197371
2982	ENSG00000105205_at	-1.23102	11.1722	0.00206849
9328	ENSG00000154451_at	1.08631	11.0219	0.00229233
1251	ENSG00000073737_at	1.17594	10.1377	0.00245721
126	ENSG00000004939_at	-1.05275	8.61303	0.00282563
4648	ENSG00000118193_at	1.17635	7.24327	0.00291225
3647	ENSG00000110079_at	1.2611	8.50268	0.00301323
16258	ENSG00000211648_at	2.1073	9.9674	0.00303717
16156	ENSG00000205413_at	1.09655	10.3635	0.00316951
10269	ENSG00000162722_at	-1.12526	11.0522	0.00322154
300	ENSG00000010030_at	1.25738	8.2445	0.00330748
10494	ENSG00000163568_at	1.42924	10.495	0.00332613
3226	ENSG00000106462_at	1.01199	8.45585	0.00335942
1211	ENSG00000072571_at	1.43961	7.97011	0.00341101
16267	ENSG00000211673_at	1.73218	9.80501	0.00363711
16263	ENSG00000211663_at	1.28163	8.97162	0.00364337
5797	ENSG00000128228_at	1.1038	8.96206	0.00390441
7291	ENSG00000138035_at	1.21351	9.9571	0.00399152
11625	ENSG00000168078_at	1.41765	7.63554	0.00417392
14564	ENSG00000185745_at	1.67028	12.425	0.00419819
1770	ENSG00000088325_at	1.32848	7.97906	0.00439797
11577	ENSG00000167900_at	1.05396	7.98233	0.00486071
8328	ENSG00000145386_at	1.29595	7.84255	0.00497791
7239	ENSG00000137804_at	1.23915	8.57329	0.00518894
4016	ENSG00000112984_at	1.06726	6.93961	0.00527763
8066	ENSG00000143476_at	1.40535	7.85303	0.00556706
1898	ENSG00000090889_at	1.15616	7.36918	0.00557963
2383	ENSG00000101003_at	1.08731	7.49619	0.005603
8029	ENSG00000143344_at	1.04248	8.54328	0.00568293
12069	ENSG00000170312_at	1.03334	7.39064	0.00584048
13489	ENSG00000178999_at	1.24545	7.4919	0.0058504
3990	ENSG00000112742_at	1.09723	7.31388	0.00591735
14361	ENSG00000184678_at	1.09901	10.7019	0.00619509
5232	ENSG00000123473_at	1.01455	7.56414	0.0062126
8727	ENSG00000148773_at	1.06336	7.7605	0.00637819
12393	ENSG00000171848_at	2.05893	10.0416	0.00654523
833	ENSG00000059378_at	1.07115	11.1057	0.00658167
11880	ENSG00000169245_at	2.28411	9.60011	0.00677967
16254	ENSG00000211598_at	1.33235	10.7813	0.00761396
17384	ENSG00000231292_at	1.3625	9.64619	0.00783753
5906	ENSG00000129173_at	1.1754	7.08267	0.00809588
4878	ENSG00000120217_at	1.28187	8.44094	0.00830557
16260	ENSG00000211652_at	1.2701	8.37259	0.00831822
4569	ENSG00000117399_at	1.54393	8.32051	0.00833896
9632	ENSG00000157456_at	1.23233	8.02509	0.0085644
9146	ENSG00000152778_at	1.00624	10.7836	0.00862345
7329	ENSG00000138180_at	1.32442	7.84979	0.00870643
12108	ENSG00000170476_at	1.8502	10.289	0.00879973
16869	ENSG00000225492_at	1.3252	7.44483	0.0088748
5053	ENSG00000121797_at	1.16982	8.38824	0.0088748
16690	ENSG00000223350_at	1.19306	7.47259	0.009099
19006	ENSG00000251230_at	1.08939	8.14463	0.00927056
5672	ENSG00000126787_at	1.60939	7.92957	0.00932172
10815	ENSG00000164611_at	1.18698	9.8119	0.0100806
1172	ENSG00000071539_at	1.10186	7.68675	0.0101801
12266	ENSG00000171241_at	1.55035	8.05323	0.0104035
3610	ENSG00000109805_at	1.28411	7.6063	0.0104615
6448	ENSG00000133048_at	-1.1444	9.43453	0.0105656
11314	ENSG00000166803_at	1.23963	9.05915	0.0111513
18313	ENSG00000244734_at	-1.54796	11.9589	0.0114886
7399	ENSG00000138646_at	1.46528	11.4823	0.0115016
6569	ENSG00000134057_at	1.13349	7.51793	0.0116891
13184	ENSG00000176890_at	1.60667	9.39421	0.0118649
9085	ENSG00000152253_at	1.09965	6.79953	0.0121129
10533	ENSG00000163666_at	1.79866	7.91509	0.0126684
2183	ENSG00000100162_at	1.03653	8.29959	0.0136874
9754	ENSG00000158578_at	-1.45237	10.8602	0.0145496
16295	ENSG00000211949_at	1.69911	11.5218	0.0148183
7199	ENSG00000137563_at	1.33621	8.24597	0.0148537
2292	ENSG00000100526_at	1.1426	7.75093	0.0155697
16262	ENSG00000211659_at	1.18875	8.43856	0.0164981
3153	ENSG00000105974_at	1.18074	7.59186	0.0181525
5172	ENSG00000122952_at	1.52347	8.74047	0.0190115
563	ENSG00000035499_at	1.00612	7.01101	0.0193394
1417	ENSG00000078081_at	1.67112	9.06516	0.0214184
17407	ENSG00000231475_at	1.13914	8.53914	0.0227917
11882	ENSG00000169248_at	1.42613	7.11339	0.0231885
16293	ENSG00000211940_at	1.56036	9.87873	0.0239408
6253	ENSG00000131747_at	1.14978	8.3479	0.0239947
5462	ENSG00000125355_at	1.38079	7.45196	0.0282734
9027	ENSG00000151725_at	1.00132	8.10587	0.0283744
4838	ENSG00000119922_at	1.17585	11.787	0.0295178
8150	ENSG00000143942_at	1.12402	8.55343	0.0323851
11547	ENSG00000167768_at	-1.20428	8.16283	0.0328975
16297	ENSG00000211962_at	1.42764	9.1816	0.0450231
5250	ENSG00000123610_at	1.10615	11.1188	0.045244
3487	ENSG00000108691_at	1.72208	7.83734	0.0483395
16289	ENSG00000211934_at	1.41146	9.17527	0.0484546

## Sheet: ws.pos - hc
	ID	logFC	AveExpr	adj.P.Val
11116	ENSG00000165949_at	5.52461	11.7936	8.24861e-23
4738	ENSG00000119147_at	-1.28774	6.90123	2.58729e-20
9630	ENSG00000157445_at	-1.72437	7.19426	2.7841e-19
979	ENSG00000065911_at	1.05362	9.23337	4.41425e-19
12735	ENSG00000173825_at	-1.07807	7.61254	2.12763e-18
13360	ENSG00000178075_at	-1.23124	6.49778	3.73658e-18
528	ENSG00000030110_at	1.08568	9.53771	8.40423e-16
13288	ENSG00000177556_at	1.18119	10.4825	2.54553e-15
13593	ENSG00000179639_at	-1.80694	8.68144	4.26157e-14
9741	ENSG00000158481_at	-1.21505	8.08538	1.42978e-13
11961	ENSG00000169715_at	1.20518	9.60764	1.8615e-13
5041	ENSG00000121691_at	-1.06493	11.0722	2.01355e-13
1521	ENSG00000080986_at	1.38073	8.43307	2.6374e-13
9818	ENSG00000159189_at	2.06292	8.14287	2.82077e-13
7105	ENSG00000136999_at	-1.08686	7.12823	5.6043e-13
9727	ENSG00000158373_at	1.7447	10.3082	1.30923e-12
2707	ENSG00000103121_at	1.11925	10.4498	1.31254e-12
14184	ENSG00000183691_at	-1.73669	7.03616	2.50595e-12
82	ENSG00000002549_at	1.84727	11.3541	2.91581e-12
7241	ENSG00000137807_at	1.19316	7.12734	2.92151e-12
12458	ENSG00000172183_at	1.27211	12.259	4.78556e-12
5658	ENSG00000126709_at	2.11021	12.4725	5.55504e-12
9010	ENSG00000151623_at	-1.09647	7.5251	6.40998e-12
12655	ENSG00000173369_at	1.95671	8.48428	6.73797e-12
17582	ENSG00000233355_at	-1.16265	6.94982	7.30601e-12
7590	ENSG00000139970_at	-1.45903	8.03693	7.92745e-12
11424	ENSG00000167261_at	-1.21044	10.0059	1.04569e-11
13948	ENSG00000182319_at	-1.18789	9.22948	1.10816e-11
109	ENSG00000004468_at	2.66076	10.822	1.27957e-11
3350	ENSG00000107679_at	-1.05398	8.35587	1.39898e-11
8975	ENSG00000151364_at	1.9568	7.83195	1.39898e-11
954	ENSG00000065357_at	-1.05705	9.19899	1.49639e-11
14690	ENSG00000186468_at	-1.07527	8.42031	1.5586e-11
2522	ENSG00000101773_at	1.04468	9.29849	2.45066e-11
6030	ENSG00000130303_at	1.26333	10.521	2.56813e-11
1847	ENSG00000089692_at	1.42456	9.06871	2.61889e-11
6201	ENSG00000131355_at	-1.44958	8.47127	2.72393e-11
5718	ENSG00000127334_at	-1.00637	8.72745	3.41498e-11
5020	ENSG00000121413_at	-1.08396	8.86889	4.06092e-11
1528	ENSG00000081059_at	-1.38615	9.22164	5.07133e-11
7326	ENSG00000138166_at	1.7368	9.99989	6.29385e-11
9558	ENSG00000156738_at	-1.12942	9.63913	9.4468e-11
587	ENSG00000038210_at	1.16858	9.76905	9.56546e-11
15925	ENSG00000204136_at	-1.4663	7.88068	1.47194e-10
5632	ENSG00000126353_at	-1.56808	9.57578	1.66069e-10
9729	ENSG00000158406_at	1.69614	8.89105	2.08475e-10
3850	ENSG00000111796_at	-1.54945	10.4491	2.59599e-10
9534	ENSG00000156508_at	-1.15193	8.40175	2.90663e-10
873	ENSG00000062282_at	-1.06326	8.99075	3.23172e-10
1789	ENSG00000088827_at	3.03943	10.1616	3.26705e-10
6461	ENSG00000133106_at	1.58648	10.2854	5.94764e-10
14350	ENSG00000184613_at	-2.12053	9.19331	6.75109e-10
12743	ENSG00000173868_at	-1.20394	7.35796	9.78268e-10
14834	ENSG00000187608_at	2.47034	12.3188	1.44849e-09
14182	ENSG00000183688_at	-1.48849	10.6243	1.53959e-09
5286	ENSG00000124102_at	-2.1457	8.11766	1.59684e-09
12656	ENSG00000173372_at	1.31132	7.81302	1.66917e-09
1054	ENSG00000068079_at	1.7367	10.9725	1.80327e-09
7277	ENSG00000137959_at	2.79335	11.2002	1.99309e-09
15417	ENSG00000197409_at	1.62838	9.26487	2.03069e-09
16363	ENSG00000213371_at	-1.00724	12.0106	2.38437e-09
18167	ENSG00000241399_at	-1.27632	11.0763	2.76871e-09
3957	ENSG00000112486_at	-1.03036	7.97094	3.25679e-09
9647	ENSG00000157601_at	2.05659	12.3646	4.74337e-09
15166	ENSG00000196331_at	1.03519	6.89207	5.05294e-09
11802	ENSG00000168899_at	1.03978	7.92167	5.33159e-09
8763	ENSG00000149131_at	2.83473	10.1928	5.54095e-09
5404	ENSG00000124762_at	1.19599	9.69151	5.6953e-09
3215	ENSG00000106392_at	1.05734	9.71915	5.76967e-09
4462	ENSG00000116663_at	1.55859	10.5325	6.06477e-09
7207	ENSG00000137642_at	-1.00616	11.956	6.10602e-09
12425	ENSG00000172005_at	-1.37695	8.7014	6.2967e-09
15755	ENSG00000198786_at	-1.09061	11.5817	6.52741e-09
12614	ENSG00000173114_at	-1.93709	8.39913	7.95708e-09
4059	ENSG00000113368_at	1.06995	8.42549	8.48675e-09
2761	ENSG00000103479_at	-1.2479	8.73156	8.66822e-09
2074	ENSG00000099204_at	-1.27117	9.69607	9.72288e-09
7613	ENSG00000140105_at	1.19517	11.8588	1.08619e-08
2241	ENSG00000100342_at	1.05419	9.51154	1.10914e-08
7872	ENSG00000142089_at	1.25443	12.963	1.198e-08
5442	ENSG00000125148_at	1.53578	12.6535	1.33175e-08
1437	ENSG00000078589_at	-1.07249	8.10246	1.40287e-08
8145	ENSG00000143891_at	1.58005	9.38851	1.55199e-08
7442	ENSG00000138795_at	-1.12499	8.06952	1.61063e-08
14166	ENSG00000183625_at	-1.27968	8.48595	2.02973e-08
2747	ENSG00000103355_at	-1.29355	7.26379	2.70359e-08
4249	ENSG00000115155_at	1.26561	7.78689	2.84853e-08
5333	ENSG00000124256_at	1.56258	9.49224	3.19827e-08
1365	ENSG00000076770_at	-1.05403	9.78443	3.47471e-08
3484	ENSG00000108679_at	2.06153	10.1161	3.577e-08
4688	ENSG00000118515_at	-1.00293	10.6185	3.76432e-08
13263	ENSG00000177409_at	1.68951	10.6234	3.86788e-08
15119	ENSG00000196141_at	2.55597	10.5533	4.19242e-08
10239	ENSG00000162614_at	2.04402	8.92586	8.01173e-08
14273	ENSG00000184221_at	-1.11006	8.64803	1.03389e-07
7316	ENSG00000138119_at	1.26854	8.93505	1.18432e-07
3785	ENSG00000111335_at	1.59757	10.3698	1.23244e-07
7007	ENSG00000136514_at	1.94582	10.0542	1.36155e-07
2199	ENSG00000100225_at	-1.26999	11.9775	1.45907e-07
4428	ENSG00000116251_at	-1.1671	11.0067	1.49668e-07
11139	ENSG00000166046_at	-1.11024	7.08583	2.20813e-07
11058	ENSG00000165682_at	1.39283	9.13485	2.23612e-07
6695	ENSG00000134809_at	1.51724	10.7	2.25465e-07
5140	ENSG00000122643_at	1.09084	12.7822	2.61285e-07
9364	ENSG00000154814_at	-1.06064	8.72355	2.64842e-07
4919	ENSG00000120539_at	1.19737	7.89557	2.86489e-07
2035	ENSG00000095739_at	1.13433	7.56877	3.51306e-07
10313	ENSG00000162894_at	-1.09625	10.4047	3.63257e-07
2236	ENSG00000100325_at	-1.24152	9.38867	3.64418e-07
10991	ENSG00000165406_at	-1.11383	8.76606	3.93982e-07
6733	ENSG00000135047_at	1.55406	9.37075	4.28459e-07
6623	ENSG00000134326_at	1.96676	11.6359	4.31921e-07
7042	ENSG00000136732_at	-1.51771	11.8502	4.8872e-07
7715	ENSG00000140932_at	-1.2917	11.264	5.03361e-07
11907	ENSG00000169385_at	1.33458	11.1692	6.02761e-07
1819	ENSG00000089127_at	1.95602	11.1042	6.37817e-07
2105	ENSG00000099804_at	-1.04125	9.7799	7.71387e-07
16244	ENSG00000207966_at	-1.03746	8.94726	8.0672e-07
11930	ENSG00000169508_at	-1.08172	9.44901	1.10681e-06
8772	ENSG00000149212_at	-2.25363	8.99172	1.12715e-06
7398	ENSG00000138642_at	1.65645	9.99408	1.1707e-06
12327	ENSG00000171552_at	-1.00329	7.97766	1.39132e-06
14516	ENSG00000185507_at	1.67607	11.8399	1.40204e-06
6357	ENSG00000132530_at	1.47507	11.6847	1.44265e-06
381	ENSG00000013306_at	-1.78551	10.9517	1.75748e-06
9845	ENSG00000159346_at	-1.19837	11.7227	2.69585e-06
4552	ENSG00000117228_at	1.20642	12.2742	2.85953e-06
15235	ENSG00000196549_at	-1.03492	9.28506	3.14602e-06
11359	ENSG00000166947_at	-1.76664	8.83691	3.32801e-06
5256	ENSG00000123689_at	1.18955	8.12328	3.46197e-06
7536	ENSG00000139572_at	1.18474	7.70567	3.81989e-06
18556	ENSG00000247448_at	-1.09186	7.35992	3.89517e-06
4702	ENSG00000118689_at	-1.34924	10.365	4.6743e-06
6620	ENSG00000134321_at	2.4468	11.698	5.05213e-06
12957	ENSG00000175265_at	-1.07137	9.83929	5.81497e-06
9544	ENSG00000156587_at	1.05708	11.8551	6.13352e-06
1562	ENSG00000082146_at	-1.7882	10.8759	7.11774e-06
14933	ENSG00000188313_at	1.28351	11.9884	7.45419e-06
6750	ENSG00000135114_at	1.99055	10.9149	7.48305e-06
1803	ENSG00000088992_at	-1.37538	9.61844	7.49477e-06
567	ENSG00000035720_at	1.05485	9.26981	7.87353e-06
5271	ENSG00000123975_at	1.11578	9.7736	8.39289e-06
3783	ENSG00000111331_at	1.91039	11.5694	8.88612e-06
3313	ENSG00000107262_at	-1.18008	9.45798	1.15012e-05
9144	ENSG00000152766_at	2.16422	9.31111	1.20216e-05
16519	ENSG00000215105_at	-1.03285	10.0962	1.22246e-05
10975	ENSG00000165304_at	1.04829	8.0457	1.29724e-05
15802	ENSG00000198876_at	-1.14186	10.8997	1.40146e-05
5285	ENSG00000124098_at	-1.76548	10.0635	1.56463e-05
277	ENSG00000008516_at	-1.01053	9.82228	1.82301e-05
4844	ENSG00000119950_at	-1.43083	12.1239	1.85885e-05
11518	ENSG00000167671_at	-1.00682	9.54739	1.93727e-05
8029	ENSG00000143344_at	1.35319	8.54328	2.02466e-05
15871	ENSG00000203760_at	1.05215	8.32528	2.06349e-05
7205	ENSG00000137628_at	1.22003	10.9129	2.07156e-05
7291	ENSG00000138035_at	1.51023	9.9571	2.09072e-05
2173	ENSG00000100129_at	-1.06014	11.394	2.38458e-05
12397	ENSG00000171860_at	1.15297	10.2932	2.95699e-05
3829	ENSG00000111678_at	-1.11816	9.97176	3.04488e-05
10180	ENSG00000162366_at	-1.72934	9.38721	3.4693e-05
3766	ENSG00000111247_at	1.07313	7.6924	3.50263e-05
9784	ENSG00000158856_at	-1.10272	9.03962	3.61244e-05
18733	ENSG00000249107_at	2.00892	10.0882	3.86737e-05
12921	ENSG00000175063_at	1.16334	9.30777	4.13355e-05
12729	ENSG00000173801_at	1.1396	8.64833	4.47971e-05
2895	ENSG00000104765_at	-1.01947	11.6885	4.67785e-05
15918	ENSG00000204103_at	1.09843	11.3947	4.98565e-05
8051	ENSG00000143416_at	-1.55837	8.34451	5.02245e-05
3647	ENSG00000110079_at	1.43295	8.50268	5.64776e-05
16156	ENSG00000205413_at	1.25161	10.3635	5.75694e-05
4836	ENSG00000119917_at	1.63562	12.607	6.59313e-05
4551	ENSG00000117226_at	1.0838	10.8844	6.92801e-05
16869	ENSG00000225492_at	1.68323	7.44483	7.21114e-05
8318	ENSG00000145335_at	-1.61063	9.82421	7.50768e-05
10533	ENSG00000163666_at	2.36396	7.91509	9.02282e-05
8488	ENSG00000146670_at	1.16446	8.12635	0.000108034
9434	ENSG00000155660_at	1.02465	10.0677	0.000108746
10269	ENSG00000162722_at	-1.2183	11.0522	0.000129647
18313	ENSG00000244734_at	-1.94311	11.9589	0.000142991
11618	ENSG00000168062_at	1.7241	8.87794	0.00015036
14564	ENSG00000185745_at	1.83942	12.425	0.000154543
11880	ENSG00000169245_at	2.64495	9.60011	0.000165562
5191	ENSG00000123131_at	1.23393	10.5395	0.000171398
9754	ENSG00000158578_at	-1.85124	10.8602	0.000185708
300	ENSG00000010030_at	1.32523	8.2445	0.000197314
3938	ENSG00000112312_at	1.22911	8.90611	0.000199637
16267	ENSG00000211673_at	1.83071	9.80501	0.000219246
6448	ENSG00000133048_at	-1.372	9.43453	0.000228976
15239	ENSG00000196565_at	-1.54067	11.3076	0.000237798
11882	ENSG00000169248_at	1.91945	7.11339	0.000242099
3226	ENSG00000106462_at	1.04431	8.45585	0.000266794
1868	ENSG00000090269_at	1.08362	7.46767	0.000269725
5053	ENSG00000121797_at	1.34708	8.38824	0.000284767
5797	ENSG00000128228_at	1.14347	8.96206	0.000314891
833	ENSG00000059378_at	1.17675	11.1057	0.000317817
126	ENSG00000004939_at	-1.05083	8.61303	0.000318481
4648	ENSG00000118193_at	1.1678	7.24327	0.000356627
7399	ENSG00000138646_at	1.71306	11.4823	0.000370415
13718	ENSG00000180537_at	-1.1901	7.23594	0.000370415
1417	ENSG00000078081_at	2.14655	9.06516	0.000372228
5462	ENSG00000125355_at	1.84298	7.45196	0.000414741
2001	ENSG00000094804_at	1.25296	7.4365	0.000415558
5400	ENSG00000124731_at	-1.06745	9.66112	0.000504916
10494	ENSG00000163568_at	1.39019	10.495	0.000555652
1770	ENSG00000088325_at	1.33208	7.97906	0.000560102
9146	ENSG00000152778_at	1.09313	10.7836	0.000561792
2383	ENSG00000101003_at	1.11801	7.49619	0.000574371
450	ENSG00000020577_at	1.1926	7.51318	0.000599502
8584	ENSG00000147454_at	-1.05822	9.70812	0.000712706
11547	ENSG00000167768_at	-1.57603	8.16283	0.000741364
3492	ENSG00000108771_at	1.12009	9.11244	0.000744313
3411	ENSG00000108244_at	-1.04647	9.09068	0.000762853
1211	ENSG00000072571_at	1.36604	7.97011	0.000764914
2982	ENSG00000105205_at	-1.10558	11.1722	0.000781115
8727	ENSG00000148773_at	1.0748	7.7605	0.000831738
8328	ENSG00000145386_at	1.26407	7.84255	0.000901555
8066	ENSG00000143476_at	1.3861	7.85303	0.000919356
7239	ENSG00000137804_at	1.21207	8.57329	0.00092041
11577	ENSG00000167900_at	1.02112	7.98233	0.000940421
16257	ENSG00000211644_at	1.44066	10.2194	0.00102091
12069	ENSG00000170312_at	1.01001	7.39064	0.0010835
4016	ENSG00000112984_at	1.02886	6.93961	0.00110617
11625	ENSG00000168078_at	1.32276	7.63554	0.00118492
1965	ENSG00000092295_at	1.12081	7.88314	0.00127192
3876	ENSG00000111912_at	1.00706	11.0076	0.0013165
13489	ENSG00000178999_at	1.19468	7.4919	0.0013272
14361	ENSG00000184678_at	1.06049	10.7019	0.00133426
16263	ENSG00000211663_at	1.1607	8.97162	0.00138451
10002	ENSG00000160654_at	-1.02445	9.55343	0.00151729
3990	ENSG00000112742_at	1.03649	7.31388	0.0015726
10869	ENSG00000164825_at	1.20082	7.4402	0.00158459
1898	ENSG00000090889_at	1.08	7.36918	0.00164203
9632	ENSG00000157456_at	1.20814	8.02509	0.00171915
3487	ENSG00000108691_at	2.25591	7.83734	0.00172041
12108	ENSG00000170476_at	1.79192	10.289	0.0020174
1172	ENSG00000071539_at	1.08758	7.68675	0.00202543
7329	ENSG00000138180_at	1.27638	7.84979	0.00208225
12393	ENSG00000171848_at	1.91089	10.0416	0.00210521
17384	ENSG00000231292_at	1.29215	9.64619	0.00211245
14596	ENSG00000185909_at	1.02246	9.2181	0.002127
5672	ENSG00000126787_at	1.5438	7.92957	0.00237214
4569	ENSG00000117399_at	1.45766	8.32051	0.00240029
2183	ENSG00000100162_at	1.04762	8.29959	0.00241582
17407	ENSG00000231475_at	1.24032	8.53914	0.00254642
4878	ENSG00000120217_at	1.19705	8.44094	0.00264414
13184	ENSG00000176890_at	1.57209	9.39421	0.00270239
3610	ENSG00000109805_at	1.23004	7.6063	0.0027864
9085	ENSG00000152253_at	1.07519	6.79953	0.00279747
10815	ENSG00000164611_at	1.13028	9.8119	0.00281092
6382	ENSG00000132669_at	1.1289	10.2565	0.00297857
3488	ENSG00000108700_at	2.4294	8.27075	0.00307737
16258	ENSG00000211648_at	1.72091	9.9674	0.00307998
5906	ENSG00000129173_at	1.06351	7.08267	0.0033839
4526	ENSG00000117010_at	1.00945	7.64659	0.00355953
12451	ENSG00000172159_at	1.05797	8.92846	0.00377572
6253	ENSG00000131747_at	1.19766	8.3479	0.0040522
11314	ENSG00000166803_at	1.14606	9.05915	0.00409502
3153	ENSG00000105974_at	1.16477	7.59186	0.0043273
2292	ENSG00000100526_at	1.09884	7.75093	0.00441244
12266	ENSG00000171241_at	1.40167	8.05323	0.0045321
2610	ENSG00000102317_at	-1.09966	9.86155	0.0045508
9027	ENSG00000151725_at	1.05253	8.10587	0.00476869
14929	ENSG00000188290_at	1.42198	8.16101	0.00522289
6569	ENSG00000134057_at	1.02438	7.51793	0.00522562
5172	ENSG00000122952_at	1.46538	8.74047	0.00569996
16262	ENSG00000211659_at	1.11404	8.43856	0.00584066
3150	ENSG00000105967_at	1.24763	9.31128	0.00616811
16690	ENSG00000223350_at	1.01818	7.47259	0.00628178
16291	ENSG00000211937_at	1.09921	8.09619	0.00662975
1470	ENSG00000079385_at	1.10597	8.46918	0.00691314
7199	ENSG00000137563_at	1.19931	8.24597	0.00725554
16297	ENSG00000211962_at	1.53927	9.1816	0.008051
18307	ENSG00000244617_at	1.03354	8.73683	0.0089738
7941	ENSG00000142687_at	1.00447	9.93617	0.00960541
4838	ENSG00000119922_at	1.12106	11.787	0.0106508
7030	ENSG00000136689_at	1.01607	9.57624	0.0112044
16264	ENSG00000211666_at	1.17745	11.8772	0.0116466
23	AFFX-HUMRGE/M10098_3_at	-1.42415	10.7464	0.0120075
16293	ENSG00000211940_at	1.39469	9.87873	0.0129206
16298	ENSG00000211973_at	1.8602	9.82995	0.0133006
6192	ENSG00000131203_at	1.57026	9.18804	0.0139358
16295	ENSG00000211949_at	1.38911	11.5218	0.0140278
7323	ENSG00000138160_at	1.00137	7.84429	0.0236455
16289	ENSG00000211934_at	1.2582	9.17527	0.0299317
682	ENSG00000048462_at	1.18364	9.71706	0.037068
25	AFFX-HUMRGE/M10098_M_at	-1.0101	10.0212	0.0430541

## Sheet: Day.4 - hc
	ID	logFC	AveExpr	adj.P.Val
11116	ENSG00000165949_at	5.27855	11.7936	2.63625e-20
109	ENSG00000004468_at	3.43635	10.822	2.63625e-20
4786	ENSG00000119632_at	1.11423	9.02483	3.46953e-20
979	ENSG00000065911_at	1.02878	9.23337	4.27341e-19
4738	ENSG00000119147_at	-1.20016	6.90123	6.39071e-19
12921	ENSG00000175063_at	1.92576	9.30777	7.42238e-19
528	ENSG00000030110_at	1.23779	9.53771	7.42238e-19
12735	ENSG00000173825_at	-1.1874	7.61254	9.24837e-19
10975	ENSG00000165304_at	1.70431	8.0457	2.23371e-18
11115	ENSG00000165948_at	1.35571	8.03281	2.30322e-18
6821	ENSG00000135476_at	1.34825	7.33559	2.41204e-18
3226	ENSG00000106462_at	1.83792	8.45585	2.80084e-18
9630	ENSG00000157445_at	-1.7896	7.19426	2.99379e-18
8488	ENSG00000146670_at	1.99654	8.12635	5.78288e-18
7961	ENSG00000142945_at	1.40112	7.72836	6.77284e-18
8727	ENSG00000148773_at	1.98439	7.7605	1.06742e-17
4569	ENSG00000117399_at	2.83538	8.32051	1.20598e-17
1770	ENSG00000088325_at	2.40273	7.97906	1.33769e-17
732	ENSG00000051341_at	1.26453	7.15904	1.55096e-17
4648	ENSG00000118193_at	2.06848	7.24327	1.55096e-17
1933	ENSG00000091592_at	-1.05798	9.12331	1.55096e-17
13360	ENSG00000178075_at	-1.16941	6.49778	1.67376e-17
2364	ENSG00000100911_at	1.17371	12.6498	1.67376e-17
4437	ENSG00000116337_at	-1.10355	9.61042	2.41277e-17
3938	ENSG00000112312_at	2.15254	8.90611	2.64817e-17
2001	ENSG00000094804_at	2.24278	7.4365	2.77158e-17
1211	ENSG00000072571_at	2.52005	7.97011	2.77158e-17
1988	ENSG00000093009_at	1.64669	7.20582	3.1681e-17
5233	ENSG00000123485_at	1.62048	7.42658	3.18889e-17
8066	ENSG00000143476_at	2.54782	7.85303	3.44407e-17
1354	ENSG00000076382_at	1.53305	7.92928	3.44407e-17
3822	ENSG00000111665_at	1.30754	7.54496	3.80408e-17
10815	ENSG00000164611_at	2.2284	9.8119	4.24972e-17
5271	ENSG00000123975_at	1.74973	9.7736	4.76112e-17
5672	ENSG00000126787_at	2.99457	7.92957	5.10283e-17
1846	ENSG00000089685_at	1.48161	7.50212	5.10283e-17
3758	ENSG00000111206_at	1.17253	7.35259	7.07566e-17
15213	ENSG00000196465_at	1.18099	7.89344	7.31017e-17
13489	ENSG00000178999_at	2.25952	7.4919	7.5947e-17
11577	ENSG00000167900_at	1.89025	7.98233	7.6997e-17
11625	ENSG00000168078_at	2.4981	7.63554	1.00727e-16
5172	ENSG00000122952_at	2.98951	8.74047	1.02151e-16
2282	ENSG00000100479_at	1.6618	7.85359	1.10418e-16
3610	ENSG00000109805_at	2.40401	7.6063	1.1367e-16
2383	ENSG00000101003_at	1.99363	7.49619	1.17377e-16
953	ENSG00000065328_at	1.71137	7.25715	1.24485e-16
3990	ENSG00000112742_at	1.96892	7.31388	1.5714e-16
12393	ENSG00000171848_at	3.63128	10.0416	1.5714e-16
7329	ENSG00000138180_at	2.43057	7.84979	2.10484e-16
7910	ENSG00000142507_at	1.17372	10.1332	2.12567e-16
7239	ENSG00000137804_at	2.20694	8.57329	2.12567e-16
2522	ENSG00000101773_at	1.32432	9.29849	2.12567e-16
12108	ENSG00000170476_at	3.29878	10.289	2.61748e-16
2183	ENSG00000100162_at	1.99583	8.29959	2.67149e-16
11464	ENSG00000167513_at	1.59439	7.23117	2.67149e-16
15871	ENSG00000203760_at	1.70009	8.32528	3.14998e-16
4016	ENSG00000112984_at	1.91602	6.93961	3.62995e-16
9632	ENSG00000157456_at	2.29208	8.02509	3.75966e-16
12069	ENSG00000170312_at	1.87987	7.39064	4.20414e-16
5232	ENSG00000123473_at	1.83762	7.56414	4.22075e-16
12812	ENSG00000174371_at	1.38087	6.90299	4.26739e-16
4997	ENSG00000121152_at	1.63501	7.33934	4.56936e-16
5797	ENSG00000128228_at	1.951	8.96206	4.56936e-16
11314	ENSG00000166803_at	2.27708	9.05915	4.83703e-16
4251	ENSG00000115163_at	1.66655	7.46971	5.22482e-16
1752	ENSG00000087586_at	1.73338	7.63133	5.38584e-16
13184	ENSG00000176890_at	3.03511	9.39421	6.70743e-16
7437	ENSG00000138778_at	1.82539	7.65395	6.81073e-16
3766	ENSG00000111247_at	1.7665	7.6924	6.94947e-16
10471	ENSG00000163513_at	-1.01028	9.56503	8.25925e-16
1521	ENSG00000080986_at	1.54213	8.43307	8.26173e-16
2390	ENSG00000101057_at	1.69256	8.22657	8.53164e-16
1898	ENSG00000090889_at	2.06937	7.36918	8.73901e-16
15815	ENSG00000198901_at	1.89212	7.66708	9.52886e-16
6253	ENSG00000131747_at	2.35671	8.3479	9.67503e-16
8291	ENSG00000145050_at	1.7926	10.7289	9.85686e-16
8328	ENSG00000145386_at	2.33056	7.84255	1.04486e-15
1172	ENSG00000071539_at	2.04875	7.68675	1.07096e-15
18522	ENSG00000247075_at	1.77467	7.61331	1.07096e-15
5906	ENSG00000129173_at	2.12767	7.08267	1.09165e-15
7326	ENSG00000138166_at	2.12249	9.99989	1.10666e-15
1936	ENSG00000091651_at	1.51165	8.02519	1.19555e-15
10575	ENSG00000163808_at	1.81877	7.20413	1.2702e-15
9027	ENSG00000151725_at	2.08044	8.10587	1.28602e-15
1380	ENSG00000077152_at	1.59314	8.10465	1.51865e-15
4373	ENSG00000115902_at	1.46269	8.5355	1.78201e-15
12266	ENSG00000171241_at	2.77486	8.05323	1.98728e-15
6569	ENSG00000134057_at	2.086	7.51793	2.47236e-15
5000	ENSG00000121211_at	1.63297	6.69578	2.91611e-15
11717	ENSG00000168496_at	1.68976	9.03206	3.09602e-15
9434	ENSG00000155660_at	1.69223	10.0677	4.03911e-15
1975	ENSG00000092621_at	1.17529	7.53478	4.61917e-15
6220	ENSG00000131462_at	1.3582	7.98812	4.78629e-15
1896	ENSG00000090861_at	1.08815	10.0321	4.81034e-15
349	ENSG00000011426_at	1.55478	6.71535	5.56314e-15
7160	ENSG00000137310_at	1.46844	7.97363	5.68492e-15
2292	ENSG00000100526_at	2.17719	7.75093	6.16636e-15
10116	ENSG00000161800_at	1.6315	9.94864	6.16636e-15
8465	ENSG00000146410_at	1.39279	7.08632	6.18245e-15
1304	ENSG00000075218_at	1.02659	7.33733	6.18245e-15
17384	ENSG00000231292_at	2.37797	9.64619	6.2051e-15
9085	ENSG00000152253_at	2.06671	6.79953	6.77038e-15
1678	ENSG00000085840_at	1.18384	6.63442	7.53937e-15
2490	ENSG00000101447_at	1.10222	7.20422	7.71696e-15
1233	ENSG00000073111_at	1.93366	8.97221	7.71696e-15
8141	ENSG00000143870_at	1.47919	10.0413	9.20219e-15
7671	ENSG00000140525_at	1.5046	7.85367	9.37922e-15
7105	ENSG00000136999_at	-1.22041	7.12823	1.12278e-14
8007	ENSG00000143228_at	1.90865	7.66111	1.19282e-14
13288	ENSG00000177556_at	1.11881	10.4825	1.2816e-14
14356	ENSG00000184661_at	1.44712	7.24606	1.35964e-14
488	ENSG00000024526_at	1.15024	6.6789	1.39728e-14
6675	ENSG00000134690_at	1.31178	7.89806	1.4979e-14
4407	ENSG00000116133_at	1.05669	8.27128	1.4979e-14
11911	ENSG00000169403_at	-1.17613	10.0662	1.54957e-14
2752	ENSG00000103381_at	-1.3585	10.403	1.81414e-14
17469	ENSG00000232119_at	1.00239	10.2108	1.88473e-14
7323	ENSG00000138160_at	2.28201	7.84429	2.00434e-14
15426	ENSG00000197451_at	1.31714	10.78	2.05052e-14
13974	ENSG00000182481_at	1.51435	10.9401	2.0867e-14
16267	ENSG00000211673_at	2.88568	9.80501	2.40992e-14
9181	ENSG00000153066_at	1.77235	9.01884	2.45195e-14
563	ENSG00000035499_at	1.94097	7.01101	2.50923e-14
3313	ENSG00000107262_at	-1.72459	9.45798	2.85977e-14
4752	ENSG00000119333_at	1.04183	7.70129	2.87162e-14
5191	ENSG00000123131_at	2.01448	10.5395	3.00761e-14
16257	ENSG00000211644_at	2.50571	10.2194	4.51571e-14
1576	ENSG00000082515_at	1.11295	9.40476	4.5805e-14
11424	ENSG00000167261_at	-1.3942	10.0059	5.82024e-14
1184	ENSG00000071967_at	-1.09699	7.26801	6.7293e-14
1881	ENSG00000090520_at	1.56268	10.2731	8.48186e-14
9810	ENSG00000159147_at	1.4715	8.29965	8.4871e-14
3217	ENSG00000106399_at	1.17682	9.49642	9.03031e-14
9741	ENSG00000158481_at	-1.11961	8.08538	9.03031e-14
13593	ENSG00000179639_at	-1.92774	8.68144	1.1354e-13
16258	ENSG00000211648_at	3.23297	9.9674	1.15261e-13
2891	ENSG00000104738_at	1.13461	7.5396	1.2971e-13
16263	ENSG00000211663_at	2.11528	8.97162	1.41752e-13
6337	ENSG00000132432_at	1.01955	11.705	1.50558e-13
9367	ENSG00000154839_at	1.64171	6.51109	1.63186e-13
17274	ENSG00000230006_at	1.65218	7.02201	2.00222e-13
6510	ENSG00000133606_at	-1.46753	10.865	2.09684e-13
1290	ENSG00000074842_at	1.75437	9.92952	2.1053e-13
7199	ENSG00000137563_at	2.41746	8.24597	2.22631e-13
3641	ENSG00000110063_at	1.29634	9.17884	2.45658e-13
12444	ENSG00000172115_at	1.08784	11.4823	3.05323e-13
14382	ENSG00000184840_at	1.01293	10.8205	3.05848e-13
16326	ENSG00000213005_at	1.25856	7.05979	3.46531e-13
8772	ENSG00000149212_at	-3.03078	8.99172	4.05559e-13
6536	ENSG00000133808_at	-1.11233	6.70378	4.19813e-13
9818	ENSG00000159189_at	1.68482	8.14287	4.29523e-13
14260	ENSG00000184164_at	1.35627	10.4898	5.17515e-13
2199	ENSG00000100225_at	-1.68482	11.9775	5.82955e-13
1299	ENSG00000075131_at	1.33144	7.82725	6.7782e-13
11757	ENSG00000168701_at	1.11861	9.63949	6.86538e-13
3153	ENSG00000105974_at	2.1794	7.59186	7.82997e-13
12739	ENSG00000173848_at	1.68608	8.35931	8.51759e-13
7590	ENSG00000139970_at	-1.60112	8.03693	8.79061e-13
11014	ENSG00000165501_at	1.10699	8.72428	9.58552e-13
9596	ENSG00000157107_at	-1.26976	9.01286	1.02806e-12
4992	ENSG00000121073_at	1.19726	9.53153	1.1029e-12
6379	ENSG00000132646_at	1.44923	10.8837	1.1029e-12
11139	ENSG00000166046_at	-1.48316	7.08583	1.13383e-12
11961	ENSG00000169715_at	1.33308	9.60764	1.16334e-12
10484	ENSG00000163535_at	1.21441	8.18216	1.1891e-12
5285	ENSG00000124098_at	-2.56073	10.0635	1.24422e-12
16244	ENSG00000207966_at	-1.34113	8.94726	1.25145e-12
4615	ENSG00000117650_at	1.03193	6.75706	1.34949e-12
6611	ENSG00000134285_at	1.83474	10.8285	1.35804e-12
10180	ENSG00000162366_at	-2.64138	9.38721	1.36532e-12
2926	ENSG00000104889_at	1.08129	8.45659	1.51772e-12
9820	ENSG00000159199_at	1.01999	9.26679	1.66101e-12
11273	ENSG00000166562_at	1.94949	10.8805	1.82468e-12
6613	ENSG00000134291_at	1.03569	9.36358	1.82954e-12
16295	ENSG00000211949_at	2.83384	11.5218	2.1359e-12
7241	ENSG00000137807_at	1.24635	7.12734	2.19883e-12
4116	ENSG00000113810_at	1.08097	9.44737	2.38869e-12
9313	ENSG00000154277_at	1.3076	7.57498	2.38869e-12
6898	ENSG00000135916_at	2.15581	10.2029	2.58688e-12
8150	ENSG00000143942_at	2.10849	8.55343	2.60913e-12
8798	ENSG00000149428_at	1.19404	10.6233	2.60913e-12
82	ENSG00000002549_at	1.42348	11.3541	2.92838e-12
8921	ENSG00000150867_at	-1.04767	9.794	3.17491e-12
7496	ENSG00000139278_at	-1.00218	9.91771	3.29602e-12
2895	ENSG00000104765_at	-1.58618	11.6885	3.82634e-12
15395	ENSG00000197299_at	1.12411	8.06057	3.92966e-12
682	ENSG00000048462_at	2.65302	9.71706	4.13933e-12
4263	ENSG00000115233_at	1.023	10.2692	4.83281e-12
5041	ENSG00000121691_at	-1.04364	11.0722	4.99235e-12
2576	ENSG00000102096_at	1.23369	11.3684	5.21641e-12
4844	ENSG00000119950_at	-2.10386	12.1239	5.23334e-12
3581	ENSG00000109534_at	1.21912	8.96094	5.38288e-12
4612	ENSG00000117632_at	1.41292	8.15979	5.40055e-12
10609	ENSG00000163918_at	1.38015	9.04461	5.94908e-12
12962	ENSG00000175305_at	1.28367	6.83254	6.03661e-12
1858	ENSG00000090013_at	-1.5039	10.8162	6.89756e-12
16261	ENSG00000211653_at	1.02798	8.08504	7.19324e-12
5900	ENSG00000129128_at	1.08411	10.3484	7.50985e-12
4705	ENSG00000118705_at	1.12257	11.9283	7.66232e-12
9561	ENSG00000156802_at	1.12221	7.80883	8.01868e-12
5020	ENSG00000121413_at	-1.17564	8.86889	8.08615e-12
4092	ENSG00000113615_at	1.19215	8.12703	8.22065e-12
6496	ENSG00000133328_at	1.64524	8.10507	8.51161e-12
12655	ENSG00000173369_at	1.59819	8.48428	8.72002e-12
3881	ENSG00000112029_at	1.16803	8.4252	9.28161e-12
12677	ENSG00000173486_at	1.0533	9.07672	1.01427e-11
14079	ENSG00000183087_at	1.04367	9.04996	1.12686e-11
959	ENSG00000065485_at	1.7349	8.50104	1.13881e-11
2223	ENSG00000100297_at	1.05396	9.14247	1.32107e-11
4371	ENSG00000115884_at	1.28074	7.2752	1.335e-11
14181	ENSG00000183684_at	1.09251	9.93457	1.38214e-11
16264	ENSG00000211666_at	2.2894	11.8772	1.59366e-11
9845	ENSG00000159346_at	-1.62767	11.7227	1.63211e-11
12458	ENSG00000172183_at	1.01007	12.259	2.43113e-11
15779	ENSG00000198833_at	1.19694	10.8157	2.48865e-11
11261	ENSG00000166508_at	1.22947	9.3715	2.50126e-11
2332	ENSG00000100714_at	1.19751	10.2042	2.56267e-11
11309	ENSG00000166794_at	1.14124	11.8971	2.8418e-11
16293	ENSG00000211940_at	2.78466	9.87873	2.94184e-11
10498	ENSG00000163584_at	1.15065	10.1335	3.14077e-11
15925	ENSG00000204136_at	-1.55733	7.88068	3.14746e-11
4727	ENSG00000118985_at	1.45525	8.16063	3.40148e-11
6738	ENSG00000135069_at	1.1391	8.19063	3.55498e-11
2236	ENSG00000100325_at	-1.58797	9.38867	3.95654e-11
5214	ENSG00000123352_at	1.35018	7.55118	4.02079e-11
7779	ENSG00000141401_at	-1.11575	9.10093	4.63311e-11
8515	ENSG00000146918_at	1.22126	7.7076	4.82965e-11
4541	ENSG00000117143_at	1.8674	9.66855	5.38095e-11
6246	ENSG00000131724_at	-1.53415	8.95001	5.79986e-11
15647	ENSG00000198380_at	1.09689	8.19073	6.00385e-11
13948	ENSG00000182319_at	-1.02738	9.22948	6.00792e-11
11662	ENSG00000168268_at	1.16827	7.39935	6.03676e-11
10991	ENSG00000165406_at	-1.4358	8.76606	6.19399e-11
5658	ENSG00000126709_at	1.62337	12.4725	6.34473e-11
4702	ENSG00000118689_at	-1.91077	10.365	6.4734e-11
9727	ENSG00000158373_at	1.41159	10.3082	6.64729e-11
6201	ENSG00000131355_at	-1.54305	8.47127	6.70883e-11
18173	ENSG00000241519_at	1.29172	9.18624	6.74172e-11
7690	ENSG00000140678_at	-1.05044	10.605	7.00748e-11
17192	ENSG00000229092_at	1.24154	6.65177	7.01966e-11
8584	ENSG00000147454_at	-1.69649	9.70812	7.04412e-11
12743	ENSG00000173868_at	-1.3793	7.35796	7.08565e-11
11083	ENSG00000165801_at	-1.35737	8.73659	7.18136e-11
13763	ENSG00000180879_at	1.0409	12.2933	7.28269e-11
1803	ENSG00000088992_at	-1.91204	9.61844	7.8786e-11
1078	ENSG00000068912_at	1.29349	10.6744	8.17504e-11
13803	ENSG00000181163_at	1.26322	10.6866	9.24989e-11
11359	ENSG00000166947_at	-2.44705	8.83691	9.24989e-11
1302	ENSG00000075188_at	1.05304	9.66273	9.32729e-11
12682	ENSG00000173535_at	-1.48158	8.82439	9.60141e-11
7912	ENSG00000142512_at	-1.11774	8.6837	1.00437e-10
16363	ENSG00000213371_at	-1.05959	12.0106	1.03497e-10
2021	ENSG00000095380_at	1.04994	8.98772	1.07848e-10
950	ENSG00000065308_at	1.2151	8.70239	1.09051e-10
7207	ENSG00000137642_at	-1.17024	11.956	1.09101e-10
4819	ENSG00000119782_at	-1.18702	8.29014	1.20825e-10
5400	ENSG00000124731_at	-1.72189	9.66112	1.22116e-10
16289	ENSG00000211934_at	2.63123	9.17527	1.30302e-10
16298	ENSG00000211973_at	3.49833	9.82995	1.32636e-10
6718	ENSG00000134910_at	1.39166	10.4252	1.32636e-10
8318	ENSG00000145335_at	-2.41301	9.82421	1.35953e-10
9558	ENSG00000156738_at	-1.14191	9.63913	1.38953e-10
12820	ENSG00000174442_at	1.04068	8.15548	1.47129e-10
14184	ENSG00000183691_at	-1.32436	7.03616	1.50407e-10
1528	ENSG00000081059_at	-1.05374	9.22164	1.50426e-10
7042	ENSG00000136732_at	-1.89665	11.8502	1.51802e-10
16297	ENSG00000211962_at	2.94304	9.1816	1.6408e-10
2321	ENSG00000100629_at	1.34084	7.46784	1.73423e-10
6583	ENSG00000134152_at	-1.15364	8.55679	1.77541e-10
9504	ENSG00000156265_at	-1.83558	10.0195	1.82117e-10
10679	ENSG00000164109_at	1.61578	7.88292	1.86505e-10
14166	ENSG00000183625_at	-1.5182	8.48595	1.96486e-10
11102	ENSG00000165895_at	1.01443	6.41133	2.07435e-10
8975	ENSG00000151364_at	1.65279	7.83195	2.14017e-10
1365	ENSG00000076770_at	-1.23305	9.78443	2.32797e-10
10138	ENSG00000161981_at	1.00152	8.86364	2.33389e-10
1054	ENSG00000068079_at	1.10532	10.9725	2.48226e-10
587	ENSG00000038210_at	1.0398	9.76905	2.48226e-10
873	ENSG00000062282_at	-1.12791	8.99075	2.48226e-10
6538	ENSG00000133816_at	-1.00178	8.42288	2.67912e-10
381	ENSG00000013306_at	-2.34307	10.9517	2.78713e-10
3712	ENSG00000110777_at	1.8376	11.0602	2.84655e-10
10727	ENSG00000164251_at	-1.16788	7.95012	3.17715e-10
14605	ENSG00000185950_at	-1.22462	9.9105	3.29032e-10
18313	ENSG00000244734_at	-2.79454	11.9589	3.75095e-10
7057	ENSG00000136824_at	1.11327	8.09075	3.98012e-10
1865	ENSG00000090238_at	-1.11	11.5661	3.98793e-10
2196	ENSG00000100219_at	1.35876	11.859	4.05276e-10
9996	ENSG00000160588_at	-1.05171	9.23648	4.07534e-10
15802	ENSG00000198876_at	-1.55067	10.8997	4.08793e-10
7796	ENSG00000141469_at	-1.22032	7.27726	4.09467e-10
2932	ENSG00000104903_at	-1.06611	10.2519	4.13566e-10
4563	ENSG00000117335_at	-1.08564	9.50171	4.34108e-10
10269	ENSG00000162722_at	-1.85359	11.0522	4.6289e-10
16292	ENSG00000211938_at	1.4608	7.88571	4.84416e-10
5286	ENSG00000124102_at	-2.06865	8.11766	4.8784e-10
4460	ENSG00000116649_at	1.24749	9.61693	4.90117e-10
15591	ENSG00000198130_at	1.0058	8.53094	6.05459e-10
899	ENSG00000063854_at	-1.34138	9.58575	6.76197e-10
5537	ENSG00000125810_at	-1.1468	10.829	6.99524e-10
14317	ENSG00000184451_at	1.03074	7.26463	7.07156e-10
18823	ENSG00000249822_at	-1.01743	8.53114	7.11093e-10
994	ENSG00000066279_at	1.24969	7.17569	7.20195e-10
15140	ENSG00000196209_at	-1.12782	8.39157	7.39686e-10
15298	ENSG00000196839_at	1.14497	9.77661	7.93297e-10
9029	ENSG00000151729_at	1.08274	8.71567	8.18036e-10
1847	ENSG00000089692_at	1.37629	9.06871	9.13242e-10
7715	ENSG00000140932_at	-1.57997	11.264	9.23213e-10
15481	ENSG00000197705_at	1.27669	7.74845	9.78506e-10
12327	ENSG00000171552_at	-1.28904	7.97766	9.96322e-10
6885	ENSG00000135842_at	-1.11904	11.381	1.0037e-09
14143	ENSG00000183508_at	1.3305	10.3779	1.12878e-09
2105	ENSG00000099804_at	-1.29189	9.7799	1.19667e-09
842	ENSG00000060138_at	-1.0161	10.2653	1.19767e-09
13411	ENSG00000178445_at	1.66165	8.12547	1.20297e-09
3870	ENSG00000111885_at	1.23639	9.78283	1.31617e-09
11607	ENSG00000168010_at	-1.09867	10.2504	1.58032e-09
6448	ENSG00000133048_at	-2.0725	9.43453	1.60157e-09
6133	ENSG00000130830_at	-1.13104	10.8866	1.77187e-09
17407	ENSG00000231475_at	2.10226	8.53914	1.80617e-09
4462	ENSG00000116663_at	1.0106	10.5325	1.9533e-09
11518	ENSG00000167671_at	-1.38349	9.54739	1.9613e-09
1562	ENSG00000082146_at	-2.38119	10.8759	2.05769e-09
4941	ENSG00000120697_at	1.02915	9.53635	2.48702e-09
16256	ENSG00000211640_at	1.24258	8.47158	2.63184e-09
15755	ENSG00000198786_at	-1.16588	11.5817	2.69357e-09
11436	ENSG00000167325_at	1.05508	9.31356	2.73655e-09
14350	ENSG00000184613_at	-1.47007	9.19331	3.37554e-09
13534	ENSG00000179222_at	1.19882	9.54349	3.4509e-09
10385	ENSG00000163170_at	1.08737	9.63997	4.16807e-09
11776	ENSG00000168785_at	-1.11934	8.69961	4.36582e-09
3850	ENSG00000111796_at	-1.30719	10.4491	4.64125e-09
8015	ENSG00000143297_at	1.08862	7.36106	4.86304e-09
5407	ENSG00000124772_at	1.19885	8.91002	5.6617e-09
8048	ENSG00000143401_at	1.08562	8.97799	6.13613e-09
5632	ENSG00000126353_at	-1.2392	9.57578	7.36e-09
11282	ENSG00000166598_at	1.28273	11.1741	7.50591e-09
3070	ENSG00000105610_at	-1.343	7.45396	7.57987e-09
6461	ENSG00000133106_at	1.04743	10.2854	8.2903e-09
8051	ENSG00000143416_at	-2.16462	8.34451	9.08812e-09
16262	ENSG00000211659_at	2.00618	8.43856	9.3319e-09
9405	ENSG00000155304_at	1.14647	9.27767	9.58476e-09
1789	ENSG00000088827_at	1.98378	10.1616	1.02679e-08
14182	ENSG00000183688_at	-1.02091	10.6243	1.26713e-08
2761	ENSG00000103479_at	-1.21964	8.73156	1.37804e-08
16118	ENSG00000205038_at	1.07723	7.02588	1.47851e-08
9784	ENSG00000158856_at	-1.52865	9.03962	1.57859e-08
4775	ENSG00000119535_at	-1.27143	11.8942	1.61873e-08
468	ENSG00000022840_at	-1.07202	10.4079	1.6344e-08
18100	ENSG00000239819_at	1.23623	7.58458	1.72787e-08
12656	ENSG00000173372_at	1.02925	7.81302	1.79754e-08
1253	ENSG00000073756_at	-1.2927	7.92047	1.92525e-08
7277	ENSG00000137959_at	1.94437	11.2002	1.95697e-08
12425	ENSG00000172005_at	-1.05315	8.7014	2.16067e-08
2278	ENSG00000100453_at	1.242	12.0413	2.23199e-08
13850	ENSG00000181631_at	-1.18339	11.3374	2.24751e-08
4796	ENSG00000119684_at	-1.22392	8.74328	2.32851e-08
18167	ENSG00000241399_at	-1.19225	11.0763	3.15156e-08
5788	ENSG00000128050_at	1.10303	9.33197	3.20618e-08
6742	ENSG00000135083_at	-1.03853	7.64826	3.30242e-08
15119	ENSG00000196141_at	1.54014	10.5533	3.56075e-08
14834	ENSG00000187608_at	1.62212	12.3188	3.88036e-08
16260	ENSG00000211652_at	1.66739	8.37259	3.88687e-08
8763	ENSG00000149131_at	1.77583	10.1928	4.70648e-08
14273	ENSG00000184221_at	-1.23074	8.64803	6.43845e-08
15238	ENSG00000196562_at	-1.34014	8.85488	6.72457e-08
7063	ENSG00000136842_at	-1.36794	7.90541	7.08117e-08
8145	ENSG00000143891_at	1.04654	9.38851	7.49534e-08
277	ENSG00000008516_at	-1.28882	9.82228	1.00235e-07
4480	ENSG00000116729_at	-1.05711	8.579	1.01503e-07
9647	ENSG00000157601_at	1.37363	12.3646	1.01572e-07
6344	ENSG00000132465_at	1.29285	13.0385	1.09772e-07
506	ENSG00000026751_at	1.01125	9.90825	1.10727e-07
7873	ENSG00000142102_at	-1.19233	9.32825	1.11816e-07
14964	ENSG00000188536_at	-1.17438	13.5788	1.28075e-07
13263	ENSG00000177409_at	1.02443	10.6234	1.36509e-07
10353	ENSG00000163053_at	1.3891	6.91636	1.42838e-07
1698	ENSG00000086506_at	-1.57315	8.84945	1.42838e-07
12614	ENSG00000173114_at	-1.37119	8.39913	1.42916e-07
16296	ENSG00000211956_at	1.49752	8.2368	1.45288e-07
15635	ENSG00000198336_at	-1.22957	9.43211	1.54178e-07
7088	ENSG00000136929_at	-1.22947	8.52175	1.60079e-07
3823	ENSG00000111666_at	-1.12575	9.6303	1.83725e-07
16254	ENSG00000211598_at	1.84664	10.7813	1.94861e-07
15239	ENSG00000196565_at	-2.14922	11.3076	2.23671e-07
7007	ENSG00000136514_at	1.1039	10.0542	2.44074e-07
16911	ENSG00000225889_at	-1.27759	9.21204	2.5327e-07
16291	ENSG00000211937_at	1.74718	8.09619	2.69645e-07
5735	ENSG00000127507_at	-1.014	9.38086	3.32811e-07
16288	ENSG00000211899_at	1.02352	12.3296	3.82104e-07
3484	ENSG00000108679_at	1.23862	10.1161	4.28054e-07
4330	ENSG00000115590_at	-1.6376	9.33683	4.44968e-07
126	ENSG00000004939_at	-1.47737	8.61303	4.49124e-07
2747	ENSG00000103355_at	-1.05246	7.26379	5.49574e-07
15417	ENSG00000197409_at	1.22981	9.26487	6.74219e-07
3411	ENSG00000108244_at	-1.49839	9.09068	6.99052e-07
9729	ENSG00000158406_at	1.29776	8.89105	7.26025e-07
7137	ENSG00000137198_at	-1.08153	8.98634	7.75698e-07
13760	ENSG00000180871_at	-1.03448	12.6314	7.96993e-07
18556	ENSG00000247448_at	-1.2467	7.35992	8.47575e-07
13718	ENSG00000180537_at	-1.76514	7.23594	8.70202e-07
8485	ENSG00000146592_at	-1.18448	9.54184	1.26889e-06
6695	ENSG00000134809_at	1.04765	10.7	1.28054e-06
6410	ENSG00000132819_at	-1.01505	9.8603	1.36654e-06
11547	ENSG00000167768_at	-2.19101	8.16283	1.67555e-06
16294	ENSG00000211946_at	1.1094	8.56037	1.90939e-06
6927	ENSG00000136040_at	-1.03116	8.94649	2.86649e-06
1819	ENSG00000089127_at	1.22887	11.1042	3.9036e-06
11674	ENSG00000168300_at	-1.27199	8.27989	4.33005e-06
16259	ENSG00000211650_at	1.24639	7.81552	5.29895e-06
9754	ENSG00000158578_at	-2.30862	10.8602	7.04455e-06
10553	ENSG00000163735_at	-1.2043	7.79321	7.63478e-06
11718	ENSG00000168497_at	-1.11461	9.85071	7.917e-06
1627	ENSG00000084110_at	-1.08352	9.41013	8.08481e-06
17235	ENSG00000229644_at	-1.29255	10.2022	8.70051e-06
16889	ENSG00000225698_at	1.38325	7.10732	2.5504e-05
6623	ENSG00000134326_at	1.12353	11.6359	3.68987e-05
16690	ENSG00000223350_at	1.53404	7.47259	5.45006e-05
10239	ENSG00000162614_at	1.10824	8.92586	9.8045e-05
7152	ENSG00000137267_at	-1.37409	7.90365	0.000247576
9144	ENSG00000152766_at	1.19246	9.31111	0.000443356
6620	ENSG00000134321_at	1.30861	11.698	0.000611371
6530	ENSG00000133742_at	-1.2279	9.57525	0.000659392
16219	ENSG00000206177_at	-1.1855	11.1193	0.000917755
18984	ENSG00000251060_at	-1.00769	9.06031	0.00461197

## Sheet: Day.4 - Day.0
	ID	logFC	AveExpr	adj.P.Val
13803	ENSG00000181163_at	2.10006	10.6866	4.9837e-20
2903	ENSG00000104814_at	1.2795	9.1148	4.9837e-20
4569	ENSG00000117399_at	2.94928	8.32051	4.9837e-20
5524	ENSG00000125743_at	1.37457	11.7559	4.9837e-20
5172	ENSG00000122952_at	3.30411	8.74047	4.9837e-20
3712	ENSG00000110777_at	3.08513	11.0602	6.07494e-20
2980	ENSG00000105202_at	1.69484	11.1281	6.07494e-20
8077	ENSG00000143515_at	1.03689	8.69512	7.71991e-20
3150	ENSG00000105967_at	-2.72316	9.31128	7.71991e-20
2223	ENSG00000100297_at	1.57772	9.14247	8.44717e-20
1669	ENSG00000085662_at	1.67757	10.8428	8.96565e-20
3995	ENSG00000112773_at	-1.81112	8.91503	1.17381e-19
4460	ENSG00000116649_at	2.07247	9.61693	1.19535e-19
7482	ENSG00000139193_at	2.59796	10.5407	1.19535e-19
5638	ENSG00000126457_at	1.44839	9.54558	1.19535e-19
13355	ENSG00000178035_at	1.58363	9.83012	1.19535e-19
7350	ENSG00000138363_at	1.3397	10.0618	1.24811e-19
10815	ENSG00000164611_at	2.30321	9.8119	1.24811e-19
13927	ENSG00000182199_at	1.23833	8.94866	1.27646e-19
13534	ENSG00000179222_at	2.11387	9.54349	1.3021e-19
5672	ENSG00000126787_at	3.09973	7.92957	1.3021e-19
14735	ENSG00000186810_at	1.59384	8.15008	1.3393e-19
308	ENSG00000010292_at	1.39524	9.09093	1.3393e-19
1233	ENSG00000073111_at	2.28761	8.97221	1.3393e-19
1827	ENSG00000089220_at	1.85247	10.3976	1.3393e-19
2339	ENSG00000100749_at	1.76065	9.04186	1.3393e-19
8727	ENSG00000148773_at	1.94269	7.7605	1.45124e-19
11717	ENSG00000168496_at	1.94213	9.03206	1.49227e-19
3539	ENSG00000109084_at	1.40658	7.42098	1.49227e-19
3488	ENSG00000108700_at	-4.87004	8.27075	1.71032e-19
7323	ENSG00000138160_at	2.74118	7.84429	1.75236e-19
3610	ENSG00000109805_at	2.50552	7.6063	1.92811e-19
3375	ENSG00000107864_at	-1.1498	7.40438	2.41104e-19
6130	ENSG00000130826_at	1.09421	9.43415	2.66254e-19
11829	ENSG00000169020_at	1.03858	11.3015	2.6676e-19
3226	ENSG00000106462_at	1.71161	8.45585	2.69248e-19
1770	ENSG00000088325_at	2.32448	7.97906	2.69248e-19
7055	ENSG00000136816_at	-1.88032	9.95867	2.80519e-19
12393	ENSG00000171848_at	3.77162	10.0416	2.80519e-19
17675	ENSG00000234327_at	1.01772	7.60704	2.80519e-19
15426	ENSG00000197451_at	1.55453	10.78	3.21282e-19
5788	ENSG00000128050_at	2.04148	9.33197	3.41598e-19
11314	ENSG00000166803_at	2.42499	9.05915	3.41598e-19
10029	ENSG00000160818_at	1.2605	8.04848	3.59989e-19
1354	ENSG00000076382_at	1.51428	7.92928	3.59989e-19
10138	ENSG00000161981_at	1.54932	8.86364	3.65808e-19
10640	ENSG00000164032_at	1.15434	12.4645	3.76538e-19
4434	ENSG00000116288_at	1.05129	11.9697	3.94983e-19
7506	ENSG00000139343_at	1.36178	9.5466	3.95917e-19
3838	ENSG00000111716_at	1.56169	12.9288	3.95917e-19
14929	ENSG00000188290_at	-3.02732	8.16101	4.06344e-19
3217	ENSG00000106399_at	1.43058	9.49642	4.06344e-19
12108	ENSG00000170476_at	3.42723	10.289	4.08325e-19
8066	ENSG00000143476_at	2.50185	7.85303	4.08537e-19
10385	ENSG00000163170_at	1.84637	9.63997	4.43979e-19
828	ENSG00000058804_at	1.43355	8.17898	4.45386e-19
9027	ENSG00000151725_at	2.25577	8.10587	4.58062e-19
11261	ENSG00000166508_at	1.75135	9.3715	4.75224e-19
7437	ENSG00000138778_at	1.93771	7.65395	4.83783e-19
834	ENSG00000059573_at	1.47082	8.65413	4.83783e-19
7697	ENSG00000140743_at	1.56663	9.02957	4.90458e-19
7941	ENSG00000142687_at	-2.28395	9.93617	4.93283e-19
7329	ENSG00000138180_at	2.49017	7.84979	4.93283e-19
2183	ENSG00000100162_at	2.06019	8.29959	4.93283e-19
8126	ENSG00000143799_at	1.41011	10.6809	4.93283e-19
10826	ENSG00000164649_at	1.91769	8.24239	5.11677e-19
15831	ENSG00000198937_at	1.35936	8.62253	5.11677e-19
775	ENSG00000055044_at	1.13584	10.7962	5.11677e-19
3639	ENSG00000110057_at	-1.45101	8.87725	5.11677e-19
6253	ENSG00000131747_at	2.51664	8.3479	5.15973e-19
10969	ENSG00000165272_at	1.58841	9.39519	5.15973e-19
1211	ENSG00000072571_at	2.43174	7.97011	5.21346e-19
11596	ENSG00000167986_at	1.04783	10.0651	5.60583e-19
17013	ENSG00000226950_at	1.86837	9.67105	5.91222e-19
6898	ENSG00000135916_at	2.83627	10.2029	6.26783e-19
3487	ENSG00000108691_at	-4.18167	7.83734	6.7204e-19
450	ENSG00000020577_at	-2.02814	7.51318	7.01279e-19
15367	ENSG00000197157_at	1.26788	10.3955	7.21413e-19
12821	ENSG00000174444_at	1.42181	12.7553	7.21413e-19
2985	ENSG00000105220_at	1.1283	10.4043	7.21413e-19
3492	ENSG00000108771_at	-1.9053	9.11244	7.54401e-19
13489	ENSG00000178999_at	2.22396	7.4919	7.54401e-19
3181	ENSG00000106105_at	1.26864	10.8546	7.90969e-19
13184	ENSG00000176890_at	3.16721	9.39421	7.90969e-19
6382	ENSG00000132669_at	-2.23616	10.2565	8.10653e-19
5406	ENSG00000124767_at	1.09341	10.2321	8.65918e-19
17408	ENSG00000231528_at	-1.22345	7.31444	8.70804e-19
10575	ENSG00000163808_at	1.93021	7.20413	8.77527e-19
5997	ENSG00000130066_at	-1.25181	12.2402	9.66589e-19
4648	ENSG00000118193_at	1.92789	7.24327	9.66589e-19
5190	ENSG00000123130_at	-1.35446	9.99836	9.77781e-19
5885	ENSG00000128951_at	1.22172	9.09162	9.77781e-19
5115	ENSG00000122406_at	1.19521	13.2305	9.81501e-19
8007	ENSG00000143228_at	2.1374	7.66111	9.81501e-19
12739	ENSG00000173848_at	2.1168	8.35931	9.88526e-19
3151	ENSG00000105968_at	1.31762	9.79041	9.88526e-19
1975	ENSG00000092621_at	1.28131	7.53478	1.01079e-18
12921	ENSG00000175063_at	1.64647	9.30777	1.03579e-18
15815	ENSG00000198901_at	1.97679	7.66708	1.04703e-18
7160	ENSG00000137310_at	1.60651	7.97363	1.0482e-18
1696	ENSG00000086475_at	1.02547	8.16453	1.0482e-18
3990	ENSG00000112742_at	1.95388	7.31388	1.0482e-18
11256	ENSG00000166483_at	1.05234	8.08843	1.04862e-18
5915	ENSG00000129226_at	-1.62847	9.2304	1.07977e-18
16837	ENSG00000225093_at	1.18973	9.51483	1.08263e-18
6613	ENSG00000134291_at	1.32427	9.36358	1.08263e-18
6569	ENSG00000134057_at	2.22176	7.51793	1.31051e-18
12266	ENSG00000171241_at	2.93986	8.05323	1.31051e-18
11625	ENSG00000168078_at	2.43194	7.63554	1.32524e-18
9608	ENSG00000157212_at	1.14445	9.04516	1.34548e-18
8291	ENSG00000145050_at	1.85826	10.7289	1.42358e-18
7891	ENSG00000142230_at	1.09593	9.38979	1.42731e-18
6821	ENSG00000135476_at	1.18022	7.33559	1.42731e-18
18522	ENSG00000247075_at	1.84116	7.61331	1.57582e-18
4272	ENSG00000115267_at	-1.72674	8.05167	1.58301e-18
13474	ENSG00000178921_at	1.39183	7.94362	1.60531e-18
14105	ENSG00000183207_at	1.02439	9.21168	1.64467e-18
2290	ENSG00000100522_at	1.01014	8.31742	1.68699e-18
7030	ENSG00000136689_at	-2.32056	9.57624	1.76893e-18
4568	ENSG00000117395_at	1.34703	8.3439	1.76893e-18
11577	ENSG00000167900_at	1.81241	7.98233	1.85857e-18
877	ENSG00000062582_at	1.19309	11.0427	1.85857e-18
3100	ENSG00000105699_at	1.14727	7.55461	1.94016e-18
7742	ENSG00000141076_at	1.07544	9.02642	1.97402e-18
7371	ENSG00000138442_at	1.11871	8.80046	2.08376e-18
8764	ENSG00000149136_at	1.04786	9.22628	2.12107e-18
15111	ENSG00000196116_at	-1.78707	10.0618	2.14566e-18
2001	ENSG00000094804_at	2.07522	7.4365	2.2778e-18
4426	ENSG00000116221_at	1.25967	9.15213	2.2778e-18
18277	ENSG00000244020_at	-1.39708	9.46806	2.2778e-18
7018	ENSG00000136560_at	-1.1862	9.88709	2.2778e-18
8988	ENSG00000151466_at	-1.20613	7.48344	2.2778e-18
7057	ENSG00000136824_at	1.65455	8.09075	2.28515e-18
4412	ENSG00000116157_at	1.51787	8.00088	2.31254e-18
9632	ENSG00000157456_at	2.27805	8.02509	2.35534e-18
10609	ENSG00000163918_at	1.78558	9.04461	2.61683e-18
17511	ENSG00000232573_at	1.30774	13.3553	2.63792e-18
10533	ENSG00000163666_at	-3.38494	7.91509	2.64172e-18
9544	ENSG00000156587_at	-1.2877	11.8551	2.69886e-18
6778	ENSG00000135316_at	1.1881	9.37335	2.73091e-18
15213	ENSG00000196465_at	1.11736	7.89344	2.73091e-18
1605	ENSG00000083720_at	1.43477	8.89374	2.76326e-18
2383	ENSG00000101003_at	1.91052	7.49619	2.76326e-18
8819	ENSG00000149554_at	1.12576	7.0038	2.79184e-18
15162	ENSG00000196305_at	1.46754	10.5044	2.84588e-18
6878	ENSG00000135821_at	-1.41175	9.09032	3.00481e-18
6812	ENSG00000135446_at	1.1868	9.45713	3.14753e-18
5945	ENSG00000129484_at	1.38717	8.26685	3.14753e-18
155	ENSG00000005448_at	1.14735	8.79043	3.14753e-18
7239	ENSG00000137804_at	2.14111	8.57329	3.1789e-18
4760	ENSG00000119403_at	1.16264	8.47148	3.31965e-18
3876	ENSG00000111912_at	-1.78548	11.0076	3.31965e-18
4942	ENSG00000120699_at	1.2416	8.76936	3.35489e-18
682	ENSG00000048462_at	3.36946	9.71706	3.35816e-18
7688	ENSG00000140650_at	1.12498	8.01355	3.41657e-18
2490	ENSG00000101447_at	1.17461	7.20422	3.62379e-18
8488	ENSG00000146670_at	1.73971	8.12635	3.68844e-18
5906	ENSG00000129173_at	2.15553	7.08267	3.7092e-18
6308	ENSG00000132256_at	-1.11787	7.02888	3.80984e-18
5551	ENSG00000125835_at	1.02857	11.2658	3.80984e-18
1172	ENSG00000071539_at	2.0719	7.68675	3.80984e-18
3251	ENSG00000106617_at	-1.06032	9.41018	3.83755e-18
2102	ENSG00000099783_at	1.09067	10.7566	3.83755e-18
10498	ENSG00000163584_at	1.5493	10.1335	3.83755e-18
18381	ENSG00000245605_at	1.22943	9.00497	3.86683e-18
1866	ENSG00000090263_at	1.13139	9.48318	4.02959e-18
6970	ENSG00000136261_at	1.0554	10.1428	4.1561e-18
15146	ENSG00000196230_at	1.51715	10.7802	4.1805e-18
15343	ENSG00000197061_at	1.53002	12.044	4.24402e-18
4541	ENSG00000117143_at	2.54768	9.66855	4.41154e-18
5232	ENSG00000123473_at	1.79966	7.56414	4.41154e-18
3897	ENSG00000112118_at	1.47698	9.64716	4.45701e-18
4251	ENSG00000115163_at	1.64064	7.46971	4.45701e-18
5192	ENSG00000123136_at	1.1533	10.6295	4.45701e-18
10788	ENSG00000164466_at	1.18075	7.81781	4.45701e-18
9820	ENSG00000159199_at	1.2496	9.26679	4.45701e-18
5233	ENSG00000123485_at	1.47337	7.42658	4.6804e-18
10116	ENSG00000161800_at	1.71439	9.94864	4.72664e-18
2349	ENSG00000100823_at	1.30606	10.6208	4.87741e-18
4525	ENSG00000117009_at	-1.13395	8.28566	4.98981e-18
2292	ENSG00000100526_at	2.2831	7.75093	5.02388e-18
9176	ENSG00000153044_at	1.61461	7.26275	5.09735e-18
2534	ENSG00000101868_at	1.20924	8.04896	5.20774e-18
5444	ENSG00000125166_at	1.17133	9.68181	5.20774e-18
4020	ENSG00000113048_at	1.32413	9.36869	5.20925e-18
3221	ENSG00000106415_at	1.94265	9.31932	5.3641e-18
10616	ENSG00000163938_at	1.39264	10.0829	5.3641e-18
4612	ENSG00000117632_at	1.78195	8.15979	5.45986e-18
6611	ENSG00000134285_at	2.2199	10.8285	5.61186e-18
14001	ENSG00000182628_at	1.21694	9.62249	5.77155e-18
4016	ENSG00000112984_at	1.85132	6.93961	5.77155e-18
3822	ENSG00000111665_at	1.18697	7.54496	5.84157e-18
11691	ENSG00000168393_at	1.07915	8.3068	5.8576e-18
13036	ENSG00000175792_at	1.11248	8.69457	5.8576e-18
2282	ENSG00000100479_at	1.55369	7.85359	5.94955e-18
2173	ENSG00000100129_at	1.37551	11.394	5.95984e-18
9411	ENSG00000155363_at	-1.57253	8.0199	5.95984e-18
2926	ENSG00000104889_at	1.30958	8.45659	5.99718e-18
14181	ENSG00000183684_at	1.41303	9.93457	6.03051e-18
11273	ENSG00000166562_at	2.37003	10.8805	6.28609e-18
9654	ENSG00000157693_at	-1.58605	8.70049	6.54286e-18
8798	ENSG00000149428_at	1.46591	10.6233	6.60692e-18
14272	ENSG00000184220_at	1.4785	8.42258	6.61145e-18
4263	ENSG00000115233_at	1.27869	10.2692	6.62434e-18
12069	ENSG00000170312_at	1.81535	7.39064	6.81317e-18
1752	ENSG00000087586_at	1.68643	7.63133	6.90748e-18
3938	ENSG00000112312_at	1.91946	8.90611	6.9455e-18
12097	ENSG00000170445_at	1.0406	9.31682	7.48966e-18
8309	ENSG00000145247_at	1.19697	9.41738	7.51129e-18
9407	ENSG00000155313_at	-1.12813	9.37626	7.63158e-18
4116	ENSG00000113810_at	1.3165	9.44737	8.06968e-18
7961	ENSG00000142945_at	1.19781	7.72836	8.23974e-18
1312	ENSG00000075336_at	1.01477	7.91216	8.48818e-18
563	ENSG00000035499_at	2.0805	7.01101	8.56638e-18
1141	ENSG00000070669_at	1.55144	8.98163	8.7227e-18
2390	ENSG00000101057_at	1.65884	8.22657	8.76572e-18
2948	ENSG00000104972_at	-1.1986	9.60747	8.79247e-18
14831	ENSG00000187601_at	1.29433	8.85153	9.03356e-18
205	ENSG00000006634_at	1.54251	9.25298	9.19025e-18
3731	ENSG00000110917_at	1.10619	9.88726	9.45537e-18
11938	ENSG00000169567_at	1.03758	11.8126	9.59351e-18
15754	ENSG00000198785_at	-1.1326	7.02245	9.83256e-18
15321	ENSG00000196954_at	-1.3773	10.6582	9.83256e-18
14260	ENSG00000184164_at	1.57002	10.4898	1.01948e-17
2064	ENSG00000096968_at	-1.23043	9.85805	1.01956e-17
4753	ENSG00000119335_at	1.13453	11.5183	1.0556e-17
11464	ENSG00000167513_at	1.50412	7.23117	1.07165e-17
14558	ENSG00000185722_at	-1.0452	8.78269	1.07921e-17
7557	ENSG00000139679_at	-1.30854	10.3525	1.08024e-17
6700	ENSG00000134825_at	1.23604	12.0602	1.09252e-17
8048	ENSG00000143401_at	1.6967	8.97799	1.12947e-17
4752	ENSG00000119333_at	1.11257	7.70129	1.13509e-17
6331	ENSG00000132388_at	1.37548	10.3244	1.14306e-17
3706	ENSG00000110717_at	1.10333	9.02526	1.15603e-17
1193	ENSG00000072121_at	-1.22392	8.86476	1.16184e-17
1898	ENSG00000090889_at	2.01435	7.36918	1.16325e-17
1988	ENSG00000093009_at	1.45711	7.20582	1.20238e-17
17384	ENSG00000231292_at	2.43587	9.64619	1.20686e-17
6669	ENSG00000134627_at	-1.04187	7.45636	1.23287e-17
12130	ENSG00000170581_at	-1.29547	9.41648	1.24749e-17
1846	ENSG00000089685_at	1.32843	7.50212	1.26014e-17
11515	ENSG00000167658_at	1.06913	12.2001	1.26555e-17
7230	ENSG00000137757_at	-2.52738	8.31459	1.27169e-17
5935	ENSG00000129450_at	-1.11502	8.21216	1.2778e-17
6220	ENSG00000131462_at	1.37808	7.98812	1.29047e-17
2834	ENSG00000104312_at	-1.07811	8.85775	1.40374e-17
1380	ENSG00000077152_at	1.56644	8.10465	1.45363e-17
4847	ENSG00000119969_at	1.08833	6.8803	1.46322e-17
15441	ENSG00000197536_at	-1.38918	8.65836	1.48192e-17
12689	ENSG00000173559_at	-1.10187	9.32295	1.51252e-17
9561	ENSG00000156802_at	1.39346	7.80883	1.53115e-17
7229	ENSG00000137752_at	-1.10176	11.8014	1.53338e-17
10695	ENSG00000164136_at	-1.08186	8.37688	1.53947e-17
11696	ENSG00000168404_at	-1.25927	10.5483	1.57003e-17
4705	ENSG00000118705_at	1.39052	11.9283	1.58345e-17
3309	ENSG00000107201_at	-2.23029	10.474	1.64163e-17
10957	ENSG00000165209_at	1.1464	7.80869	1.64582e-17
7671	ENSG00000140525_at	1.54431	7.85367	1.66476e-17
11307	ENSG00000166788_at	1.06619	8.3625	1.7137e-17
5000	ENSG00000121211_at	1.62399	6.69578	1.73902e-17
13974	ENSG00000182481_at	1.58514	10.9401	1.76349e-17
10972	ENSG00000165283_at	1.04146	8.96397	1.77203e-17
18323	ENSG00000244887_at	-1.25455	9.5342	1.80141e-17
13006	ENSG00000175581_at	1.03387	8.6987	1.89606e-17
6790	ENSG00000135363_at	-1.25711	9.23535	1.95813e-17
14676	ENSG00000186395_at	1.01097	10.0049	2.02679e-17
8017	ENSG00000143314_at	1.10442	10.2787	2.02907e-17
11436	ENSG00000167325_at	1.57612	9.31356	2.09814e-17
8150	ENSG00000143942_at	2.51063	8.55343	2.12514e-17
11749	ENSG00000168653_at	1.08349	11.8563	2.17911e-17
12338	ENSG00000171604_at	1.57535	9.5369	2.19618e-17
6118	ENSG00000130775_at	-1.05939	10.9877	2.24846e-17
11882	ENSG00000169248_at	-2.89927	7.11339	2.31684e-17
4526	ENSG00000117010_at	-1.93621	7.64659	2.31684e-17
9085	ENSG00000152253_at	2.08526	6.79953	2.35765e-17
169	ENSG00000005893_at	-1.08918	10.1815	2.35934e-17
9800	ENSG00000159055_at	1.03845	7.64078	2.40538e-17
8998	ENSG00000151503_at	1.19168	8.87453	2.44847e-17
3793	ENSG00000111371_at	1.43048	10.0669	2.45746e-17
2069	ENSG00000097046_at	1.20565	8.23415	2.48635e-17
16430	ENSG00000214026_at	1.13198	9.5863	2.5248e-17
953	ENSG00000065328_at	1.54382	7.25715	2.70682e-17
3581	ENSG00000109534_at	1.47323	8.96094	2.79512e-17
12435	ENSG00000172053_at	1.05794	10.3745	2.84351e-17
4856	ENSG00000120053_at	1.02265	8.08996	3.01024e-17
5636	ENSG00000126453_at	1.04559	7.66649	3.02305e-17
10461	ENSG00000163486_at	-1.40822	9.01745	3.09362e-17
8097	ENSG00000143621_at	1.25768	10.2703	3.16136e-17
15564	ENSG00000198034_at	1.14331	13.4919	3.24995e-17
10536	ENSG00000163683_at	-1.25112	9.57149	3.30211e-17
1678	ENSG00000085840_at	1.18783	6.63442	3.30233e-17
11309	ENSG00000166794_at	1.44535	11.8971	3.32483e-17
959	ENSG00000065485_at	2.13081	8.50104	3.62793e-17
3045	ENSG00000105486_at	1.05007	8.65486	3.63212e-17
11569	ENSG00000167851_at	-1.08944	10.8053	3.66837e-17
16514	ENSG00000215021_at	1.22244	11.8258	3.92879e-17
1066	ENSG00000068438_at	1.00963	8.91182	4.10189e-17
2231	ENSG00000100316_at	1.58008	12.3843	4.11889e-17
16545	ENSG00000215458_at	-1.64824	8.09333	4.13913e-17
2570	ENSG00000102054_at	1.13064	10.4856	4.20235e-17
11342	ENSG00000166889_at	-1.10734	8.37726	4.31943e-17
12812	ENSG00000174371_at	1.27376	6.90299	4.31943e-17
15269	ENSG00000196684_at	-1.28408	9.49112	4.31943e-17
1896	ENSG00000090861_at	1.07157	10.0321	4.32002e-17
7910	ENSG00000142507_at	1.06134	10.1332	4.39023e-17
10484	ENSG00000163535_at	1.38762	8.18216	4.39602e-17
3647	ENSG00000110079_at	-1.96509	8.50268	4.54649e-17
16382	ENSG00000213585_at	1.10327	10.6484	4.58675e-17
9810	ENSG00000159147_at	1.55982	8.29965	4.58675e-17
11880	ENSG00000169245_at	-3.86421	9.60011	4.60074e-17
2309	ENSG00000100596_at	-1.27958	9.60291	4.60861e-17
11188	ENSG00000166226_at	1.20118	10.0603	4.61263e-17
8674	ENSG00000148303_at	1.23697	12.5877	4.93906e-17
3829	ENSG00000111678_at	1.47486	9.97176	5.1048e-17
3881	ENSG00000112029_at	1.41136	8.4252	5.42143e-17
10975	ENSG00000165304_at	1.3453	8.0457	5.4294e-17
16641	ENSG00000221829_at	1.08278	8.37894	5.45639e-17
133	ENSG00000005022_at	1.3265	12.0359	5.70383e-17
4369	ENSG00000115866_at	1.06338	10.5478	5.70602e-17
5797	ENSG00000128228_at	1.7895	8.96206	5.77416e-17
6379	ENSG00000132646_at	1.63972	10.8837	5.85558e-17
11384	ENSG00000167088_at	1.13508	8.47372	5.90104e-17
18145	ENSG00000240979_at	-1.15317	9.51664	5.99811e-17
1965	ENSG00000092295_at	-1.9532	7.88314	6.27865e-17
8328	ENSG00000145386_at	2.18359	7.84255	6.48512e-17
607	ENSG00000040275_at	1.28829	7.97685	6.63415e-17
349	ENSG00000011426_at	1.51772	6.71535	6.91315e-17
14341	ENSG00000184575_at	1.05058	10.4028	7.29179e-17
8086	ENSG00000143554_at	-1.42096	9.56901	7.341e-17
118	ENSG00000004779_at	1.09187	11.4769	7.52853e-17
14165	ENSG00000183624_at	1.11118	8.62305	7.54181e-17
15395	ENSG00000197299_at	1.31122	8.06057	7.87172e-17
10963	ENSG00000165244_at	1.22841	7.93966	7.94741e-17
1209	ENSG00000072506_at	1.06479	10.086	8.31468e-17
930	ENSG00000064763_at	-1.72759	9.44839	8.35123e-17
7007	ENSG00000136514_at	-1.89762	10.0542	8.35123e-17
16295	ENSG00000211949_at	3.23808	11.5218	8.62758e-17
2433	ENSG00000101224_at	1.31896	11.1936	8.75204e-17
8241	ENSG00000144655_at	-1.50872	8.92109	8.79366e-17
1539	ENSG00000081307_at	1.35065	8.20242	8.79366e-17
2332	ENSG00000100714_at	1.47294	10.2042	9.2144e-17
1936	ENSG00000091651_at	1.40955	8.02519	9.34334e-17
10679	ENSG00000164109_at	2.11903	7.88292	9.37961e-17
833	ENSG00000059378_at	-1.79474	11.1057	9.60137e-17
1470	ENSG00000079385_at	-2.29947	8.46918	9.65618e-17
4997	ENSG00000121152_at	1.47968	7.33934	9.69578e-17
15265	ENSG00000196664_at	-1.19389	8.78262	9.90107e-17
7551	ENSG00000139641_at	1.06434	10.5797	1.01255e-16
1118	ENSG00000070081_at	1.344	10.0911	1.0633e-16
3945	ENSG00000112343_at	-1.36007	10.9145	1.10827e-16
10889	ENSG00000164919_at	1.1039	12.2575	1.10929e-16
12711	ENSG00000173660_at	1.08526	12.2889	1.13683e-16
8274	ENSG00000144867_at	1.50103	9.48372	1.13703e-16
7199	ENSG00000137563_at	2.56968	8.24597	1.16253e-16
2196	ENSG00000100219_at	1.81869	11.859	1.16776e-16
319	ENSG00000010539_at	-1.50342	9.5101	1.18072e-16
2891	ENSG00000104738_at	1.18665	7.5396	1.18813e-16
4220	ENSG00000114902_at	1.18898	12.2638	1.19644e-16
5547	ENSG00000125826_at	-1.18566	9.88993	1.20569e-16
5861	ENSG00000128708_at	1.14831	9.89235	1.20894e-16
7623	ENSG00000140280_at	-1.32833	11.7105	1.21058e-16
1417	ENSG00000078081_at	-3.25186	9.06516	1.27256e-16
12268	ENSG00000171262_at	1.11833	8.19642	1.31589e-16
6075	ENSG00000130589_at	-1.27127	8.1771	1.34594e-16
12467	ENSG00000172243_at	-1.44633	9.45077	1.37486e-16
8119	ENSG00000143771_at	-1.07104	9.12866	1.38131e-16
9731	ENSG00000158417_at	1.0995	8.72874	1.39421e-16
9352	ENSG00000154723_at	1.06998	11.4174	1.41189e-16
9367	ENSG00000154839_at	1.71964	6.51109	1.41449e-16
7138	ENSG00000137200_at	-1.22042	9.2289	1.47136e-16
13825	ENSG00000181381_at	-1.95946	8.47476	1.47136e-16
4906	ENSG00000120437_at	1.12786	8.48451	1.55577e-16
1356	ENSG00000076554_at	1.83902	8.50708	1.59084e-16
5214	ENSG00000123352_at	1.65937	7.55118	1.60974e-16
6125	ENSG00000130813_at	-1.18083	10.1682	1.63839e-16
5058	ENSG00000121858_at	-1.57012	12.3153	1.65213e-16
5790	ENSG00000128059_at	1.06244	8.03733	1.7841e-16
12416	ENSG00000171960_at	1.09058	8.70189	1.79611e-16
3465	ENSG00000108561_at	1.0572	8.81762	1.88788e-16
14356	ENSG00000184661_at	1.40935	7.24606	1.91272e-16
13032	ENSG00000175768_at	1.02444	9.65546	2.01019e-16
11014	ENSG00000165501_at	1.20739	8.72428	2.05787e-16
4250	ENSG00000115159_at	-1.11037	8.14325	2.11718e-16
7953	ENSG00000142856_at	1.04418	8.63514	2.17092e-16
12439	ENSG00000172071_at	1.68201	9.88283	2.2331e-16
4867	ENSG00000120129_at	-1.15249	7.90411	2.29241e-16
5204	ENSG00000123219_at	1.85512	8.39527	2.36255e-16
4548	ENSG00000117174_at	1.07684	8.44908	2.37019e-16
10302	ENSG00000162851_at	1.00369	8.79185	2.3989e-16
1665	ENSG00000085514_at	-1.49356	10.4461	2.46337e-16
6843	ENSG00000135604_at	-1.74968	9.20765	2.5317e-16
9570	ENSG00000156876_at	1.09756	8.03066	2.56654e-16
8515	ENSG00000146918_at	1.49139	7.7076	2.61631e-16
6337	ENSG00000132432_at	1.04918	11.705	2.64267e-16
783	ENSG00000055332_at	-1.14079	8.39628	2.64687e-16
8535	ENSG00000147119_at	-1.16702	8.14636	2.64687e-16
9483	ENSG00000156110_at	1.19978	8.73692	2.71917e-16
6192	ENSG00000131203_at	-3.56398	9.18804	2.79028e-16
1617	ENSG00000083845_at	1.26209	12.2189	2.84893e-16
6718	ENSG00000134910_at	1.75136	10.4252	2.96724e-16
13763	ENSG00000180879_at	1.28078	12.2933	3.41485e-16
8849	ENSG00000149798_at	-1.12575	8.13214	3.47549e-16
12625	ENSG00000173193_at	-1.09547	9.18126	3.48654e-16
6759	ENSG00000135205_at	-1.32706	8.47139	3.76899e-16
16258	ENSG00000211648_at	3.27311	9.9674	3.77063e-16
13727	ENSG00000180628_at	-1.0458	9.33716	3.77822e-16
10754	ENSG00000164327_at	-1.20768	9.4364	3.825e-16
6750	ENSG00000135114_at	-2.32768	10.9149	3.825e-16
579	ENSG00000037241_at	1.03372	10.0615	4.01182e-16
1661	ENSG00000085449_at	-1.06924	9.64409	4.11803e-16
12645	ENSG00000173272_at	1.22089	10.2514	4.2089e-16
1889	ENSG00000090621_at	1.41402	11.0836	4.40267e-16
16264	ENSG00000211666_at	2.65945	11.8772	4.79745e-16
11984	ENSG00000169857_at	1.08554	7.93133	4.81887e-16
6281	ENSG00000131979_at	-1.20605	11.9696	4.84367e-16
10950	ENSG00000165185_at	-1.07241	7.5205	4.85804e-16
6469	ENSG00000133119_at	1.03502	7.35635	4.90521e-16
1302	ENSG00000075188_at	1.29341	9.66273	4.93945e-16
7812	ENSG00000141542_at	1.11762	7.23832	4.98063e-16
1843	ENSG00000089597_at	1.04014	10.4468	5.10704e-16
10790	ENSG00000164484_at	1.54411	7.16019	5.23856e-16
3960	ENSG00000112514_at	1.06908	10.8799	5.23856e-16
12820	ENSG00000174442_at	1.29446	8.15548	5.32894e-16
4288	ENSG00000115339_at	-1.14993	9.74708	5.33638e-16
9029	ENSG00000151729_at	1.42723	8.71567	5.35216e-16
1805	ENSG00000089012_at	1.3164	7.99834	5.54796e-16
4633	ENSG00000117906_at	1.01106	9.30252	5.71194e-16
5311	ENSG00000124201_at	-1.21686	10.5757	5.81344e-16
16163	ENSG00000205544_at	1.08294	8.79688	5.87964e-16
5255	ENSG00000123685_at	-1.10897	8.05514	5.92326e-16
1299	ENSG00000075131_at	1.39875	7.82725	5.96102e-16
14511	ENSG00000185480_at	1.00806	6.57672	5.96216e-16
3435	ENSG00000108387_at	-1.2172	7.16802	6.12101e-16
1054	ENSG00000068079_at	-1.39119	10.9725	6.64182e-16
5053	ENSG00000121797_at	-1.97885	8.38824	6.84534e-16
12677	ENSG00000173486_at	1.19462	9.07672	6.93831e-16
8469	ENSG00000146425_at	-1.253	12.2667	6.93831e-16
6854	ENSG00000135655_at	-1.15474	10.7749	6.96519e-16
18027	ENSG00000237781_at	-2.82671	8.79159	7.03752e-16
8726	ENSG00000148737_at	-1.16584	8.73067	7.09339e-16
4195	ENSG00000114686_at	1.26317	10.4424	7.19972e-16
14624	ENSG00000186074_at	-1.57215	10.7616	7.22004e-16
14389	ENSG00000184886_at	1.05319	7.11705	7.29748e-16
3783	ENSG00000111331_at	-2.23769	11.5694	7.88869e-16
11194	ENSG00000166260_at	1.18525	8.22404	8.00412e-16
12446	ENSG00000172123_at	-1.14979	8.24479	8.07206e-16
12444	ENSG00000172115_at	1.10757	11.4823	8.49362e-16
887	ENSG00000063177_at	1.06837	12.6324	8.555e-16
15918	ENSG00000204103_at	-1.45218	11.3947	8.72389e-16
3696	ENSG00000110660_at	1.29248	7.62613	9.61938e-16
6756	ENSG00000135148_at	-1.28494	9.11507	1.01823e-15
4428	ENSG00000116251_at	1.13281	11.0067	1.01877e-15
4373	ENSG00000115902_at	1.29493	8.5355	1.04447e-15
11564	ENSG00000167815_at	1.40899	10.131	1.06909e-15
4941	ENSG00000120697_at	1.38367	9.53635	1.12446e-15
9137	ENSG00000152672_at	-1.58593	7.10568	1.13437e-15
1348	ENSG00000076248_at	1.29533	8.51105	1.163e-15
14604	ENSG00000185947_at	-1.03399	9.74739	1.16557e-15
903	ENSG00000064102_at	1.00313	9.82136	1.18265e-15
13864	ENSG00000181778_at	-1.92717	6.9337	1.18501e-15
2955	ENSG00000105011_at	1.11018	8.7503	1.22307e-15
16156	ENSG00000205413_at	-1.63855	10.3635	1.22552e-15
9181	ENSG00000153066_at	1.67087	9.01884	1.23572e-15
16257	ENSG00000211644_at	2.40144	10.2194	1.23572e-15
10254	ENSG00000162654_at	-1.71159	8.57901	1.24318e-15
1687	ENSG00000086065_at	-1.29763	10.3486	1.2459e-15
3923	ENSG00000112245_at	-1.21468	9.62202	1.2459e-15
1290	ENSG00000074842_at	1.75102	9.92952	1.2459e-15
4992	ENSG00000121073_at	1.25159	9.53153	1.24867e-15
10701	ENSG00000164163_at	1.19935	9.22042	1.30274e-15
9429	ENSG00000155629_at	-1.2236	11.0274	1.50042e-15
5407	ENSG00000124772_at	1.64735	8.91002	1.5079e-15
11986	ENSG00000169871_at	-1.00458	9.25172	1.52546e-15
12871	ENSG00000174749_at	-1.33097	9.09232	1.55078e-15
6675	ENSG00000134690_at	1.21281	7.89806	1.59293e-15
1881	ENSG00000090520_at	1.51107	10.2731	1.59895e-15
11662	ENSG00000168268_at	1.37123	7.39935	1.61513e-15
11610	ENSG00000168026_at	-1.53672	7.52547	1.6602e-15
14164	ENSG00000183621_at	-1.31994	8.20575	1.66029e-15
3153	ENSG00000105974_at	2.2386	7.59186	1.67995e-15
9801	ENSG00000159063_at	1.11871	9.11705	1.68639e-15
13369	ENSG00000178127_at	1.06797	10.3523	1.72778e-15
15119	ENSG00000196141_at	-2.26021	10.5533	1.72888e-15
1078	ENSG00000068912_at	1.53086	10.6744	1.74256e-15
6783	ENSG00000135334_at	-1.03731	8.44205	1.82699e-15
2665	ENSG00000102891_at	-1.12848	9.37943	2.03387e-15
5827	ENSG00000128512_at	-2.18328	8.76444	2.04786e-15
14393	ENSG00000184898_at	-1.11852	8.26669	2.13021e-15
1576	ENSG00000082515_at	1.04955	9.40476	2.36652e-15
2610	ENSG00000102317_at	2.12991	9.86155	2.5292e-15
18786	ENSG00000249546_at	-1.30531	7.98753	2.5375e-15
11282	ENSG00000166598_at	1.75388	11.1741	2.7324e-15
7132	ENSG00000137168_at	1.12797	8.24786	2.83669e-15
502	ENSG00000026103_at	-1.44609	9.81502	3.0591e-15
17274	ENSG00000230006_at	1.60934	7.02201	3.07061e-15
9871	ENSG00000159593_at	1.2746	10.2981	3.07061e-15
7291	ENSG00000138035_at	-1.79977	9.9571	3.15084e-15
8597	ENSG00000147535_at	1.10924	8.59165	3.19063e-15
11618	ENSG00000168062_at	-2.44748	8.87794	3.38899e-15
3785	ENSG00000111335_at	-1.46355	10.3698	3.51451e-15
1586	ENSG00000082996_at	-1.02969	11.7151	3.54212e-15
16289	ENSG00000211934_at	3.10242	9.17527	3.62515e-15
6891	ENSG00000135899_at	-1.21308	11.2334	3.82533e-15
3507	ENSG00000108829_at	1.07792	9.34829	3.93562e-15
358	ENSG00000011600_at	-1.08785	12.7033	4.01218e-15
2738	ENSG00000103313_at	-1.34863	8.57017	4.03662e-15
1598	ENSG00000083454_at	1.21689	9.80839	4.09865e-15
4462	ENSG00000116663_at	-1.30163	10.5325	4.26676e-15
8749	ENSG00000148950_at	1.01296	6.67348	4.31195e-15
15481	ENSG00000197705_at	1.60454	7.74845	4.35207e-15
15573	ENSG00000198056_at	1.12505	8.81306	4.35862e-15
8465	ENSG00000146410_at	1.22605	7.08632	4.36786e-15
9405	ENSG00000155304_at	1.56195	9.27767	4.46729e-15
8029	ENSG00000143344_at	-1.68953	8.54328	4.49563e-15
4486	ENSG00000116750_at	1.03892	8.79419	4.53692e-15
5972	ENSG00000129757_at	-1.72447	7.79577	4.71023e-15
11609	ENSG00000168016_at	-1.20545	10.0706	4.72587e-15
10526	ENSG00000163644_at	-1.12573	9.55102	4.80588e-15
15175	ENSG00000196358_at	-2.04447	8.43909	4.91404e-15
5271	ENSG00000123975_at	1.34128	9.7736	5.08618e-15
6738	ENSG00000135069_at	1.2759	8.19063	5.14855e-15
12609	ENSG00000173083_at	-1.17855	9.40661	5.52902e-15
348	ENSG00000011422_at	-1.49884	9.68732	5.66713e-15
10775	ENSG00000164405_at	1.07133	11.3989	5.66835e-15
16263	ENSG00000211663_at	2.00652	8.97162	5.73683e-15
2095	ENSG00000099622_at	1.10673	10.1413	5.79212e-15
3761	ENSG00000111224_at	-1.01423	7.65312	5.92637e-15
16293	ENSG00000211940_at	3.08794	9.87873	5.95288e-15
13151	ENSG00000176658_at	1.33451	6.6746	6.17648e-15
7429	ENSG00000138760_at	-1.03144	8.92865	6.28381e-15
12997	ENSG00000175538_at	-1.26955	8.986	6.54865e-15
9351	ENSG00000154719_at	1.09308	8.74853	6.57972e-15
18733	ENSG00000249107_at	-2.54603	10.0882	6.59427e-15
7399	ENSG00000138646_at	-2.51582	11.4823	6.69284e-15
13530	ENSG00000179195_at	1.0006	10.1995	6.87367e-15
8948	ENSG00000151135_at	1.34652	9.4004	6.89926e-15
9394	ENSG00000155130_at	-1.19691	10.0581	7.06186e-15
1284	ENSG00000074696_at	1.16646	9.27951	7.26139e-15
4988	ENSG00000121060_at	-1.10299	9.51463	7.41899e-15
5442	ENSG00000125148_at	-1.32917	12.6535	7.54911e-15
1179	ENSG00000071794_at	1.14744	8.73788	7.66497e-15
16343	ENSG00000213123_at	1.04121	7.53181	7.71511e-15
9087	ENSG00000152256_at	1.13466	8.10784	7.79372e-15
5773	ENSG00000127951_at	-1.00614	12.3038	8.13129e-15
16288	ENSG00000211899_at	1.59246	12.3296	8.31619e-15
495	ENSG00000025708_at	-1.66477	10.5188	8.35294e-15
15708	ENSG00000198648_at	1.14431	9.31075	8.71057e-15
18279	ENSG00000244038_at	1.10893	11.6841	8.88902e-15
4615	ENSG00000117650_at	1.03127	6.75706	9.05898e-15
1634	ENSG00000084623_at	1.02035	10.2747	9.39871e-15
5333	ENSG00000124256_at	-1.37293	9.49224	9.40625e-15
10083	ENSG00000161405_at	1.14822	8.59026	9.53156e-15
12734	ENSG00000173821_at	-1.05863	9.87825	9.57628e-15
300	ENSG00000010030_at	-1.86	8.2445	9.60024e-15
488	ENSG00000024526_at	1.01316	6.6789	9.62486e-15
14146	ENSG00000183527_at	1.07937	9.52425	1.0085e-14
16298	ENSG00000211973_at	4.0165	9.82995	1.01826e-14
11627	ENSG00000168081_at	1.52959	8.58557	1.02371e-14
10504	ENSG00000163600_at	1.1814	7.90389	1.03683e-14
10173	ENSG00000162298_at	1.00088	8.94173	1.06692e-14
2804	ENSG00000104043_at	-1.32133	7.79993	1.10053e-14
15794	ENSG00000198856_at	1.46614	11.3416	1.21705e-14
11757	ENSG00000168701_at	1.08691	9.63949	1.23112e-14
3029	ENSG00000105402_at	-1.1611	9.46293	1.2548e-14
2321	ENSG00000100629_at	1.54333	7.46784	1.30818e-14
14140	ENSG00000183486_at	-1.68607	11.3239	1.32419e-14
14246	ENSG00000184060_at	-1.01217	8.60408	1.36611e-14
3954	ENSG00000112419_at	-1.12645	8.70574	1.36782e-14
16267	ENSG00000211673_at	2.55366	9.80501	1.37094e-14
402	ENSG00000014914_at	-1.0577	8.50642	1.48546e-14
2942	ENSG00000104951_at	-1.00413	7.70419	1.59126e-14
17771	ENSG00000235162_at	1.45516	9.93084	1.6178e-14
10605	ENSG00000163902_at	1.02722	10.7667	1.61948e-14
9146	ENSG00000152778_at	-1.65562	10.7836	1.65214e-14
6292	ENSG00000132109_at	-1.17427	10.1402	1.65215e-14
994	ENSG00000066279_at	1.49972	7.17569	1.68083e-14
547	ENSG00000033327_at	-1.26544	9.92352	1.69977e-14
14596	ENSG00000185909_at	-1.74153	9.2181	1.77872e-14
14536	ENSG00000185624_at	1.19352	10.545	1.90208e-14
10918	ENSG00000165030_at	-1.54197	10.8985	1.98228e-14
4817	ENSG00000119777_at	1.00963	8.64897	1.98894e-14
8257	ENSG00000144785_at	1.07438	9.77052	2.02535e-14
5843	ENSG00000128595_at	1.13596	8.37908	2.03285e-14
4477	ENSG00000116711_at	-1.02373	7.69594	2.05877e-14
6157	ENSG00000131042_at	-1.28192	10.9367	2.12974e-14
6733	ENSG00000135047_at	-1.5366	9.37075	2.36927e-14
9078	ENSG00000152217_at	1.15263	7.93547	2.38578e-14
16326	ENSG00000213005_at	1.17883	7.05979	2.42065e-14
3766	ENSG00000111247_at	1.40087	7.6924	2.46763e-14
14798	ENSG00000187231_at	-1.00284	8.32423	2.55007e-14
18343	ENSG00000245085_at	-1.25535	9.10044	2.59289e-14
15871	ENSG00000203760_at	1.31551	8.32528	2.64119e-14
2627	ENSG00000102524_at	-1.5293	12.7738	2.71918e-14
7575	ENSG00000139832_at	-1.43834	9.1354	2.87247e-14
3641	ENSG00000110063_at	1.19663	9.17884	2.90652e-14
3276	ENSG00000106804_at	-1.13513	7.36415	2.91492e-14
9404	ENSG00000155287_at	-1.16299	9.19584	3.01191e-14
13263	ENSG00000177409_at	-1.4712	10.6234	3.20447e-14
7978	ENSG00000143110_at	-1.13059	10.9699	3.20935e-14
3049	ENSG00000105501_at	-1.8987	9.84242	3.40945e-14
10129	ENSG00000161921_at	-1.22043	8.78711	3.64547e-14
660	ENSG00000047346_at	1.13805	10.3156	3.74676e-14
14143	ENSG00000183508_at	1.58649	10.3779	3.82425e-14
4681	ENSG00000118495_at	-1.16469	8.74311	4.00305e-14
4093	ENSG00000113621_at	1.05391	9.71633	4.04095e-14
15647	ENSG00000198380_at	1.18044	8.19073	4.40649e-14
9434	ENSG00000155660_at	1.38468	10.0677	4.50235e-14
11821	ENSG00000168961_at	-1.30128	9.52415	4.50437e-14
5343	ENSG00000124357_at	-1.1423	11.7089	4.69e-14
22	AFFX-HUMISGF3A/M97935_MB_at	-1.21705	10.2788	4.70861e-14
12451	ENSG00000172159_at	-2.00634	8.92846	4.76265e-14
12781	ENSG00000174125_at	-1.40332	10.6079	4.91086e-14
10831	ENSG00000164674_at	-1.15364	9.1037	5.1987e-14
16518	ENSG00000215068_at	-1.21076	7.83846	5.32808e-14
11354	ENSG00000166927_at	-1.56955	9.6735	5.41784e-14
1121	ENSG00000070190_at	-1.2252	10.4225	5.45797e-14
10494	ENSG00000163568_at	-2.13889	10.495	5.49198e-14
5191	ENSG00000123131_at	1.72785	10.5395	5.6127e-14
12612	ENSG00000173110_at	-1.86038	10.6522	5.69548e-14
7367	ENSG00000138433_at	-1.04681	9.70472	5.76463e-14
18467	ENSG00000246430_at	-1.01205	7.07812	5.80656e-14
9062	ENSG00000152082_at	1.02084	10.6043	5.84081e-14
7821	ENSG00000141574_at	-1.19499	11.2068	5.85942e-14
16728	ENSG00000223799_at	-1.08865	7.56707	5.98226e-14
8174	ENSG00000144118_at	-1.25316	10.4124	6.16254e-14
2275	ENSG00000100442_at	1.10874	9.2812	6.70726e-14
4727	ENSG00000118985_at	1.5204	8.16063	6.73781e-14
12962	ENSG00000175305_at	1.27018	6.83254	6.89903e-14
10437	ENSG00000163393_at	-1.53346	8.9249	6.8995e-14
5462	ENSG00000125355_at	-2.73993	7.45196	6.95292e-14
12074	ENSG00000170345_at	-1.51368	9.50752	7.16998e-14
7380	ENSG00000138496_at	-1.35008	10.722	7.18949e-14
3646	ENSG00000110077_at	-1.1935	11.3537	7.2635e-14
7776	ENSG00000141384_at	1.02288	7.75812	7.85164e-14
9151	ENSG00000152804_at	-1.1897	10.1929	8.30695e-14
21	AFFX-HUMISGF3A/M97935_MA_at	-1.10705	10.5215	8.47073e-14
4448	ENSG00000116514_at	-1.2589	10.4817	8.55243e-14
11355	ENSG00000166928_at	-1.37807	7.91431	8.5687e-14
12427	ENSG00000172007_at	-1.17517	8.95412	8.79714e-14
6969	ENSG00000136250_at	-1.20005	10.9163	8.8585e-14
818	ENSG00000058262_at	1.0056	9.26808	9.08722e-14
5497	ENSG00000125538_at	-1.75641	10.234	9.681e-14
12992	ENSG00000175489_at	-1.11811	9.85306	1.09088e-13
910	ENSG00000064225_at	-1.06567	7.48511	1.10078e-13
18568	ENSG00000247570_at	-1.05922	6.98833	1.22785e-13
17995	ENSG00000237441_at	-1.05444	9.59412	1.25509e-13
17311	ENSG00000230438_at	-1.04881	7.68056	1.26074e-13
16866	ENSG00000225470_at	-1.6175	8.97687	1.30013e-13
16569	ENSG00000216368_at	1.05781	11.0267	1.32051e-13
4878	ENSG00000120217_at	-2.09058	8.44094	1.42846e-13
14516	ENSG00000185507_at	-1.64834	11.8399	1.45445e-13
18746	ENSG00000249244_at	-1.19995	7.92526	1.51107e-13
4891	ENSG00000120306_at	-1.77188	10.3906	1.65748e-13
8763	ENSG00000149131_at	-2.33202	10.1928	1.76684e-13
7071	ENSG00000136869_at	-1.41824	9.19016	1.76684e-13
11568	ENSG00000167850_at	-1.02999	8.28342	1.78678e-13
15377	ENSG00000197208_at	-2.12152	9.66896	1.81304e-13
11083	ENSG00000165801_at	-1.41445	8.73659	1.82899e-13
8706	ENSG00000148572_at	-1.16523	10.4361	1.92563e-13
15591	ENSG00000198130_at	1.12335	8.53094	1.92829e-13
9644	ENSG00000157557_at	-1.12386	8.81264	1.96396e-13
5626	ENSG00000126262_at	-2.33271	11.151	2.23036e-13
14933	ENSG00000188313_at	-1.36687	11.9884	2.28227e-13
2836	ENSG00000104320_at	-1.09571	10.4014	2.38056e-13
9340	ENSG00000154589_at	-1.41915	11.3271	2.63482e-13
15011	ENSG00000188820_at	-1.61839	8.85648	2.73469e-13
10583	ENSG00000163823_at	-1.32222	11.5787	2.73698e-13
15991	ENSG00000204388_at	-1.30079	9.24087	2.76762e-13
9083	ENSG00000152240_at	1.09009	9.14766	2.84941e-13
8034	ENSG00000143367_at	-1.25923	7.88329	2.86369e-13
12216	ENSG00000171049_at	-1.68777	10.6449	2.88619e-13
16297	ENSG00000211962_at	3.10873	9.1816	2.92544e-13
4092	ENSG00000113615_at	1.14181	8.12703	3.23572e-13
13411	ENSG00000178445_at	1.87169	8.12547	3.3646e-13
11850	ENSG00000169116_at	1.07645	7.44885	3.36464e-13
1205	ENSG00000072401_at	-1.05626	10.5502	3.9566e-13
11930	ENSG00000169508_at	1.08955	9.44901	4.06642e-13
14241	ENSG00000184014_at	-1.19239	11.2472	4.12997e-13
6496	ENSG00000133328_at	1.56512	8.10507	4.2999e-13
12990	ENSG00000175471_at	-1.13485	8.34805	4.35173e-13
9364	ENSG00000154814_at	1.02099	8.72355	4.36806e-13
3858	ENSG00000111837_at	-1.26109	7.07622	4.38249e-13
9334	ENSG00000154511_at	1.33996	8.31925	4.52984e-13
4838	ENSG00000119922_at	-2.27103	11.787	4.57112e-13
6344	ENSG00000132465_at	1.71076	13.0385	4.66049e-13
4060	ENSG00000113369_at	-1.10286	10.9968	4.85359e-13
4923	ENSG00000120594_at	-1.24536	9.41649	5.06002e-13
17671	ENSG00000234290_at	-1.37516	9.34103	5.19992e-13
16911	ENSG00000225889_at	-1.74466	9.21204	5.35733e-13
18982	ENSG00000251047_at	-1.40873	6.59515	6.31517e-13
5097	ENSG00000122188_at	1.36706	9.70903	6.58481e-13
5250	ENSG00000123610_at	-2.32032	11.1188	8.22887e-13
3313	ENSG00000107262_at	-1.36897	9.45798	8.79505e-13
10313	ENSG00000162894_at	1.04253	10.4047	8.89196e-13
7316	ENSG00000138119_at	-1.12227	8.93505	1.01756e-12
15113	ENSG00000196123_at	-1.43592	7.26003	1.02916e-12
919	ENSG00000064547_at	-1.18258	9.10495	1.0313e-12
11875	ENSG00000169228_at	-1.42861	9.42514	1.06497e-12
14032	ENSG00000182866_at	1.26269	10.905	1.09053e-12
6539	ENSG00000133818_at	1.02883	7.79589	1.15984e-12
3484	ENSG00000108679_at	-1.69338	10.1161	1.16915e-12
7836	ENSG00000141682_at	-1.18799	9.35641	1.17737e-12
7609	ENSG00000140090_at	-1.1778	8.56198	1.19268e-12
12729	ENSG00000173801_at	-1.37424	8.64833	1.25781e-12
2543	ENSG00000101916_at	-1.25945	9.98006	1.27524e-12
13633	ENSG00000179921_at	-1.25916	9.51985	1.30104e-12
697	ENSG00000049245_at	-1.04291	10.3283	1.3202e-12
8993	ENSG00000151490_at	-1.02221	8.69621	1.54652e-12
16869	ENSG00000225492_at	-2.11182	7.44483	1.5951e-12
8738	ENSG00000148841_at	-1.11186	9.76271	1.62289e-12
1283	ENSG00000074695_at	1.16876	7.48461	1.6549e-12
16501	ENSG00000214821_at	1.04879	10.1432	1.67261e-12
3528	ENSG00000108984_at	-1.25656	9.1953	1.70342e-12
16410	ENSG00000213903_at	-1.16331	8.86689	1.70609e-12
7172	ENSG00000137414_at	-1.09526	11.6998	1.70609e-12
15298	ENSG00000196839_at	1.21442	9.77661	1.72473e-12
12145	ENSG00000170647_at	1.12661	6.21573	1.73266e-12
5488	ENSG00000125505_at	-1.01972	9.59947	1.80126e-12
3913	ENSG00000112208_at	1.0048	7.56294	1.83291e-12
17978	ENSG00000237276_at	-1.04557	7.31444	1.89192e-12
18688	ENSG00000248728_at	-1.08851	9.35553	2.03814e-12
2021	ENSG00000095380_at	1.03482	8.98772	2.12806e-12
1438	ENSG00000078596_at	1.19078	10.5085	2.23343e-12
9504	ENSG00000156265_at	-1.83611	10.0195	2.33087e-12
11102	ENSG00000165895_at	1.0168	6.41133	2.50254e-12
9313	ENSG00000154277_at	1.13869	7.57498	2.55487e-12
9418	ENSG00000155465_at	-1.05411	11.4185	2.85508e-12
2008	ENSG00000095002_at	1.12954	8.23357	2.87436e-12
8060	ENSG00000143452_at	-1.26072	6.65108	3.44461e-12
17199	ENSG00000229164_at	1.23113	11.7755	3.63247e-12
9144	ENSG00000152766_at	-2.35794	9.31111	3.6575e-12
7205	ENSG00000137628_at	-1.37875	10.9129	3.83684e-12
4522	ENSG00000116991_at	-1.35239	8.11194	4.90263e-12
4371	ENSG00000115884_at	1.15196	7.2752	4.97335e-12
7833	ENSG00000141664_at	-1.4412	9.8501	5.03652e-12
2635	ENSG00000102580_at	1.30635	7.8437	5.03652e-12
12445	ENSG00000172116_at	1.15182	8.083	5.07545e-12
20	AFFX-HUMISGF3A/M97935_5_at	-1.35803	8.30593	5.17926e-12
8584	ENSG00000147454_at	-1.60623	9.70812	5.33752e-12
837	ENSG00000059728_at	-1.22439	11.6603	5.68262e-12
1858	ENSG00000090013_at	-1.31728	10.8162	6.24185e-12
10353	ENSG00000163053_at	1.72534	6.91636	6.32996e-12
6357	ENSG00000132530_at	-1.44143	11.6847	6.41521e-12
8525	ENSG00000147050_at	-1.12018	8.59965	6.61859e-12
14317	ENSG00000184451_at	1.04736	7.26463	6.67158e-12
4889	ENSG00000120280_at	-1.37804	9.39521	6.74799e-12
11896	ENSG00000169313_at	-1.1636	7.51024	6.75055e-12
8145	ENSG00000143891_at	-1.2623	9.38851	6.93686e-12
18375	ENSG00000245556_at	-1.04881	8.739	7.21063e-12
18053	ENSG00000238113_at	-1.40082	9.95412	7.51213e-12
12120	ENSG00000170525_at	-1.27658	9.95968	7.72482e-12
950	ENSG00000065308_at	1.15263	8.70239	8.06493e-12
11344	ENSG00000166900_at	-1.3351	9.3055	8.06493e-12
17012	ENSG00000226948_at	1.19181	12.4193	8.23025e-12
4627	ENSG00000117834_at	-1.16676	7.07155	8.44445e-12
11129	ENSG00000166002_at	-1.01651	10.148	9.18234e-12
16256	ENSG00000211640_at	1.30302	8.47158	1.07274e-11
18307	ENSG00000244617_at	-1.9633	8.73683	1.11133e-11
4249	ENSG00000115155_at	-1.01503	7.78689	1.20003e-11
3870	ENSG00000111885_at	1.25998	9.78283	1.22807e-11
1819	ENSG00000089127_at	-1.74075	11.1042	1.26013e-11
4836	ENSG00000119917_at	-1.93986	12.607	1.37908e-11
7849	ENSG00000141837_at	-1.03612	7.75999	1.41542e-11
5840	ENSG00000128590_at	1.06593	8.72262	1.47582e-11
6623	ENSG00000134326_at	-1.79073	11.6359	1.58034e-11
16224	ENSG00000206344_at	-1.60367	9.37268	1.58595e-11
3601	ENSG00000109743_at	-1.14125	9.82902	1.64737e-11
7398	ENSG00000138642_at	-1.54404	9.99408	1.76194e-11
12903	ENSG00000174944_at	-2.12278	9.67157	1.79108e-11
15768	ENSG00000198814_at	-1.55064	8.83675	1.822e-11
12945	ENSG00000175197_at	-1.08746	8.88528	1.96184e-11
9157	ENSG00000152926_at	-1.24524	6.70684	2.04185e-11
14350	ENSG00000184613_at	1.51795	9.19331	2.38769e-11
11430	ENSG00000167286_at	1.36332	11.5956	2.51814e-11
12265	ENSG00000171236_at	-1.53826	9.04449	2.54021e-11
2435	ENSG00000101236_at	-1.33385	10.3961	2.62665e-11
8141	ENSG00000143870_at	1.03058	10.0413	2.75721e-11
16292	ENSG00000211938_at	1.40389	7.88571	2.75721e-11
6620	ENSG00000134321_at	-2.492	11.698	3.08226e-11
6461	ENSG00000133106_at	-1.10818	10.2854	3.12058e-11
5257	ENSG00000123700_at	-1.53141	10.0909	3.491e-11
17192	ENSG00000229092_at	1.1091	6.65177	3.67099e-11
8356	ENSG00000145685_at	-1.13297	8.78597	3.68566e-11
109	ENSG00000004468_at	1.68103	10.822	3.74214e-11
2576	ENSG00000102096_at	1.01476	11.3684	3.7779e-11
7023	ENSG00000136630_at	-1.19894	9.05574	3.81888e-11
3949	ENSG00000112378_at	1.22534	7.58574	3.83804e-11
4775	ENSG00000119535_at	-1.36989	11.8942	3.93888e-11
8015	ENSG00000143297_at	1.12082	7.36106	4.04719e-11
6510	ENSG00000133606_at	-1.09519	10.865	4.38456e-11
1418	ENSG00000078098_at	-1.18765	6.56702	4.52283e-11
16296	ENSG00000211956_at	1.75096	8.2368	4.76176e-11
14780	ENSG00000187116_at	-1.71108	10.7561	4.90842e-11
3014	ENSG00000105369_at	1.00993	8.89093	4.93249e-11
16519	ENSG00000215105_at	1.10801	10.0962	5.23672e-11
15486	ENSG00000197723_at	-1.04198	6.38191	5.35192e-11
10869	ENSG00000164825_at	-1.88442	7.4402	5.70698e-11
12530	ENSG00000172575_at	1.02493	10.6797	5.85692e-11
6242	ENSG00000131669_at	-1.0575	10.0766	6.025e-11
10514	ENSG00000163625_at	-1.10235	8.6051	7.21638e-11
14182	ENSG00000183688_at	1.06884	10.6243	7.34472e-11
9738	ENSG00000158473_at	-1.20701	9.95395	7.47814e-11
12682	ENSG00000173535_at	-1.30408	8.82439	8.19142e-11
4025	ENSG00000113088_at	1.50607	10.9399	8.42419e-11
14834	ENSG00000187608_at	-1.76469	12.3188	8.54682e-11
3744	ENSG00000111052_at	-1.13548	7.52348	9.41527e-11
11414	ENSG00000167207_at	-1.37319	9.88413	9.44917e-11
1789	ENSG00000088827_at	-2.03347	10.1616	1.12876e-10
5400	ENSG00000124731_at	-1.51068	9.66112	1.16021e-10
9230	ENSG00000153563_at	1.40175	11.048	1.23138e-10
10039	ENSG00000160883_at	-1.07801	10.1264	1.24067e-10
1251	ENSG00000073737_at	-1.52607	10.1377	1.28887e-10
4551	ENSG00000117226_at	-1.28641	10.8844	1.31582e-10
5285	ENSG00000124098_at	-1.94173	10.0635	1.31882e-10
16260	ENSG00000211652_at	1.7867	8.37259	1.38837e-10
2451	ENSG00000101307_at	-1.10419	8.84769	1.40218e-10
6583	ENSG00000134152_at	-1.01624	8.55679	1.50765e-10
8353	ENSG00000145649_at	1.30656	12.0232	1.72481e-10
7177	ENSG00000137462_at	-1.08141	11.8717	1.75386e-10
17594	ENSG00000233429_at	-1.01892	7.88676	1.88666e-10
16262	ENSG00000211659_at	2.01506	8.43856	1.90043e-10
10180	ENSG00000162366_at	-1.9832	9.38721	1.97009e-10
16294	ENSG00000211946_at	1.39037	8.56037	2.08093e-10
4819	ENSG00000119782_at	-1.02168	8.29014	2.08666e-10
14361	ENSG00000184678_at	-1.59054	10.7019	2.0917e-10
10929	ENSG00000165092_at	-1.33084	8.77074	2.12966e-10
11607	ENSG00000168010_at	-1.0294	10.2504	2.26457e-10
14564	ENSG00000185745_at	-2.19813	12.425	2.78265e-10
8744	ENSG00000148926_at	-1.37513	11.0727	3.0921e-10
6701	ENSG00000134827_at	-1.8212	8.79074	3.35511e-10
17407	ENSG00000231475_at	1.95354	8.53914	3.38079e-10
14825	ENSG00000187554_at	-1.20315	8.78006	3.43976e-10
4498	ENSG00000116824_at	1.01171	11.0061	3.65817e-10
10239	ENSG00000162614_at	-1.70066	8.92586	3.8957e-10
14680	ENSG00000186431_at	-1.17942	7.99766	4.00861e-10
1253	ENSG00000073756_at	-1.29925	7.92047	4.35453e-10
15140	ENSG00000196209_at	-1.00646	8.39157	4.56905e-10
16667	ENSG00000221963_at	-1.18408	7.18085	4.94666e-10
14059	ENSG00000182985_at	1.0078	7.31921	5.48955e-10
1728	ENSG00000087157_at	-1.06261	9.77982	6.12797e-10
18891	ENSG00000250399_at	-1.00869	9.15952	6.90796e-10
14335	ENSG00000184551_at	-1.13466	7.12688	7.68877e-10
2895	ENSG00000104765_at	-1.17441	11.6885	7.68877e-10
8772	ENSG00000149212_at	-2.10025	8.99172	7.88661e-10
7698	ENSG00000140749_at	-1.13203	11.0603	8.21479e-10
18313	ENSG00000244734_at	-2.38003	11.9589	9.27637e-10
12397	ENSG00000171860_at	-1.27047	10.2932	9.81192e-10
2632	ENSG00000102554_at	-1.04372	7.00737	1.06884e-09
1627	ENSG00000084110_at	-1.38254	9.41013	1.13801e-09
6695	ENSG00000134809_at	-1.21671	10.7	1.18743e-09
16118	ENSG00000205038_at	1.03663	7.02588	1.19161e-09
9647	ENSG00000157601_at	-1.42678	12.3646	1.19299e-09
12209	ENSG00000170989_at	1.01408	10.3845	1.2865e-09
7137	ENSG00000137198_at	-1.22296	8.98634	1.30931e-09
4552	ENSG00000117228_at	-1.14585	12.2742	1.32163e-09
9328	ENSG00000154451_at	-1.35779	11.0219	1.32747e-09
2779	ENSG00000103569_at	-1.24768	11.789	1.36063e-09
12614	ENSG00000173114_at	1.43157	8.39913	1.54294e-09
9028	ENSG00000151726_at	-1.206	11.974	1.8146e-09
16254	ENSG00000211598_at	1.94219	10.7813	1.83164e-09
7277	ENSG00000137959_at	-1.85839	11.2002	1.98116e-09
10002	ENSG00000160654_at	1.42523	9.55343	2.28222e-09
11264	ENSG00000166523_at	-1.39282	9.98549	2.43132e-09
16259	ENSG00000211650_at	1.51261	7.81552	2.54014e-09
7639	ENSG00000140379_at	-1.19933	11.9372	2.79828e-09
12310	ENSG00000171476_at	1.18699	10.3512	2.80675e-09
18100	ENSG00000239819_at	1.15901	7.58458	2.99408e-09
13723	ENSG00000180596_at	-1.3384	9.00004	3.04968e-09
12543	ENSG00000172673_at	1.27578	8.99754	3.34371e-09
18602	ENSG00000247957_at	-1.02718	9.42257	3.63537e-09
16762	ENSG00000224152_at	-1.30751	9.0155	3.74796e-09
4844	ENSG00000119950_at	-1.48607	12.1239	3.91175e-09
7536	ENSG00000139572_at	-1.05252	7.70567	4.40079e-09
10684	ENSG00000164116_at	-1.04457	7.85159	4.41095e-09
15020	ENSG00000188906_at	-1.01888	11.3833	4.59336e-09
6246	ENSG00000131724_at	-1.15606	8.95001	5.17536e-09
13760	ENSG00000180871_at	-1.11311	12.6314	5.55711e-09
3127	ENSG00000105835_at	-1.18381	11.6584	5.8165e-09
4050	ENSG00000113303_at	-1.40494	8.25863	5.85097e-09
6457	ENSG00000133101_at	-1.21348	6.87093	5.85818e-09
7101	ENSG00000136960_at	-1.07083	7.19529	7.04066e-09
17235	ENSG00000229644_at	-1.54881	10.2022	7.58228e-09
6213	ENSG00000131401_at	-1.0232	9.46116	7.90265e-09
1868	ENSG00000090269_at	-1.29423	7.46767	8.28527e-09
5968	ENSG00000129682_at	-1.27023	7.33369	8.5718e-09
16291	ENSG00000211937_at	1.75971	8.09619	9.09124e-09
9642	ENSG00000157551_at	-1.50643	10.2319	1.04661e-08
278	ENSG00000008517_at	1.13458	9.9978	1.15141e-08
5223	ENSG00000123405_at	-1.18606	10.5745	1.22252e-08
12461	ENSG00000172215_at	1.02755	8.15631	1.41719e-08
8318	ENSG00000145335_at	-1.80121	9.82421	1.43401e-08
4330	ENSG00000115590_at	-1.65106	9.33683	1.59618e-08
12649	ENSG00000173281_at	-1.05873	9.65896	1.62084e-08
6448	ENSG00000133048_at	-1.65178	9.43453	2.36373e-08
13850	ENSG00000181631_at	-1.0176	11.3374	4.02962e-08
19006	ENSG00000251230_at	-1.4268	8.14463	7.81731e-08
10269	ENSG00000162722_at	-1.34313	11.0522	8.90126e-08
4796	ENSG00000119684_at	-1.01317	8.74328	1.07764e-07
4124	ENSG00000113916_at	-1.03496	10.5562	1.18594e-07
16889	ENSG00000225698_at	1.57759	7.10732	1.28975e-07
1215	ENSG00000072694_at	-1.22471	9.60962	1.3535e-07
7873	ENSG00000142102_at	-1.03433	9.32825	1.5853e-07
15494	ENSG00000197766_at	-1.19875	10.4777	1.80625e-07
9845	ENSG00000159346_at	-1.02472	11.7227	1.90104e-07
15635	ENSG00000198336_at	-1.07186	9.43211	1.94302e-07
13984	ENSG00000182541_at	-1.00076	9.88044	1.94302e-07
14964	ENSG00000188536_at	-1.00619	13.5788	2.42778e-07
11266	ENSG00000166527_at	-1.12465	9.15419	3.03478e-07
1803	ENSG00000088992_at	-1.23707	9.61844	3.25007e-07
2982	ENSG00000105205_at	1.29948	11.1722	5.19073e-07
18850	ENSG00000250054_at	-1.05581	7.79041	6.00566e-07
1698	ENSG00000086506_at	-1.29473	8.84945	6.67962e-07
7435	ENSG00000138772_at	-1.45497	9.61199	7.57629e-07
10553	ENSG00000163735_at	-1.18418	7.79321	8.18012e-07
8485	ENSG00000146592_at	-1.05467	9.54184	9.96414e-07
15802	ENSG00000198876_at	-1.00686	10.8997	1.00969e-06
7063	ENSG00000136842_at	-1.05265	7.90541	1.51789e-06
4702	ENSG00000118689_at	-1.14256	10.365	1.57796e-06
14064	ENSG00000183019_at	-1.04481	10.1035	1.98634e-06
11359	ENSG00000166947_at	-1.46215	8.83691	2.04327e-06
12179	ENSG00000170866_at	-1.30536	8.95257	3.09513e-06
8051	ENSG00000143416_at	-1.41864	8.34451	7.61897e-06
7042	ENSG00000136732_at	-1.05868	11.8502	1.05872e-05
381	ENSG00000013306_at	-1.31465	10.9517	1.39043e-05
2831	ENSG00000104267_at	-1.05881	9.97811	1.39978e-05
13245	ENSG00000177272_at	1.0123	8.40517	3.0227e-05
11547	ENSG00000167768_at	-1.65144	8.16283	3.08086e-05
3411	ENSG00000108244_at	-1.06	9.09068	4.44779e-05
2060	ENSG00000096696_at	-1.00903	7.36243	4.47064e-05
1562	ENSG00000082146_at	-1.32102	10.8759	5.33169e-05
15239	ENSG00000196565_at	-1.29369	11.3076	0.000229731
6530	ENSG00000133742_at	-1.05846	9.57525	0.000835654
16690	ENSG00000223350_at	1.0813	7.47259	0.00105606
9754	ENSG00000158578_at	-1.32648	10.8602	0.00257445
17027	ENSG00000227065_at	-1.03526	8.08584	0.00344295

## Sheet: Day.0 - hc
	ID	logFC	AveExpr	adj.P.Val
1054	ENSG00000068079_at	2.49652	10.9725	5.53353e-24
4462	ENSG00000116663_at	2.31223	10.5325	5.40911e-23
4738	ENSG00000119147_at	-1.45077	6.90123	5.40911e-23
7007	ENSG00000136514_at	3.00152	10.0542	8.94234e-23
15119	ENSG00000196141_at	3.80035	10.5533	1.78188e-22
5442	ENSG00000125148_at	2.31709	12.6535	1.78188e-22
4428	ENSG00000116251_at	-1.84946	11.0067	2.542e-22
3053	ENSG00000105516_at	-1.22721	7.80031	2.542e-22
9544	ENSG00000156587_at	1.78569	11.8551	3.11379e-22
979	ENSG00000065911_at	1.16429	9.23337	3.11379e-22
8852	ENSG00000149823_at	-1.39434	10.233	4.35881e-22
5333	ENSG00000124256_at	2.31619	9.49224	7.07211e-22
11116	ENSG00000165949_at	5.39754	11.7936	9.51351e-22
3785	ENSG00000111335_at	2.37831	10.3698	1.13444e-21
6030	ENSG00000130303_at	1.6789	10.521	1.13444e-21
12634	ENSG00000173221_at	1.04179	11.7406	1.74803e-21
13263	ENSG00000177409_at	2.49562	10.6234	1.85995e-21
18752	ENSG00000249340_at	1.21945	9.26538	2.16923e-21
8763	ENSG00000149131_at	4.10785	10.1928	2.56344e-21
13360	ENSG00000178075_at	-1.39143	6.49778	2.66636e-21
1923	ENSG00000091409_at	-1.21098	7.91108	3.5137e-21
2173	ENSG00000100129_at	-1.83426	11.394	3.89975e-21
82	ENSG00000002549_at	2.32483	11.3541	5.74278e-21
9672	ENSG00000157870_at	-1.07546	8.0809	5.74278e-21
6645	ENSG00000134470_at	1.29987	8.54084	5.74278e-21
9818	ENSG00000159189_at	2.58813	8.14287	7.29206e-21
9857	ENSG00000159445_at	-1.2748	7.71491	7.40121e-21
14350	ENSG00000184613_at	-2.98802	9.19331	9.61987e-21
17408	ENSG00000231528_at	1.49268	7.31444	1.66674e-20
1528	ENSG00000081059_at	-1.9005	9.22164	1.73273e-20
8924	ENSG00000150907_at	-1.00247	8.26112	1.73273e-20
16837	ENSG00000225093_at	-1.45515	9.51483	2.10118e-20
3829	ENSG00000111678_at	-1.99743	9.97176	2.25263e-20
6461	ENSG00000133106_at	2.1556	10.2854	2.26426e-20
3215	ENSG00000106392_at	1.52064	9.71915	2.47693e-20
10533	ENSG00000163666_at	4.18121	7.91509	3.98631e-20
8145	ENSG00000143891_at	2.30884	9.38851	4.86265e-20
12655	ENSG00000173369_at	2.56261	8.48428	5.54288e-20
2064	ENSG00000096968_at	1.56741	9.85805	5.54288e-20
3484	ENSG00000108679_at	2.932	10.1161	5.54288e-20
14182	ENSG00000183688_at	-2.08975	10.6243	5.93285e-20
18323	ENSG00000244887_at	1.61722	9.5342	6.20925e-20
6750	ENSG00000135114_at	3.24187	10.9149	6.20925e-20
1789	ENSG00000088827_at	4.01725	10.1616	6.42118e-20
2241	ENSG00000100342_at	1.52455	9.51154	7.98396e-20
18416	ENSG00000245906_at	-1.01248	7.21084	7.98396e-20
14074	ENSG00000183049_at	-1.07615	7.90261	7.98396e-20
7316	ENSG00000138119_at	1.90767	8.93505	9.36288e-20
3753	ENSG00000111181_at	1.18357	7.54651	9.89669e-20
14690	ENSG00000186468_at	-1.4208	8.42031	1.027e-19
6733	ENSG00000135047_at	2.35084	9.37075	1.027e-19
3783	ENSG00000111331_at	3.12935	11.5694	1.04881e-19
4561	ENSG00000117318_at	-1.39038	8.25136	1.04881e-19
4301	ENSG00000115415_at	1.37166	10.7214	1.05125e-19
16849	ENSG00000225339_at	-1.34792	8.51988	1.11365e-19
9364	ENSG00000154814_at	-1.68015	8.72355	1.26734e-19
8781	ENSG00000149273_at	-1.18723	13.2969	1.26734e-19
14834	ENSG00000187608_at	3.38681	12.3188	1.32153e-19
12821	ENSG00000174444_at	-1.63469	12.7553	1.32153e-19
11470	ENSG00000167526_at	-1.04867	8.88116	1.67007e-19
3647	ENSG00000110079_at	2.51108	8.50268	1.99668e-19
5190	ENSG00000123130_at	1.55541	9.99836	2.03129e-19
3492	ENSG00000108771_at	2.16876	9.11244	2.12711e-19
11021	ENSG00000165516_at	-1.10705	9.54225	2.17132e-19
9534	ENSG00000156508_at	-1.52623	8.40175	2.24102e-19
15265	ENSG00000196664_at	1.5516	8.78262	2.24102e-19
5115	ENSG00000122406_at	-1.36843	13.2305	2.30482e-19
6281	ENSG00000131979_at	1.63094	11.9696	2.30482e-19
12870	ENSG00000174748_at	-1.50065	12.4271	2.39748e-19
7291	ENSG00000138035_at	2.55131	9.9571	2.39748e-19
14516	ENSG00000185507_at	2.58283	11.8399	2.56747e-19
11615	ENSG00000168056_at	-1.20387	8.08874	2.56747e-19
4388	ENSG00000116005_at	-1.32123	7.89645	2.71842e-19
10313	ENSG00000162894_at	-1.71458	10.4047	2.72578e-19
2980	ENSG00000105202_at	-1.73412	11.1281	2.8487e-19
10806	ENSG00000164587_at	-1.08021	13.3634	3.00635e-19
15754	ENSG00000198785_at	1.37595	7.02245	3.00635e-19
450	ENSG00000020577_at	2.27364	7.51318	3.38584e-19
5718	ENSG00000127334_at	-1.33483	8.72745	3.60432e-19
3355	ENSG00000107742_at	-1.37463	9.05411	3.78585e-19
12458	ENSG00000172183_at	1.58486	12.259	3.85053e-19
14008	ENSG00000182670_at	-1.38816	9.24588	3.85053e-19
14184	ENSG00000183691_at	-2.20263	7.03616	3.95373e-19
4249	ENSG00000115155_at	1.78192	7.78689	3.95648e-19
4145	ENSG00000114127_at	1.18216	9.18992	4.2095e-19
5658	ENSG00000126709_at	2.61035	12.4725	4.97332e-19
7129	ENSG00000137154_at	-1.11786	13.3331	5.14947e-19
13660	ENSG00000180096_at	-1.12723	8.49663	5.28701e-19
7277	ENSG00000137959_at	3.80276	11.2002	6.03239e-19
3150	ENSG00000105967_at	2.75588	9.31128	6.33224e-19
11930	ENSG00000169508_at	-1.71133	9.44901	7.14098e-19
7138	ENSG00000137200_at	1.5544	9.2289	7.46257e-19
3435	ENSG00000108387_at	1.60737	7.16802	7.48992e-19
7055	ENSG00000136816_at	2.00099	9.95867	7.50025e-19
12130	ENSG00000170581_at	1.54506	9.41648	8.17298e-19
6308	ENSG00000132256_at	1.28709	7.02888	8.79759e-19
16018	ENSG00000204516_at	1.15488	11.0091	9.21415e-19
954	ENSG00000065357_at	-1.3997	9.19899	9.60917e-19
15427	ENSG00000197457_at	-1.08128	8.04466	9.72494e-19
2707	ENSG00000103121_at	1.37064	10.4498	9.80695e-19
3151	ENSG00000105968_at	-1.45348	9.79041	1.02276e-18
7613	ENSG00000140105_at	1.70917	11.8588	1.04142e-18
17471	ENSG00000232157_at	-1.45104	9.6669	1.17009e-18
3488	ENSG00000108700_at	5.04661	8.27075	1.22517e-18
11880	ENSG00000169245_at	4.71285	9.60011	1.23893e-18
1819	ENSG00000089127_at	2.96962	11.1042	1.36742e-18
21	AFFX-HUMISGF3A/M97935_MA_at	1.63906	10.5215	1.36742e-18
14933	ENSG00000188313_at	2.07395	11.9884	1.53522e-18
9647	ENSG00000157601_at	2.80041	12.3646	1.62386e-18
11802	ENSG00000168899_at	1.44591	7.92167	1.643e-18
14725	ENSG00000186687_at	-1.02273	7.83178	1.82807e-18
2165	ENSG00000100100_at	-1.10871	8.75927	1.83379e-18
15268	ENSG00000196683_at	-1.14805	11.8389	1.87589e-18
9682	ENSG00000157978_at	-1.23375	9.62494	1.88546e-18
9798	ENSG00000158987_at	-1.32782	10.7532	1.9257e-18
6947	ENSG00000136147_at	1.13213	11.8381	1.96998e-18
2701	ENSG00000103064_at	-1.12489	9.30797	1.96998e-18
15778	ENSG00000198832_at	-1.09209	7.2096	1.96998e-18
7656	ENSG00000140464_at	1.14124	7.99217	1.96998e-18
17592	ENSG00000233419_at	1.13502	10.4882	2.04981e-18
11515	ENSG00000167658_at	-1.24598	12.2001	2.04981e-18
12174	ENSG00000170846_at	-1.12113	8.31495	2.08444e-18
3487	ENSG00000108691_at	4.46908	7.83734	2.14418e-18
18733	ENSG00000249107_at	3.47856	10.0882	2.17946e-18
11342	ENSG00000166889_at	1.32827	8.37726	2.17946e-18
12614	ENSG00000173114_at	-2.80276	8.39913	2.44355e-18
4272	ENSG00000115267_at	1.88556	8.05167	2.62081e-18
15111	ENSG00000196116_at	1.96658	10.0618	2.62582e-18
7429	ENSG00000138760_at	1.40044	8.92865	2.67026e-18
16156	ENSG00000205413_at	2.13219	10.3635	2.67026e-18
13409	ENSG00000178425_at	-1.16438	8.70631	2.91284e-18
17511	ENSG00000232573_at	-1.43936	13.3553	3.40457e-18
833	ENSG00000059378_at	2.17152	11.1057	3.6808e-18
11882	ENSG00000169248_at	3.38349	7.11339	3.71873e-18
17582	ENSG00000233355_at	-1.50461	6.94982	3.87617e-18
15441	ENSG00000197536_at	1.60086	8.65836	3.87885e-18
8068	ENSG00000143486_at	-1.12957	9.30378	4.1798e-18
9630	ENSG00000157445_at	-1.70022	7.19426	4.19059e-18
8029	ENSG00000143344_at	2.24785	8.54328	4.35805e-18
3876	ENSG00000111912_at	1.96074	11.0076	5.06669e-18
1417	ENSG00000078081_at	3.91564	9.06516	6.34066e-18
6060	ENSG00000130489_at	1.07901	9.53129	6.4558e-18
15918	ENSG00000204103_at	1.83414	11.3947	6.779e-18
12425	ENSG00000172005_at	-1.94886	8.7014	6.78035e-18
10470	ENSG00000163512_at	1.02865	7.44045	6.80418e-18
18471	ENSG00000246493_at	-1.08607	9.49701	6.86006e-18
10695	ENSG00000164136_at	1.23055	8.37688	7.09869e-18
2074	ENSG00000099204_at	-1.83204	9.69607	8.13608e-18
9741	ENSG00000158481_at	-1.3844	8.08538	8.3833e-18
14929	ENSG00000188290_at	3.07256	8.16101	9.10124e-18
5053	ENSG00000121797_at	2.46462	8.38824	9.24997e-18
1687	ENSG00000086065_at	1.63966	10.3486	9.72996e-18
5140	ENSG00000122643_at	1.5878	12.7822	9.80206e-18
13948	ENSG00000182319_at	-1.52911	9.22948	1.10956e-17
13437	ENSG00000178685_at	1.02115	8.26685	1.10956e-17
6623	ENSG00000134326_at	2.91426	11.6359	1.29625e-17
3375	ENSG00000107864_at	1.13326	7.40438	1.37718e-17
9411	ENSG00000155363_at	1.71758	8.0199	1.37718e-17
6695	ENSG00000134809_at	2.26436	10.7	1.46663e-17
7442	ENSG00000138795_at	-1.62675	8.06952	1.55544e-17
6382	ENSG00000132669_at	2.29181	10.2565	1.64545e-17
11618	ENSG00000168062_at	3.1335	8.87794	1.6646e-17
12734	ENSG00000173821_at	1.39233	9.87825	1.68685e-17
1193	ENSG00000072121_at	1.35414	8.86476	1.68957e-17
4250	ENSG00000115159_at	1.32129	8.14325	1.79712e-17
7697	ENSG00000140743_at	-1.57484	9.02957	1.87637e-17
3945	ENSG00000112343_at	1.58848	10.9145	1.92806e-17
6760	ENSG00000135211_at	1.15338	10.345	2.11241e-17
11114	ENSG00000165943_at	-1.05754	9.5811	2.15701e-17
6892	ENSG00000135900_at	1.02345	9.24897	2.20859e-17
9654	ENSG00000157693_at	1.71506	8.70049	2.33444e-17
783	ENSG00000055332_at	1.35635	8.39628	2.36388e-17
13355	ENSG00000178035_at	-1.49765	9.83012	2.41857e-17
10461	ENSG00000163486_at	1.5811	9.01745	2.5504e-17
10588	ENSG00000163840_at	1.31192	11.9374	2.5504e-17
6357	ENSG00000132530_at	2.24447	11.6847	2.61608e-17
9010	ENSG00000151623_at	-1.36704	7.5251	2.71949e-17
10950	ENSG00000165185_at	1.28962	7.5205	2.77089e-17
9117	ENSG00000152495_at	-1.35261	7.70404	2.92811e-17
3246	ENSG00000106605_at	1.13346	8.65126	3.14676e-17
15357	ENSG00000197121_at	1.09006	6.40419	3.14676e-17
9727	ENSG00000158373_at	2.05586	10.3082	3.21505e-17
7398	ENSG00000138642_at	2.4636	9.99408	3.37936e-17
13000	ENSG00000175550_at	1.12894	9.5301	3.52975e-17
300	ENSG00000010030_at	2.39672	8.2445	3.90358e-17
3018	ENSG00000105373_at	-1.33283	10.9882	4.04344e-17
5441	ENSG00000125144_at	1.02887	8.69087	4.13836e-17
7941	ENSG00000142687_at	2.25288	9.93617	4.14464e-17
1463	ENSG00000079263_at	1.36096	9.56642	4.28313e-17
2349	ENSG00000100823_at	-1.37847	10.6208	4.34025e-17
7229	ENSG00000137752_at	1.19848	11.8014	4.57806e-17
2948	ENSG00000104972_at	1.28408	9.60747	4.66211e-17
1437	ENSG00000078589_at	-1.51698	8.10246	4.66677e-17
10059	ENSG00000161016_at	-1.06574	13.0323	4.90431e-17
9144	ENSG00000152766_at	3.5504	9.31111	5.26918e-17
2228	ENSG00000100307_at	-1.17975	8.88116	5.56312e-17
4526	ENSG00000117010_at	2.11358	7.64659	6.09755e-17
13288	ENSG00000177556_at	1.25057	10.4825	6.69898e-17
3838	ENSG00000111716_at	-1.50951	12.9288	6.71943e-17
12735	ENSG00000173825_at	-1.02027	7.61254	7.53511e-17
12656	ENSG00000173372_at	1.78481	7.81302	7.695e-17
5102	ENSG00000122224_at	-1.17171	8.75351	8.03978e-17
12345	ENSG00000171631_at	1.1433	7.71544	8.23247e-17
2231	ENSG00000100316_at	-1.73421	12.3843	8.86633e-17
5632	ENSG00000126353_at	-2.07016	9.57578	8.96294e-17
1965	ENSG00000092295_at	2.16615	7.88314	9.12315e-17
5404	ENSG00000124762_at	1.58783	9.69151	9.14989e-17
8241	ENSG00000144655_at	1.68489	8.92109	9.7501e-17
9932	ENSG00000160185_at	-1.40814	8.19927	9.81074e-17
7234	ENSG00000137767_at	1.06474	11.9657	1.12942e-16
12723	ENSG00000173726_at	-1.07857	10.3495	1.12942e-16
2903	ENSG00000104814_at	-1.11035	9.1148	1.14967e-16
4525	ENSG00000117009_at	1.16629	8.28566	1.32684e-16
12625	ENSG00000173193_at	1.25695	9.18126	1.37357e-16
5249	ENSG00000123609_at	1.13256	12.1201	1.47076e-16
7872	ENSG00000142089_at	1.73549	12.963	1.65863e-16
8674	ENSG00000148303_at	-1.3439	12.5877	1.66304e-16
22	AFFX-HUMISGF3A/M97935_MB_at	1.57505	10.2788	1.90916e-16
6669	ENSG00000134627_at	1.08632	7.45636	2.12376e-16
18277	ENSG00000244020_at	1.38773	9.46806	2.12376e-16
6741	ENSG00000135077_at	1.03948	8.43911	2.30472e-16
1805	ENSG00000089012_at	-1.50998	7.99834	2.3108e-16
7399	ENSG00000138646_at	3.07754	11.4823	2.3108e-16
9040	ENSG00000151835_at	-1.08973	8.1444	2.35305e-16
15061	ENSG00000189144_at	-1.07553	7.39271	2.3587e-16
3995	ENSG00000112773_at	1.60896	8.91503	2.40263e-16
780	ENSG00000055163_at	-1.25263	10.3375	2.4201e-16
9180	ENSG00000153064_at	-1.32469	9.21749	2.45267e-16
7030	ENSG00000136689_at	2.28008	9.57624	2.45503e-16
587	ENSG00000038210_at	1.50327	9.76905	2.57593e-16
8993	ENSG00000151490_at	1.44385	8.69621	2.67984e-16
1501	ENSG00000080546_at	-1.01664	8.86272	3.02137e-16
9112	ENSG00000152465_at	-1.31918	7.6532	3.81892e-16
12233	ENSG00000171130_at	-1.36961	9.32641	4.14017e-16
7205	ENSG00000137628_at	1.97759	10.9129	4.21872e-16
10526	ENSG00000163644_at	1.34436	9.55102	4.3191e-16
12530	ENSG00000172575_at	-1.59498	10.6797	4.3191e-16
6620	ENSG00000134321_at	3.80061	11.698	4.35592e-16
10239	ENSG00000162614_at	2.80889	8.92586	4.41064e-16
5058	ENSG00000121858_at	1.71801	12.3153	4.44783e-16
1617	ENSG00000083845_at	-1.39774	12.2189	4.74826e-16
3850	ENSG00000111796_at	-2.06149	10.4491	4.79267e-16
2309	ENSG00000100596_at	1.34881	9.60291	5.23984e-16
15894	ENSG00000203880_at	-1.13747	9.92508	5.50054e-16
7551	ENSG00000139641_at	-1.14281	10.5797	5.64544e-16
6756	ENSG00000135148_at	1.463	9.11507	5.76907e-16
8312	ENSG00000145287_at	1.00796	13.38	6.10678e-16
3923	ENSG00000112245_at	1.38459	9.62202	6.79055e-16
17644	ENSG00000233975_at	1.15191	7.48956	6.95422e-16
14246	ENSG00000184060_at	1.22621	8.60408	7.1863e-16
3761	ENSG00000111224_at	1.19889	7.65312	8.02786e-16
16519	ENSG00000215105_at	-1.69085	10.0962	8.11484e-16
1470	ENSG00000079385_at	2.44007	8.46918	8.49794e-16
1675	ENSG00000085788_at	-1.33499	8.2754	9.35245e-16
3350	ENSG00000107679_at	-1.29245	8.35587	9.49329e-16
9146	ENSG00000152778_at	2.00041	10.7836	9.83276e-16
7919	ENSG00000142541_at	-1.18216	12.9394	9.90077e-16
8469	ENSG00000146425_at	1.38747	12.2667	1.19496e-15
3528	ENSG00000108984_at	1.71352	9.1953	1.24039e-15
887	ENSG00000063177_at	-1.18793	12.6324	1.25587e-15
2665	ENSG00000102891_at	1.27924	9.37943	1.41506e-15
15564	ENSG00000198034_at	-1.16435	13.4919	1.44405e-15
19	AFFX-HUMISGF3A/M97935_3_at	1.05645	11.6719	1.55978e-15
12727	ENSG00000173762_at	-1.12468	8.15423	1.65159e-15
4552	ENSG00000117228_at	1.90037	12.2742	1.89233e-15
6325	ENSG00000132357_at	1.01454	9.90267	1.93881e-15
10254	ENSG00000162654_at	1.89124	8.57901	2.38751e-15
4919	ENSG00000120539_at	1.76394	7.89557	2.43668e-15
16869	ENSG00000225492_at	2.82044	7.44483	2.6687e-15
10494	ENSG00000163568_at	2.59863	10.495	2.85413e-15
12435	ENSG00000172053_at	-1.0558	10.3745	2.87505e-15
12729	ENSG00000173801_at	1.81509	8.64833	3.1792e-15
7536	ENSG00000139572_at	1.79678	7.70567	3.24061e-15
2645	ENSG00000102760_at	-1.02407	8.89311	3.56351e-15
8119	ENSG00000143771_at	1.10675	9.12866	3.66886e-15
5273	ENSG00000123983_at	1.02198	9.10672	4.06968e-15
18381	ENSG00000245605_at	-1.15244	9.00497	4.10942e-15
13645	ENSG00000179981_at	-1.04627	8.78225	4.30326e-15
11604	ENSG00000168003_at	1.00769	9.4689	4.39531e-15
3361	ENSG00000107796_at	1.02989	8.39205	4.57888e-15
5462	ENSG00000125355_at	3.30887	7.45196	4.71229e-15
5704	ENSG00000127152_at	-1.55686	9.03805	4.89161e-15
4836	ENSG00000119917_at	2.71317	12.607	5.27057e-15
1570	ENSG00000082397_at	1.36695	8.58913	6.19564e-15
4647	ENSG00000118162_at	1.00558	8.01147	6.72228e-15
4288	ENSG00000115339_at	1.2104	9.74708	7.0046e-15
3793	ENSG00000111371_at	-1.3913	10.0669	7.08738e-15
13497	ENSG00000179044_at	1.1174	7.95401	7.67568e-15
4551	ENSG00000117226_at	1.91041	10.8844	7.7521e-15
10260	ENSG00000162688_at	-1.2483	9.28954	7.98173e-15
6941	ENSG00000136111_at	-1.13613	8.51194	8.2379e-15
7230	ENSG00000137757_at	2.40705	8.31459	8.30158e-15
5997	ENSG00000130066_at	1.09905	12.2402	1.0655e-14
3639	ENSG00000110057_at	1.24801	8.87725	1.19198e-14
530	ENSG00000030582_at	1.11008	11.8104	1.33929e-14
13825	ENSG00000181381_at	1.96242	8.47476	1.35746e-14
14596	ENSG00000185909_at	1.9736	9.2181	1.37965e-14
6790	ENSG00000135363_at	1.19261	9.23535	1.47406e-14
8086	ENSG00000143554_at	1.39296	9.56901	1.48777e-14
16509	ENSG00000214925_at	-1.05637	10.7726	1.51319e-14
3309	ENSG00000107201_at	2.10349	10.474	1.54938e-14
6125	ENSG00000130813_at	1.18123	10.1682	1.55034e-14
1661	ENSG00000085449_at	1.09264	9.64409	1.64966e-14
4753	ENSG00000119335_at	-1.05553	11.5183	1.65053e-14
3573	ENSG00000109452_at	-1.30942	7.39983	1.66001e-14
18786	ENSG00000249546_at	1.397	7.98753	1.69989e-14
3908	ENSG00000112182_at	-1.39354	8.24172	1.7414e-14
3100	ENSG00000105699_at	-1.01381	7.55461	1.84129e-14
6192	ENSG00000131203_at	3.5961	9.18804	1.8504e-14
11848	ENSG00000169100_at	-1.06135	11.9008	2.1001e-14
2610	ENSG00000102317_at	-2.26526	9.86155	2.17749e-14
10957	ENSG00000165209_at	-1.07163	7.80869	2.2012e-14
6075	ENSG00000130589_at	1.25309	8.1771	2.24672e-14
8975	ENSG00000151364_at	2.11871	7.83195	2.52392e-14
18604	ENSG00000247982_at	-1.07299	8.07424	2.54066e-14
3957	ENSG00000112486_at	-1.34187	7.97094	2.58591e-14
12446	ENSG00000172123_at	1.18237	8.24479	2.59909e-14
4581	ENSG00000117475_at	1.00038	7.26389	2.98678e-14
8356	ENSG00000145685_at	1.56116	8.78597	2.99142e-14
5915	ENSG00000129226_at	1.39699	9.2304	3.20901e-14
2942	ENSG00000104951_at	1.10854	7.70419	3.32997e-14
7380	ENSG00000138496_at	1.5479	10.722	3.68419e-14
11610	ENSG00000168026_at	1.59369	7.52547	3.82596e-14
4878	ENSG00000120217_at	2.43166	8.44094	4.28297e-14
11564	ENSG00000167815_at	-1.4377	10.131	4.6133e-14
15417	ENSG00000197409_at	2.10845	9.26487	4.944e-14
7957	ENSG00000142875_at	-1.16268	9.38088	5.10211e-14
11654	ENSG00000168242_at	1.12222	7.52864	6.3418e-14
8309	ENSG00000145247_at	-1.06586	9.41738	6.43492e-14
16514	ENSG00000215021_at	-1.13367	11.8258	6.73845e-14
16368	ENSG00000213402_at	-1.11749	10.6777	6.74243e-14
8354	ENSG00000145675_at	-1.07934	8.55722	6.85382e-14
5311	ENSG00000124201_at	1.20884	10.5757	6.98704e-14
2836	ENSG00000104320_at	1.27269	10.4014	7.77038e-14
7761	ENSG00000141293_at	-1.50253	9.23089	7.99558e-14
9154	ENSG00000152894_at	-1.10034	6.98163	8.17989e-14
15011	ENSG00000188820_at	1.88276	8.85648	8.44363e-14
2747	ENSG00000103355_at	-1.75965	7.26379	8.98137e-14
18150	ENSG00000241106_at	-1.10814	8.2316	9.24098e-14
4059	ENSG00000113368_at	1.42014	8.42549	9.28085e-14
11986	ENSG00000169871_at	1.00971	9.25172	1.15785e-13
5639	ENSG00000126458_at	1.08927	8.67243	1.18574e-13
14032	ENSG00000182866_at	-1.50905	10.905	1.2935e-13
11112	ENSG00000165929_at	-1.09365	7.51913	1.35518e-13
12934	ENSG00000175130_at	-1.18641	9.72236	1.39848e-13
7224	ENSG00000137726_at	1.14171	8.11562	1.42674e-13
12209	ENSG00000170989_at	-1.49828	10.3845	1.60295e-13
16386	ENSG00000213626_at	-1.31594	10.9545	1.60767e-13
5524	ENSG00000125743_at	-1.00112	11.7559	1.61632e-13
1669	ENSG00000085662_at	-1.25281	10.8428	1.65804e-13
16363	ENSG00000213371_at	-1.26122	12.0106	1.68672e-13
4688	ENSG00000118515_at	-1.36037	10.6185	1.70613e-13
5256	ENSG00000123689_at	1.75714	8.12328	1.8343e-13
16395	ENSG00000213722_at	1.10406	8.69968	2.12012e-13
16838	ENSG00000225135_at	-1.04269	7.66568	2.17741e-13
10788	ENSG00000164466_at	-1.00129	7.81781	2.28427e-13
1438	ENSG00000078596_at	-1.43023	10.5085	2.31499e-13
3276	ENSG00000106804_at	1.20905	7.36415	2.37132e-13
12338	ENSG00000171604_at	-1.39138	9.5369	2.49066e-13
5041	ENSG00000121691_at	-1.11509	11.0722	2.71564e-13
12609	ENSG00000173083_at	1.19366	9.40661	3.00249e-13
9729	ENSG00000158406_at	2.12639	8.89105	3.03114e-13
15113	ENSG00000196123_at	1.67101	7.26003	3.2925e-13
13593	ENSG00000179639_at	-1.83496	8.68144	3.49182e-13
14564	ENSG00000185745_at	3.01556	12.425	3.89897e-13
16667	ENSG00000221963_at	1.64741	7.18085	4.60088e-13
13782	ENSG00000181004_at	1.00086	7.2382	4.81242e-13
5255	ENSG00000123685_at	1.04388	8.05514	5.34615e-13
18467	ENSG00000246430_at	1.07394	7.07812	5.36844e-13
14664	ENSG00000186310_at	-1.07503	6.54288	5.37868e-13
5547	ENSG00000125826_at	1.07071	9.88993	5.44542e-13
4477	ENSG00000116711_at	1.05301	7.69594	6.08895e-13
6473	ENSG00000133134_at	-1.34368	8.08096	6.12763e-13
12451	ENSG00000172159_at	2.10274	8.92846	6.86354e-13
1521	ENSG00000080986_at	1.2632	8.43307	7.44137e-13
8034	ENSG00000143367_at	1.3809	7.88329	7.90391e-13
13599	ENSG00000179715_at	-1.07447	9.68364	8.14302e-13
15478	ENSG00000197697_at	1.21429	8.37068	8.21686e-13
5286	ENSG00000124102_at	-2.48406	8.11766	8.38153e-13
12957	ENSG00000175265_at	-1.58408	9.83929	9.32334e-13
15856	ENSG00000203666_at	1.222	7.29855	1.00726e-12
10826	ENSG00000164649_at	-1.46265	8.24239	1.04029e-12
1827	ENSG00000089220_at	-1.34708	10.3976	1.09553e-12
16728	ENSG00000223799_at	1.13345	7.56707	1.09859e-12
2804	ENSG00000104043_at	1.31264	7.79993	1.17235e-12
2095	ENSG00000099622_at	-1.07877	10.1413	1.26977e-12
14164	ENSG00000183621_at	1.24344	8.20575	1.3518e-12
7557	ENSG00000139679_at	1.08249	10.3525	1.37145e-12
11696	ENSG00000168404_at	1.05034	10.5483	1.46718e-12
13864	ENSG00000181778_at	1.79471	6.9337	1.48115e-12
6759	ENSG00000135205_at	1.19753	8.47139	1.56521e-12
4042	ENSG00000113263_at	-1.34124	11.1057	1.57173e-12
16545	ENSG00000215458_at	1.40474	8.09333	1.58713e-12
14140	ENSG00000183486_at	1.66747	11.3239	1.62244e-12
1889	ENSG00000090621_at	-1.27919	11.0836	1.64784e-12
9831	ENSG00000159231_at	-1.09191	7.4047	1.71614e-12
15175	ENSG00000196358_at	1.95816	8.43909	2.01407e-12
15321	ENSG00000196954_at	1.12416	10.6582	2.01407e-12
15269	ENSG00000196684_at	1.08767	9.49112	2.04211e-12
15511	ENSG00000197846_at	1.27933	9.43177	2.05438e-12
12397	ENSG00000171860_at	1.73286	10.2932	2.10682e-12
595	ENSG00000038945_at	1.04801	6.55132	2.20926e-12
12843	ENSG00000174572_at	-1.03754	11.415	2.4107e-12
11424	ENSG00000167261_at	-1.23625	10.0059	2.43367e-12
7391	ENSG00000138621_at	1.12792	9.47316	2.47347e-12
12310	ENSG00000171476_at	-1.66915	10.3512	2.57723e-12
9558	ENSG00000156738_at	-1.27187	9.63913	2.65232e-12
10483	ENSG00000163534_at	-1.11397	7.41161	2.75641e-12
7543	ENSG00000139618_at	1.01641	6.3685	2.91047e-12
18027	ENSG00000237781_at	2.54645	8.79159	2.95724e-12
12445	ENSG00000172116_at	-1.31635	8.083	3.20499e-12
5204	ENSG00000123219_at	-1.61686	8.39527	3.47892e-12
7241	ENSG00000137807_at	1.20944	7.12734	3.5622e-12
4412	ENSG00000116157_at	-1.16616	8.00088	3.86487e-12
11129	ENSG00000166002_at	1.17523	10.148	3.92948e-12
10083	ENSG00000161405_at	-1.09651	8.59026	4.03244e-12
7836	ENSG00000141682_at	1.2882	9.35641	4.63233e-12
2572	ENSG00000102057_at	1.04739	7.12448	4.77147e-12
17199	ENSG00000229164_at	-1.37735	11.7755	4.78923e-12
1118	ENSG00000070081_at	-1.13573	10.0911	4.97503e-12
4838	ENSG00000119922_at	2.38674	11.787	5.52633e-12
18373	ENSG00000245532_at	1.07503	9.89867	5.61837e-12
12871	ENSG00000174749_at	1.19763	9.09232	6.20406e-12
17013	ENSG00000226950_at	-1.35959	9.67105	6.32394e-12
6292	ENSG00000132109_at	1.1226	10.1402	6.46913e-12
18037	ENSG00000237943_at	-1.04911	9.07827	6.98906e-12
8144	ENSG00000143889_at	1.08746	7.66336	7.32796e-12
10002	ENSG00000160654_at	-1.92961	9.55343	7.33633e-12
10583	ENSG00000163823_at	1.35262	11.5787	8.43322e-12
16569	ENSG00000216368_at	-1.05614	11.0267	9.70716e-12
3029	ENSG00000105402_at	1.08677	9.46293	1.02428e-11
8575	ENSG00000147408_at	-1.29298	9.33912	1.04005e-11
11430	ENSG00000167286_at	-1.57874	11.5956	1.05253e-11
567	ENSG00000035720_at	1.49563	9.26981	1.05584e-11
12213	ENSG00000171033_at	-1.04502	8.03557	1.118e-11
7482	ENSG00000139193_at	-1.74557	10.5407	1.118e-11
1251	ENSG00000073737_at	1.85408	10.1377	1.1442e-11
5827	ENSG00000128512_at	1.92646	8.76444	1.51647e-11
17311	ENSG00000230438_at	1.02764	7.68056	1.73661e-11
9404	ENSG00000155287_at	1.09565	9.19584	1.79098e-11
5343	ENSG00000124357_at	1.08785	11.7089	1.83994e-11
11609	ENSG00000168016_at	1.07938	10.0706	1.91166e-11
13474	ENSG00000178921_at	-1.00886	7.94362	1.95754e-11
9429	ENSG00000155629_at	1.06171	11.0274	2.02607e-11
16390	ENSG00000213658_at	-1.0343	9.54381	2.05256e-11
1868	ENSG00000090269_at	1.77814	7.46767	2.10594e-11
6539	ENSG00000133818_at	-1.06417	7.79589	2.22167e-11
17012	ENSG00000226948_at	-1.30365	12.4193	2.26345e-11
14361	ENSG00000184678_at	1.91776	10.7019	2.46425e-11
4498	ENSG00000116824_at	-1.23384	11.0061	3.0835e-11
17671	ENSG00000234290_at	1.37652	9.34103	3.14287e-11
2761	ENSG00000103479_at	-1.48093	8.73156	3.32768e-11
3014	ENSG00000105369_at	-1.15145	8.89093	3.50559e-11
18307	ENSG00000244617_at	2.13528	8.73683	3.71263e-11
15991	ENSG00000204388_at	1.27193	9.24087	3.82824e-11
18688	ENSG00000248728_at	1.12243	9.35553	4.1786e-11
11961	ENSG00000169715_at	1.17849	9.60764	4.29252e-11
8060	ENSG00000143452_at	1.31824	6.65108	4.32811e-11
9137	ENSG00000152672_at	1.33338	7.10568	4.47854e-11
13633	ENSG00000179921_at	1.27449	9.51985	5.03179e-11
1418	ENSG00000078098_at	1.33351	6.56702	5.25286e-11
15925	ENSG00000204136_at	-1.5095	7.88068	5.55356e-11
12945	ENSG00000175197_at	1.18648	8.88528	5.81614e-11
1847	ENSG00000089692_at	1.48664	9.06871	6.25266e-11
7590	ENSG00000139970_at	-1.38595	8.03693	6.44521e-11
4239	ENSG00000115085_at	-1.03124	9.73213	6.71941e-11
6891	ENSG00000135899_at	1.03645	11.2334	7.33401e-11
4562	ENSG00000117322_at	-1.00543	7.72322	7.73126e-11
9394	ENSG00000155130_at	1.03729	10.0581	7.79542e-11
18167	ENSG00000241399_at	-1.45271	11.0763	8.30211e-11
15486	ENSG00000197723_at	1.15718	6.38191	8.84332e-11
11756	ENSG00000168685_at	-1.31646	11.8472	8.86994e-11
10869	ENSG00000164825_at	2.08852	7.4402	1.00241e-10
7575	ENSG00000139832_at	1.28017	9.1354	1.08467e-10
2627	ENSG00000102524_at	1.35844	12.7738	1.10298e-10
18375	ENSG00000245556_at	1.08797	8.739	1.10899e-10
5250	ENSG00000123610_at	2.26165	11.1188	1.10976e-10
10476	ENSG00000163519_at	-1.3014	8.85181	1.12705e-10
930	ENSG00000064763_at	1.31821	9.44839	1.14949e-10
8565	ENSG00000147324_at	-1.19444	8.95679	1.1682e-10
9328	ENSG00000154451_at	1.6575	11.0219	1.1739e-10
7101	ENSG00000136960_at	1.38356	7.19529	1.25788e-10
7849	ENSG00000141837_at	1.09063	7.75999	1.32111e-10
4025	ENSG00000113088_at	-1.66727	10.9399	1.50541e-10
7833	ENSG00000141664_at	1.4634	9.8501	1.53832e-10
319	ENSG00000010539_at	1.14154	9.5101	1.77523e-10
2982	ENSG00000105205_at	-1.97249	11.1722	1.79291e-10
11821	ENSG00000168961_at	1.1451	9.52415	2.20228e-10
13410	ENSG00000178429_at	-1.24274	10.6765	2.51452e-10
10918	ENSG00000165030_at	1.32022	10.8985	2.63898e-10
12543	ENSG00000172673_at	-1.55563	8.99754	3.27292e-10
12095	ENSG00000170439_at	1.11581	7.0912	3.3953e-10
109	ENSG00000004468_at	1.75532	10.822	4.18868e-10
16195	ENSG00000205837_at	1.06022	6.54299	5.29934e-10
11907	ENSG00000169385_at	1.52031	11.1692	5.93921e-10
348	ENSG00000011422_at	1.20645	9.68732	6.29463e-10
3887	ENSG00000112053_at	1.50778	7.56656	6.58303e-10
5796	ENSG00000128218_at	-1.1758	8.1886	7.3835e-10
6457	ENSG00000133101_at	1.46855	6.87093	7.50623e-10
20	AFFX-HUMISGF3A/M97935_5_at	1.30739	8.30593	7.98611e-10
14335	ENSG00000184551_at	1.27135	7.12688	9.06028e-10
18343	ENSG00000245085_at	1.03438	9.10044	1.0293e-09
9230	ENSG00000153563_at	-1.47089	11.048	1.08327e-09
11921	ENSG00000169442_at	-1.02052	12.2636	1.22465e-09
10039	ENSG00000160883_at	1.12561	10.1264	1.26118e-09
16760	ENSG00000224137_at	-1.04391	7.39205	1.52884e-09
6701	ENSG00000134827_at	1.94811	8.79074	1.57136e-09
11266	ENSG00000166527_at	1.54624	9.15419	1.69369e-09
3049	ENSG00000105501_at	1.54588	9.84242	1.79205e-09
5968	ENSG00000129682_at	1.51243	7.33369	1.79254e-09
14064	ENSG00000183019_at	1.56045	10.1035	1.86529e-09
873	ENSG00000062282_at	-1.04045	8.99075	1.9057e-09
6843	ENSG00000135604_at	1.24121	9.20765	2.36701e-09
16866	ENSG00000225470_at	1.35051	8.97687	2.42269e-09
12534	ENSG00000172594_at	1.04082	8.42758	2.72182e-09
16275	ENSG00000211788_at	-1.0851	7.41345	3.18618e-09
16277	ENSG00000211791_at	-1.00376	7.18881	3.31719e-09
438	ENSG00000019169_at	1.21375	8.26762	4.12812e-09
6201	ENSG00000131355_at	-1.30269	8.47127	6.70662e-09
16401	ENSG00000213809_at	-1.22766	10.251	6.86724e-09
8744	ENSG00000148926_at	1.37557	11.0727	9.24762e-09
19006	ENSG00000251230_at	1.72667	8.14463	1.17689e-08
13723	ENSG00000180596_at	1.42272	9.00004	1.4345e-08
2280	ENSG00000100473_at	-1.23088	7.24675	1.52465e-08
7326	ENSG00000138166_at	1.2674	9.99989	1.78323e-08
1215	ENSG00000072694_at	1.47726	9.60962	2.31185e-08
15777	ENSG00000198829_at	1.02481	7.26861	2.43768e-08
14273	ENSG00000184221_at	-1.25143	8.64803	3.16413e-08
4522	ENSG00000116991_at	1.13524	8.11194	3.19199e-08
12120	ENSG00000170525_at	1.08121	9.95968	3.56919e-08
17917	ENSG00000236537_at	-1.02917	7.51154	4.74118e-08
9340	ENSG00000154589_at	1.07676	11.3271	5.07681e-08
4891	ENSG00000120306_at	1.31537	10.3906	6.28411e-08
278	ENSG00000008517_at	-1.18987	9.9978	6.76104e-08
3221	ENSG00000106415_at	-1.08643	9.31932	8.63806e-08
5626	ENSG00000126262_at	1.68053	11.151	1.57602e-07
14780	ENSG00000187116_at	1.43855	10.7561	1.65825e-07
15166	ENSG00000196331_at	1.02995	6.89207	1.70711e-07
11058	ENSG00000165682_at	1.51244	9.13485	1.81175e-07
5972	ENSG00000129757_at	1.11371	7.79577	1.81729e-07
11875	ENSG00000169228_at	1.06737	9.42514	1.85388e-07
495	ENSG00000025708_at	1.0892	10.5188	1.90776e-07
12612	ENSG00000173110_at	1.26439	10.6522	2.54593e-07
10437	ENSG00000163393_at	1.03875	8.9249	3.0994e-07
11916	ENSG00000169429_at	-1.01855	7.45839	3.26101e-07
7639	ENSG00000140379_at	1.09338	11.9372	5.25568e-07
14825	ENSG00000187554_at	1.00677	8.78006	7.22755e-07
15482	ENSG00000197711_at	1.13436	7.22525	7.65955e-07
4889	ENSG00000120280_at	1.01337	9.39521	8.41085e-07
14166	ENSG00000183625_at	-1.06851	8.48595	1.16618e-06
15235	ENSG00000196549_at	-1.14955	9.28506	1.2137e-06
2035	ENSG00000095739_at	1.17893	7.56877	1.39749e-06
2333	ENSG00000100721_at	-1.09428	9.08443	2.0807e-06
15377	ENSG00000197208_at	1.33268	9.66896	2.57038e-06
3712	ENSG00000110777_at	-1.24753	11.0602	3.0558e-06
13245	ENSG00000177272_at	-1.23398	8.40517	6.11532e-06
13059	ENSG00000175928_at	1.00575	6.5717	6.16524e-06
10351	ENSG00000163046_at	-1.23829	9.12903	1.7976e-05
11264	ENSG00000166523_at	1.03895	9.98549	2.12748e-05
17027	ENSG00000227065_at	1.65445	8.08584	3.65847e-05
7435	ENSG00000138772_at	1.30413	9.61199	4.33238e-05
10866	ENSG00000164821_at	-1.04845	7.81531	6.67255e-05
12179	ENSG00000170866_at	1.16925	8.95257	0.000118259
12903	ENSG00000174944_at	1.19566	9.67157	0.000137268
5412	ENSG00000124785_at	1.20931	6.90724	0.000163718
381	ENSG00000013306_at	-1.02842	10.9517	0.00156131
1562	ENSG00000082146_at	-1.06017	10.8759	0.00266126
23	AFFX-HUMRGE/M10098_3_at	-1.6899	10.7464	0.00398686
25	AFFX-HUMRGE/M10098_M_at	-1.30969	10.0212	0.0103812
24	AFFX-HUMRGE/M10098_5_at	-1.26457	9.54299	0.0193087

## Sheet: ws.pos.d0 - hc
	ID	logFC	AveExpr	adj.P.Val
8763	ENSG00000149131_at	4.21956	10.3515	2.65114e-20
18752	ENSG00000249340_at	1.25954	9.37433	8.13198e-20
9544	ENSG00000156587_at	1.83797	12.0589	8.13198e-20
7007	ENSG00000136514_at	3.10147	10.2985	6.89346e-19
5058	ENSG00000121858_at	1.76991	12.6428	6.89346e-19
4462	ENSG00000116663_at	2.37867	10.6443	6.89346e-19
6760	ENSG00000135211_at	1.25356	10.5168	6.89346e-19
3484	ENSG00000108679_at	3.04013	10.2456	4.39161e-18
5442	ENSG00000125148_at	2.35704	12.7782	4.39161e-18
13288	ENSG00000177556_at	1.32845	10.2966	5.00698e-18
6281	ENSG00000131979_at	1.75082	12.191	5.43264e-18
10588	ENSG00000163840_at	1.32144	12.0775	6.25803e-18
2064	ENSG00000096968_at	1.66558	10.094	6.25803e-18
11880	ENSG00000169245_at	4.99059	10.3511	6.46866e-18
15119	ENSG00000196141_at	3.96389	10.8187	7.93895e-18
9818	ENSG00000159189_at	2.57388	8.03246	1.61605e-17
1054	ENSG00000068079_at	2.61115	11.1015	2.39605e-17
979	ENSG00000065911_at	1.21078	9.07868	2.39605e-17
15918	ENSG00000204103_at	1.92747	11.6427	2.77548e-17
6733	ENSG00000135047_at	2.43042	9.56753	3.30955e-17
7229	ENSG00000137752_at	1.23399	12.0571	5.96082e-17
4561	ENSG00000117318_at	-1.45086	8.206	7.29081e-17
14516	ENSG00000185507_at	2.67567	12.0641	9.46586e-17
6461	ENSG00000133106_at	2.22569	10.3261	1.19466e-16
14933	ENSG00000188313_at	2.13242	12.1875	2.05205e-16
82	ENSG00000002549_at	2.4458	11.2798	2.57686e-16
9144	ENSG00000152766_at	3.65361	9.64228	2.63343e-16
3785	ENSG00000111335_at	2.50527	10.553	3.07019e-16
7205	ENSG00000137628_at	2.05605	11.1378	3.52136e-16
13263	ENSG00000177409_at	2.58401	10.7762	3.52136e-16
833	ENSG00000059378_at	2.27903	11.4796	4.71612e-16
11116	ENSG00000165949_at	5.52318	10.7202	4.86125e-16
8852	ENSG00000149823_at	-1.4539	10.0491	4.86125e-16
6750	ENSG00000135114_at	3.37671	11.2863	4.86125e-16
12655	ENSG00000173369_at	2.53744	8.40446	4.86125e-16
6030	ENSG00000130303_at	1.7639	10.5241	5.18743e-16
1789	ENSG00000088827_at	4.22531	10.2538	5.27322e-16
12634	ENSG00000173221_at	1.10332	11.9203	6.8184e-16
8469	ENSG00000146425_at	1.47103	12.552	1.43755e-15
22	AFFX-HUMISGF3A/M97935_MB_at	1.5973	10.5075	1.48283e-15
8975	ENSG00000151364_at	2.25692	7.57078	1.56298e-15
11618	ENSG00000168062_at	3.24686	9.32592	1.59153e-15
14182	ENSG00000183688_at	-2.21408	10.5361	1.68369e-15
4301	ENSG00000115415_at	1.41589	10.8552	1.79065e-15
12458	ENSG00000172183_at	1.69961	12.2228	1.93026e-15
5249	ENSG00000123609_at	1.15571	12.2525	1.96934e-15
16849	ENSG00000225339_at	-1.37358	8.41412	2.20203e-15
8068	ENSG00000143486_at	-1.19043	9.11143	2.47173e-15
3783	ENSG00000111331_at	3.24383	11.9331	2.69155e-15
14834	ENSG00000187608_at	3.51563	12.4185	2.89633e-15
7536	ENSG00000139572_at	1.82834	7.82083	2.89633e-15
4552	ENSG00000117228_at	1.92071	12.3682	2.89633e-15
5140	ENSG00000122643_at	1.67837	12.8819	3.00887e-15
3150	ENSG00000105967_at	2.9605	10.0037	3.00887e-15
11802	ENSG00000168899_at	1.59099	7.98088	3.00887e-15
6756	ENSG00000135148_at	1.53451	9.39938	3.02295e-15
12345	ENSG00000171631_at	1.23345	7.74863	3.35753e-15
1819	ENSG00000089127_at	3.03868	11.3179	3.5798e-15
10494	ENSG00000163568_at	2.71616	10.892	3.96456e-15
17408	ENSG00000231528_at	1.5216	7.54535	4.03469e-15
16837	ENSG00000225093_at	-1.51605	9.25018	5.33513e-15
4738	ENSG00000119147_at	-1.49156	7.07466	5.35095e-15
10239	ENSG00000162614_at	3.01867	9.05077	5.79588e-15
2173	ENSG00000100129_at	-1.91279	11.1255	6.2349e-15
3053	ENSG00000105516_at	-1.2695	7.8532	6.9474e-15
1687	ENSG00000086065_at	1.68799	10.605	7.08889e-15
6678	ENSG00000134709_at	-1.04973	6.85499	8.31413e-15
14074	ENSG00000183049_at	-1.12471	8.04679	8.61083e-15
11882	ENSG00000169248_at	3.66777	7.69748	8.61737e-15
1528	ENSG00000081059_at	-2.03405	9.17271	9.791e-15
8312	ENSG00000145287_at	1.06572	13.4523	1.00209e-14
232	ENSG00000007255_at	-1.01786	8.61769	1.02623e-14
18323	ENSG00000244887_at	1.70587	9.76242	1.05272e-14
450	ENSG00000020577_at	2.49476	7.97562	1.07995e-14
3876	ENSG00000111912_at	2.09226	11.4058	1.22613e-14
4249	ENSG00000115155_at	1.92472	7.88655	1.32426e-14
17592	ENSG00000233419_at	1.1414	10.6322	1.32498e-14
6947	ENSG00000136147_at	1.20115	12.023	1.38212e-14
16156	ENSG00000205413_at	2.26744	10.6643	1.38212e-14
8029	ENSG00000143344_at	2.43761	8.85725	1.41869e-14
5333	ENSG00000124256_at	2.48711	9.65648	1.41869e-14
7277	ENSG00000137959_at	3.88871	11.2691	1.45907e-14
9727	ENSG00000158373_at	2.12315	10.1367	1.45907e-14
15427	ENSG00000197457_at	-1.14947	8.17045	1.46472e-14
15265	ENSG00000196664_at	1.66514	8.97757	1.46472e-14
3945	ENSG00000112343_at	1.66178	11.2019	1.63576e-14
10533	ENSG00000163666_at	4.55428	8.63039	1.64906e-14
2241	ENSG00000100342_at	1.59393	9.58166	1.68847e-14
954	ENSG00000065357_at	-1.43021	9.21424	1.68847e-14
3995	ENSG00000112773_at	1.72692	9.40016	1.68847e-14
10254	ENSG00000162654_at	2.02728	8.95017	2.01355e-14
7316	ENSG00000138119_at	1.96815	9.04326	2.17368e-14
4551	ENSG00000117226_at	1.92462	11.07	2.19323e-14
4428	ENSG00000116251_at	-1.93773	10.8256	2.20481e-14
15111	ENSG00000196116_at	2.07789	10.4993	2.61549e-14
6645	ENSG00000134470_at	1.41343	8.63608	2.74119e-14
9789	ENSG00000158869_at	1.01661	12.9858	2.80828e-14
4145	ENSG00000114127_at	1.2746	9.37913	3.10586e-14
3492	ENSG00000108771_at	2.32661	9.55204	3.13867e-14
14350	ENSG00000184613_at	-3.13832	9.05396	3.13867e-14
2707	ENSG00000103121_at	1.50426	10.3989	3.13867e-14
14184	ENSG00000183691_at	-2.3215	7.07238	3.13867e-14
7398	ENSG00000138642_at	2.54779	10.1781	3.26646e-14
1570	ENSG00000082397_at	1.45378	8.73226	3.26678e-14
3488	ENSG00000108700_at	5.44587	9.4312	3.2836e-14
12728	ENSG00000173786_at	1.00662	8.767	3.30226e-14
12614	ENSG00000173114_at	-2.94555	8.28043	3.47957e-14
7055	ENSG00000136816_at	2.14664	10.4271	3.5655e-14
11021	ENSG00000165516_at	-1.12356	9.48444	3.81495e-14
10695	ENSG00000164136_at	1.31976	8.60033	3.81495e-14
3215	ENSG00000106392_at	1.59286	9.78227	4.20029e-14
14690	ENSG00000186468_at	-1.49624	8.41553	4.20029e-14
6382	ENSG00000132669_at	2.41806	10.7799	4.20029e-14
14361	ENSG00000184678_at	1.98165	11.0021	4.20029e-14
7234	ENSG00000137767_at	1.11318	12.1416	4.77575e-14
6060	ENSG00000130489_at	1.13803	9.7102	5.06155e-14
9741	ENSG00000158481_at	-1.42825	8.24842	5.13243e-14
4836	ENSG00000119917_at	2.79865	12.9111	5.13243e-14
6741	ENSG00000135077_at	1.14348	8.51258	5.61757e-14
1923	ENSG00000091409_at	-1.28415	7.8656	7.07377e-14
1965	ENSG00000092295_at	2.3875	8.33853	7.80962e-14
21	AFFX-HUMISGF3A/M97935_MA_at	1.71209	10.6871	8.88788e-14
3753	ENSG00000111181_at	1.23857	7.74266	8.91698e-14
8993	ENSG00000151490_at	1.47247	8.82789	9.05262e-14
6325	ENSG00000132357_at	1.0409	10.0297	9.20604e-14
18733	ENSG00000249107_at	3.6323	10.5836	9.89846e-14
5997	ENSG00000130066_at	1.12295	12.5888	9.9674e-14
14246	ENSG00000184060_at	1.32352	8.78296	9.9674e-14
1417	ENSG00000078081_at	4.16168	9.78314	9.9674e-14
6357	ENSG00000132530_at	2.34552	11.8627	9.98758e-14
17471	ENSG00000232157_at	-1.49756	9.50387	1.01189e-13
5311	ENSG00000124201_at	1.25367	10.8727	1.07922e-13
7613	ENSG00000140105_at	1.80089	11.9186	1.09442e-13
5053	ENSG00000121797_at	2.67615	8.81741	1.09442e-13
5915	ENSG00000129226_at	1.50928	9.62964	1.18465e-13
4286	ENSG00000115318_at	1.02748	8.2495	1.22728e-13
3246	ENSG00000106605_at	1.20691	8.70943	1.3041e-13
8356	ENSG00000145685_at	1.61044	8.97595	1.3041e-13
7941	ENSG00000142687_at	2.42419	10.5106	1.31534e-13
9672	ENSG00000157870_at	-1.06485	8.02902	1.36774e-13
6623	ENSG00000134326_at	2.98545	11.8399	1.36774e-13
4477	ENSG00000116711_at	1.15763	7.93521	1.55922e-13
17013	ENSG00000226950_at	-1.44602	9.12833	1.55922e-13
5718	ENSG00000127334_at	-1.41675	8.7174	1.81048e-13
15357	ENSG00000197121_at	1.15729	6.6002	1.81048e-13
18416	ENSG00000245906_at	-1.04834	7.08868	2.04182e-13
16869	ENSG00000225492_at	3.03527	7.85044	2.0458e-13
13355	ENSG00000178035_at	-1.55275	9.41885	2.12952e-13
12821	ENSG00000174444_at	-1.71687	12.4301	2.12952e-13
3647	ENSG00000110079_at	2.56607	8.88487	2.21239e-13
6620	ENSG00000134321_at	3.8798	12.0208	2.21239e-13
9630	ENSG00000157445_at	-1.69562	7.56511	2.21239e-13
5658	ENSG00000126709_at	2.69308	12.3891	2.26788e-13
9174	ENSG00000153029_at	1.01129	8.17935	2.36007e-13
17560	ENSG00000233177_at	-1.0541	9.13461	2.42793e-13
11515	ENSG00000167658_at	-1.29281	11.972	2.4528e-13
15441	ENSG00000197536_at	1.69877	8.98418	2.46915e-13
4272	ENSG00000115267_at	2.05577	8.45099	2.58721e-13
528	ENSG00000030110_at	1.02224	9.25472	2.84948e-13
3487	ENSG00000108691_at	4.82798	8.79799	2.87055e-13
12435	ENSG00000172053_at	-1.10516	10.1158	2.92132e-13
8924	ENSG00000150907_at	-1.09486	8.15338	2.94357e-13
8119	ENSG00000143771_at	1.17404	9.40171	3.24361e-13
7380	ENSG00000138496_at	1.5691	11.0122	3.45409e-13
13862	ENSG00000181754_at	-1.04423	7.90677	3.71875e-13
9534	ENSG00000156508_at	-1.59564	8.38958	3.75785e-13
4388	ENSG00000116005_at	-1.38447	7.82635	3.83083e-13
12850	ENSG00000174600_at	1.07345	7.90087	3.9156e-13
12425	ENSG00000172005_at	-2.08023	8.63122	3.9156e-13
5632	ENSG00000126353_at	-2.19438	9.56465	3.94749e-13
9056	ENSG00000152022_at	-1.04333	9.13709	3.98375e-13
4838	ENSG00000119922_at	2.48781	12.3006	3.98375e-13
7326	ENSG00000138166_at	1.34042	9.36902	3.99603e-13
7429	ENSG00000138760_at	1.55173	9.11101	4.00574e-13
4525	ENSG00000117009_at	1.23158	8.54478	4.08059e-13
16018	ENSG00000204516_at	1.16918	11.0515	4.26706e-13
2980	ENSG00000105202_at	-1.83217	10.6951	4.3249e-13
5286	ENSG00000124102_at	-2.52771	8.38048	4.3249e-13
15754	ENSG00000198785_at	1.49514	7.27804	4.40744e-13
14140	ENSG00000183486_at	1.76137	11.7421	4.40744e-13
2610	ENSG00000102317_at	-2.36368	9.35238	4.5137e-13
2836	ENSG00000104320_at	1.32204	10.6364	4.66862e-13
300	ENSG00000010030_at	2.48801	8.61089	4.77579e-13
12609	ENSG00000173083_at	1.27427	9.68163	5.00827e-13
4835	ENSG00000119915_at	1.08107	6.66999	5.62483e-13
12130	ENSG00000170581_at	1.67434	9.71869	5.76397e-13
14796	ENSG00000187210_at	1.04587	8.3088	6.0113e-13
5461	ENSG00000125354_at	-1.0309	9.31364	6.01362e-13
6308	ENSG00000132256_at	1.407	7.29165	6.46787e-13
5250	ENSG00000123610_at	2.34271	11.6849	6.9225e-13
530	ENSG00000030582_at	1.12451	11.8844	7.30967e-13
3151	ENSG00000105968_at	-1.53568	9.49057	7.47861e-13
11615	ENSG00000168056_at	-1.25997	8.06164	7.89205e-13
19	AFFX-HUMISGF3A/M97935_3_at	1.03378	11.6645	7.98008e-13
9010	ENSG00000151623_at	-1.47582	7.56863	8.42153e-13
2627	ENSG00000102524_at	1.41859	13.1711	8.64758e-13
12727	ENSG00000173762_at	-1.15502	8.26815	8.98496e-13
10313	ENSG00000162894_at	-1.8502	10.2298	9.3739e-13
8086	ENSG00000143554_at	1.50074	9.92167	9.67229e-13
9146	ENSG00000152778_at	2.10095	11.1237	1.02478e-12
14596	ENSG00000185909_at	2.14208	9.62391	1.08299e-12
13825	ENSG00000181381_at	2.09656	8.97792	1.29345e-12
1661	ENSG00000085449_at	1.17973	9.90179	1.29515e-12
7138	ENSG00000137200_at	1.67224	9.49926	1.33407e-12
7030	ENSG00000136689_at	2.42833	10.1582	1.36129e-12
9654	ENSG00000157693_at	1.87224	9.08681	1.47959e-12
11470	ENSG00000167526_at	-1.08781	8.75298	1.4811e-12
9798	ENSG00000158987_at	-1.44224	10.6242	1.54293e-12
14008	ENSG00000182670_at	-1.44901	9.11343	1.55676e-12
7399	ENSG00000138646_at	3.23893	11.9985	1.57759e-12
1193	ENSG00000072121_at	1.47532	9.16418	1.57879e-12
12870	ENSG00000174748_at	-1.58486	12.2507	1.59275e-12
15778	ENSG00000198832_at	-1.1009	7.11592	1.63047e-12
12625	ENSG00000173193_at	1.36558	9.43637	1.65377e-12
6790	ENSG00000135363_at	1.25206	9.54752	1.73725e-12
13409	ENSG00000178425_at	-1.20858	8.54154	1.75542e-12
7184	ENSG00000137492_at	-1.03254	9.95093	1.76916e-12
12656	ENSG00000173372_at	1.74801	7.78358	2.01484e-12
3761	ENSG00000111224_at	1.2856	7.87834	2.08066e-12
9857	ENSG00000159445_at	-1.31921	7.57018	2.12746e-12
9647	ENSG00000157601_at	2.9335	12.453	2.30412e-12
7516	ENSG00000139410_at	1.06917	7.51267	2.48877e-12
15417	ENSG00000197409_at	2.18799	9.21206	2.56837e-12
3309	ENSG00000107201_at	2.26497	11.0541	2.60631e-12
7241	ENSG00000137807_at	1.35763	6.9072	2.62437e-12
3718	ENSG00000110844_at	-1.01878	7.1255	2.69747e-12
9729	ENSG00000158406_at	2.18213	8.78686	2.75627e-12
7557	ENSG00000139679_at	1.18428	10.7146	2.75641e-12
7442	ENSG00000138795_at	-1.73089	7.97461	2.87426e-12
14929	ENSG00000188290_at	3.41344	8.93699	2.93579e-12
2948	ENSG00000104972_at	1.41277	9.89029	2.94934e-12
9364	ENSG00000154814_at	-1.72721	8.56988	3.01948e-12
10470	ENSG00000163512_at	1.10576	7.67691	3.02778e-12
7656	ENSG00000140464_at	1.22147	8.1919	3.02778e-12
1805	ENSG00000089012_at	-1.58791	7.65846	3.02778e-12
109	ENSG00000004468_at	1.7907	9.72804	3.0289e-12
13000	ENSG00000175550_at	1.20038	9.63513	3.06785e-12
5115	ENSG00000122406_at	-1.4372	12.936	3.34396e-12
12174	ENSG00000170846_at	-1.13125	8.26353	3.48301e-12
13360	ENSG00000178075_at	-1.44166	6.67171	3.63272e-12
8674	ENSG00000148303_at	-1.41895	12.2879	3.65555e-12
2165	ENSG00000100100_at	-1.15533	8.84221	3.65576e-12
15268	ENSG00000196683_at	-1.17837	11.735	3.73943e-12
2074	ENSG00000099204_at	-1.95603	9.60903	3.84411e-12
2231	ENSG00000100316_at	-1.86369	12.0042	4.06597e-12
11930	ENSG00000169508_at	-1.79084	9.26308	4.5047e-12
7836	ENSG00000141682_at	1.39933	9.63612	4.52163e-12
13660	ENSG00000180096_at	-1.17775	8.30993	4.62278e-12
6669	ENSG00000134627_at	1.19811	7.70847	4.80868e-12
8643	ENSG00000147905_at	-1.01513	8.35388	4.86883e-12
8145	ENSG00000143891_at	2.42561	9.51128	5.14283e-12
5404	ENSG00000124762_at	1.64891	9.73058	5.37668e-12
5190	ENSG00000123130_at	1.64212	10.3419	5.6253e-12
9411	ENSG00000155363_at	1.90297	8.40392	5.77267e-12
7291	ENSG00000138035_at	2.77409	10.3179	5.99041e-12
18604	ENSG00000247982_at	-1.16755	8.036	6.03135e-12
12871	ENSG00000174749_at	1.29692	9.46051	6.03745e-12
3355	ENSG00000107742_at	-1.43408	9.01568	6.63286e-12
6892	ENSG00000135900_at	1.10204	9.36153	6.92125e-12
12233	ENSG00000171130_at	-1.49671	9.19296	6.92891e-12
3829	ENSG00000111678_at	-2.09825	9.66572	6.96408e-12
15011	ENSG00000188820_at	2.01041	9.19289	7.13996e-12
7872	ENSG00000142089_at	1.76642	12.9849	7.31145e-12
17582	ENSG00000233355_at	-1.55517	6.98372	7.31145e-12
7230	ENSG00000137757_at	2.50809	8.99378	7.34156e-12
5462	ENSG00000125355_at	3.47447	8.02178	7.41855e-12
3435	ENSG00000108387_at	1.67065	7.42765	7.49623e-12
13633	ENSG00000179921_at	1.37903	9.75977	7.53661e-12
2747	ENSG00000103355_at	-1.77086	7.31725	7.87328e-12
5041	ENSG00000121691_at	-1.13998	11.2652	7.87328e-12
9117	ENSG00000152495_at	-1.42641	7.5736	7.91552e-12
6125	ENSG00000130813_at	1.28435	10.4707	8.44385e-12
12734	ENSG00000173821_at	1.4462	10.0878	9.48375e-12
11342	ENSG00000166889_at	1.4057	8.64024	9.59625e-12
13948	ENSG00000182319_at	-1.56134	9.28429	1.00782e-11
11383	ENSG00000167083_at	1.04621	8.16381	1.00782e-11
15511	ENSG00000197846_at	1.33831	9.51219	1.03546e-11
15894	ENSG00000203880_at	-1.19604	9.86476	1.06558e-11
12445	ENSG00000172116_at	-1.37861	7.80834	1.08735e-11
2903	ENSG00000104814_at	-1.16462	8.7407	1.08822e-11
11986	ENSG00000169871_at	1.11325	9.50375	1.08822e-11
3375	ENSG00000107864_at	1.18617	7.70946	1.08924e-11
8781	ENSG00000149273_at	-1.26006	13.0789	1.10375e-11
3685	ENSG00000110448_at	-1.02194	8.26263	1.10616e-11
6661	ENSG00000134575_at	1.01117	8.05145	1.13129e-11
11037	ENSG00000165609_at	-1.01845	8.30666	1.13129e-11
5547	ENSG00000125826_at	1.16333	10.2046	1.16256e-11
11654	ENSG00000168242_at	1.17478	7.59534	1.17264e-11
6695	ENSG00000134809_at	2.44264	10.8781	1.23224e-11
5964	ENSG00000129667_at	1.01219	9.70557	1.24539e-11
6941	ENSG00000136111_at	-1.18096	8.57604	1.26466e-11
2982	ENSG00000105205_at	-1.94507	10.9492	1.26593e-11
2280	ENSG00000100473_at	-1.33438	7.08853	1.31772e-11
1470	ENSG00000079385_at	2.62591	9.06966	1.33481e-11
783	ENSG00000055332_at	1.44192	8.64458	1.35705e-11
18786	ENSG00000249546_at	1.44849	8.29513	1.39655e-11
1521	ENSG00000080986_at	1.34897	8.08325	1.43558e-11
1437	ENSG00000078589_at	-1.57706	8.04946	1.45937e-11
7575	ENSG00000139832_at	1.42612	9.52189	1.50068e-11
4250	ENSG00000115159_at	1.43177	8.38526	1.57259e-11
18381	ENSG00000245605_at	-1.22826	8.6844	1.58286e-11
2701	ENSG00000103064_at	-1.16859	9.23753	1.62346e-11
10461	ENSG00000163486_at	1.76057	9.34892	1.64815e-11
780	ENSG00000055163_at	-1.38264	10.1793	1.66562e-11
10806	ENSG00000164587_at	-1.1412	13.1607	1.71037e-11
9328	ENSG00000154451_at	1.70778	11.2848	1.72681e-11
9180	ENSG00000153064_at	-1.35378	9.20068	1.89775e-11
7697	ENSG00000140743_at	-1.68246	8.60902	1.9295e-11
3350	ENSG00000107679_at	-1.38551	8.39088	2.02863e-11
12723	ENSG00000173726_at	-1.11383	10.1849	2.25048e-11
15478	ENSG00000197697_at	1.29906	8.47492	2.28914e-11
16514	ENSG00000215021_at	-1.18627	11.4976	2.54282e-11
1251	ENSG00000073737_at	1.80785	10.4341	2.55845e-11
15321	ENSG00000196954_at	1.17417	11.0629	2.56478e-11
7551	ENSG00000139641_at	-1.21244	10.3108	2.56478e-11
4878	ENSG00000120217_at	2.53855	8.91014	2.60422e-11
3100	ENSG00000105699_at	-1.0752	7.20596	2.60422e-11
10950	ENSG00000165185_at	1.36632	7.75987	2.78543e-11
15856	ENSG00000203666_at	1.26541	7.35759	2.98909e-11
10583	ENSG00000163823_at	1.40272	11.8793	3.14629e-11
15925	ENSG00000204136_at	-1.48943	8.16077	3.22141e-11
18471	ENSG00000246493_at	-1.09995	9.44279	3.22681e-11
2665	ENSG00000102891_at	1.32215	9.63908	3.32913e-11
1884	ENSG00000090554_at	-1.05031	8.24289	3.50531e-11
7129	ENSG00000137154_at	-1.17217	13.1331	3.54814e-11
9483	ENSG00000156110_at	-1.0397	8.39623	3.71445e-11
11604	ENSG00000168003_at	1.09534	9.59846	3.89879e-11
12451	ENSG00000172159_at	2.28899	9.38368	3.89879e-11
11129	ENSG00000166002_at	1.229	10.3125	4.05821e-11
3850	ENSG00000111796_at	-2.16968	10.4918	4.05821e-11
7812	ENSG00000141542_at	-1.01419	6.93178	4.11274e-11
587	ENSG00000038210_at	1.57773	9.72131	4.11274e-11
11564	ENSG00000167815_at	-1.48372	9.7849	4.15481e-11
18027	ENSG00000237781_at	2.77517	9.66371	4.38432e-11
4526	ENSG00000117010_at	2.26647	8.13597	4.43499e-11
10059	ENSG00000161016_at	-1.11132	12.7976	4.71016e-11
16519	ENSG00000215105_at	-1.79923	9.88388	4.81657e-11
2942	ENSG00000104951_at	1.21862	7.93179	4.81657e-11
10526	ENSG00000163644_at	1.42707	9.77679	4.81657e-11
18277	ENSG00000244020_at	1.46033	9.84118	5.00343e-11
11896	ENSG00000169313_at	1.18014	7.84284	5.06452e-11
6192	ENSG00000131203_at	3.94236	10.1896	5.11803e-11
1463	ENSG00000079263_at	1.46979	9.62324	5.14448e-11
13437	ENSG00000178685_at	1.07417	8.46736	5.27037e-11
17644	ENSG00000233975_at	1.19364	7.54485	5.28308e-11
14831	ENSG00000187601_at	-1.0161	8.45821	5.29169e-11
4288	ENSG00000115339_at	1.27667	10.041	5.34306e-11
9932	ENSG00000160185_at	-1.48694	8.02661	5.38941e-11
17335	ENSG00000230673_at	-1.09785	12.9107	5.65996e-11
3957	ENSG00000112486_at	-1.43522	7.98808	5.6968e-11
15131	ENSG00000196177_at	-1.00168	7.16891	5.73751e-11
7224	ENSG00000137726_at	1.25241	8.27582	5.74981e-11
3018	ENSG00000105373_at	-1.40123	10.8654	5.82537e-11
3276	ENSG00000106804_at	1.39315	7.65158	5.83386e-11
9682	ENSG00000157978_at	-1.26716	9.50303	5.91215e-11
14798	ENSG00000187231_at	1.00723	8.58681	6.5218e-11
5102	ENSG00000122224_at	-1.25635	8.65276	6.58689e-11
14564	ENSG00000185745_at	3.1446	12.7924	6.77104e-11
9040	ENSG00000151835_at	-1.18022	7.96619	6.88439e-11
2228	ENSG00000100307_at	-1.22568	8.89026	7.05123e-11
16838	ENSG00000225135_at	-1.10805	7.79807	7.1522e-11
10957	ENSG00000165209_at	-1.15584	7.47539	7.41479e-11
6292	ENSG00000132109_at	1.18492	10.432	7.66933e-11
2309	ENSG00000100596_at	1.45443	9.88629	8.35907e-11
14558	ENSG00000185722_at	1.08604	9.07008	8.54726e-11
7990	ENSG00000143162_at	1.01636	11.4671	8.7752e-11
4412	ENSG00000116157_at	-1.24689	7.5375	9.2888e-11
15790	ENSG00000198851_at	-1.0682	8.73211	9.33788e-11
13645	ENSG00000179981_at	-1.10607	8.81453	9.38786e-11
1118	ENSG00000070081_at	-1.16461	9.67614	9.89176e-11
11114	ENSG00000165943_at	-1.09262	9.55263	1.0596e-10
9394	ENSG00000155130_at	1.09795	10.3578	1.10362e-10
17511	ENSG00000232573_at	-1.53396	13.0281	1.1045e-10
12945	ENSG00000175197_at	1.29511	9.15323	1.11742e-10
9112	ENSG00000152465_at	-1.39459	7.6098	1.16854e-10
5256	ENSG00000123689_at	1.8079	8.24409	1.18021e-10
1021	ENSG00000067066_at	1.06079	9.37744	1.22444e-10
14725	ENSG00000186687_at	-1.05819	7.72873	1.22597e-10
18307	ENSG00000244617_at	2.24527	9.2204	1.2518e-10
2349	ENSG00000100823_at	-1.45717	10.293	1.29514e-10
887	ENSG00000063177_at	-1.3082	12.374	1.30794e-10
1889	ENSG00000090621_at	-1.33846	10.7142	1.34005e-10
16545	ENSG00000215458_at	1.48881	8.58161	1.37801e-10
12397	ENSG00000171860_at	1.7682	10.4517	1.38108e-10
15175	ENSG00000196358_at	2.15316	9.01116	1.38248e-10
13782	ENSG00000181004_at	1.14554	7.44052	1.47903e-10
18167	ENSG00000241399_at	-1.55523	11.199	1.48728e-10
8241	ENSG00000144655_at	1.78655	9.2995	1.5211e-10
5639	ENSG00000126458_at	1.12349	8.74251	1.55643e-10
3923	ENSG00000112245_at	1.53241	9.91754	1.56609e-10
1617	ENSG00000083845_at	-1.47529	11.9125	1.58068e-10
5273	ENSG00000123983_at	1.11477	9.26681	1.60879e-10
3221	ENSG00000106415_at	-1.19043	8.66825	1.65901e-10
5524	ENSG00000125743_at	-1.04203	11.3239	1.75089e-10
12729	ENSG00000173801_at	1.90633	8.85873	1.95386e-10
10788	ENSG00000164466_at	-1.1058	7.47989	2.20401e-10
11696	ENSG00000168404_at	1.18488	10.9458	2.21773e-10
6759	ENSG00000135205_at	1.27889	8.84572	2.24108e-10
1501	ENSG00000080546_at	-1.02597	9.00329	2.2947e-10
2834	ENSG00000104312_at	1.00071	9.17051	2.31492e-10
15061	ENSG00000189144_at	-1.12907	7.37813	2.35129e-10
6891	ENSG00000135899_at	1.10377	11.5678	2.44508e-10
9429	ENSG00000155629_at	1.14592	11.3506	2.45805e-10
2645	ENSG00000102760_at	-1.07616	8.85586	2.53348e-10
5626	ENSG00000126262_at	1.71986	11.8671	2.68066e-10
15280	ENSG00000196743_at	1.09102	8.37809	2.80077e-10
3838	ENSG00000111716_at	-1.6024	12.4941	2.84889e-10
13534	ENSG00000179222_at	-1.00277	8.78481	2.85698e-10
9340	ENSG00000154589_at	1.11023	11.7635	2.93081e-10
16395	ENSG00000213722_at	1.18599	8.9255	2.97995e-10
12530	ENSG00000172575_at	-1.72792	10.4946	3.04062e-10
12825	ENSG00000174456_at	1.09409	9.0816	3.05481e-10
11848	ENSG00000169100_at	-1.11096	11.665	3.44507e-10
3639	ENSG00000110057_at	1.35839	9.29174	3.47026e-10
15015	ENSG00000188846_at	-1.01995	11.943	3.47658e-10
2804	ENSG00000104043_at	1.45622	8.15028	3.89436e-10
9558	ENSG00000156738_at	-1.3451	9.77661	3.89436e-10
1827	ENSG00000089220_at	-1.46585	9.81255	3.98649e-10
1669	ENSG00000085662_at	-1.33531	10.3347	4.07179e-10
4919	ENSG00000120539_at	1.91272	7.98251	4.2559e-10
4059	ENSG00000113368_at	1.51105	8.39731	4.27314e-10
12934	ENSG00000175130_at	-1.29161	9.69293	4.35733e-10
3908	ENSG00000112182_at	-1.53612	8.13545	4.5742e-10
7833	ENSG00000141664_at	1.56896	10.1424	4.69715e-10
15564	ENSG00000198034_at	-1.26634	13.1894	4.80704e-10
7018	ENSG00000136560_at	1.01386	10.2668	4.84026e-10
5827	ENSG00000128512_at	2.01726	9.38952	4.85759e-10
8575	ENSG00000147408_at	-1.43524	9.1857	4.8626e-10
3361	ENSG00000107796_at	1.05519	8.45227	4.86481e-10
7639	ENSG00000140379_at	1.12017	12.265	5.30838e-10
14164	ENSG00000183621_at	1.3388	8.55236	5.51281e-10
4347	ENSG00000115687_at	-1.03151	7.72168	5.55453e-10
7482	ENSG00000139193_at	-1.83728	9.70299	5.65403e-10
16728	ENSG00000223799_at	1.21685	7.81293	5.82233e-10
5704	ENSG00000127152_at	-1.70451	8.85883	5.83036e-10
16363	ENSG00000213371_at	-1.21965	12.0866	5.90635e-10
348	ENSG00000011422_at	1.29227	10.1206	6.5573e-10
3573	ENSG00000109452_at	-1.45086	7.25351	6.58958e-10
3528	ENSG00000108984_at	1.89346	9.47006	6.71574e-10
18352	ENSG00000245295_at	1.00977	6.37418	6.71574e-10
8309	ENSG00000145247_at	-1.17428	9.0728	6.94581e-10
9154	ENSG00000152894_at	-1.22009	6.94252	6.99233e-10
4020	ENSG00000113048_at	-1.03408	8.95938	7.14775e-10
14032	ENSG00000182866_at	-1.66676	10.6041	7.17228e-10
7919	ENSG00000142541_at	-1.27175	12.7361	7.18378e-10
3049	ENSG00000105501_at	1.69416	10.3874	7.18378e-10
6075	ENSG00000130589_at	1.32282	8.5036	7.18378e-10
5988	ENSG00000130024_at	-1.02339	8.42315	7.21154e-10
6783	ENSG00000135334_at	1.05131	8.71947	7.24301e-10
4647	ENSG00000118162_at	1.12342	8.12601	7.58548e-10
7761	ENSG00000141293_at	-1.65361	9.08413	8.7404e-10
12446	ENSG00000172123_at	1.30905	8.5428	8.85991e-10
3793	ENSG00000111371_at	-1.50941	9.68219	9.14331e-10
16195	ENSG00000205837_at	1.19486	6.62943	9.19153e-10
155	ENSG00000005448_at	-1.00494	8.45005	9.28545e-10
17671	ENSG00000234290_at	1.50361	9.74964	9.49176e-10
13497	ENSG00000179044_at	1.17984	8.18921	1.01365e-09
7391	ENSG00000138621_at	1.22663	9.68224	1.02727e-09
8034	ENSG00000143367_at	1.50092	8.1836	1.03449e-09
8354	ENSG00000145675_at	-1.09283	8.61583	1.06858e-09
12338	ENSG00000171604_at	-1.50063	9.07062	1.07346e-09
11961	ENSG00000169715_at	1.15187	9.28411	1.08632e-09
11112	ENSG00000165929_at	-1.16269	7.40289	1.09539e-09
2853	ENSG00000104408_at	-1.01128	12.5962	1.23988e-09
3014	ENSG00000105369_at	-1.22939	8.61506	1.27139e-09
15166	ENSG00000196331_at	1.0056	6.6673	1.32128e-09
10483	ENSG00000163534_at	-1.2323	7.33941	1.35983e-09
4753	ENSG00000119335_at	-1.13206	11.1958	1.36054e-09
495	ENSG00000025708_at	1.19738	11.0923	1.38786e-09
4688	ENSG00000118515_at	-1.46789	10.5632	1.42091e-09
502	ENSG00000026103_at	1.04136	10.2885	1.44863e-09
10918	ENSG00000165030_at	1.39417	11.3428	1.467e-09
18150	ENSG00000241106_at	-1.18971	8.24916	1.49054e-09
16667	ENSG00000221963_at	1.73229	7.38112	1.55926e-09
7542	ENSG00000139617_at	1.05563	7.13217	1.62919e-09
17061	ENSG00000227507_at	-1.12955	11.4613	1.67689e-09
7957	ENSG00000142875_at	-1.25533	9.25116	1.73212e-09
11424	ENSG00000167261_at	-1.19624	10.2734	1.82423e-09
18343	ENSG00000245085_at	1.10063	9.46964	1.90346e-09
15777	ENSG00000198829_at	1.08028	7.20468	1.91644e-09
16368	ENSG00000213402_at	-1.25036	10.4186	1.95351e-09
9830	ENSG00000159228_at	1.07568	8.80697	2.04085e-09
11058	ENSG00000165682_at	1.70414	9.03201	2.13817e-09
1675	ENSG00000085788_at	-1.41475	8.10862	2.15905e-09
10869	ENSG00000164825_at	2.4876	7.85464	2.18962e-09
14689	ENSG00000186462_at	-1.03687	7.09167	2.28722e-09
2220	ENSG00000100292_at	1.08476	8.81362	2.30472e-09
11938	ENSG00000169567_at	-1.01895	11.527	2.37117e-09
10687	ENSG00000164120_at	-1.04904	7.62922	2.43177e-09
18688	ENSG00000248728_at	1.14238	9.60815	2.48708e-09
2761	ENSG00000103479_at	-1.42577	8.85754	2.64186e-09
2035	ENSG00000095739_at	1.38883	7.48426	2.75155e-09
4581	ENSG00000117475_at	1.09343	7.49475	3.00228e-09
10039	ENSG00000160883_at	1.16858	10.4073	3.02455e-09
12957	ENSG00000175265_at	-1.70354	9.71796	3.16984e-09
11907	ENSG00000169385_at	1.57375	11.115	3.17028e-09
16386	ENSG00000213626_at	-1.43223	10.8453	3.18696e-09
10083	ENSG00000161405_at	-1.22345	8.25857	3.27897e-09
13017	ENSG00000175643_at	1.06054	7.74393	3.37301e-09
18373	ENSG00000245532_at	1.13821	10.0476	3.57912e-09
18467	ENSG00000246430_at	1.16926	7.33673	3.7317e-09
11266	ENSG00000166527_at	1.55597	9.3737	3.7317e-09
7590	ENSG00000139970_at	-1.38664	8.36604	3.80401e-09
13474	ENSG00000178921_at	-1.07528	7.51726	4.15153e-09
14064	ENSG00000183019_at	1.58171	10.2802	4.27789e-09
595	ENSG00000038945_at	1.23284	6.72786	4.31153e-09
16509	ENSG00000214925_at	-1.12794	10.5559	4.33503e-09
5204	ENSG00000123219_at	-1.70833	7.88244	4.82917e-09
13599	ENSG00000179715_at	-1.19095	9.41426	4.90995e-09
14487	ENSG00000185338_at	1.00913	7.51404	5.02933e-09
16381	ENSG00000213579_at	-1.01215	10.0258	5.10449e-09
12612	ENSG00000173110_at	1.31203	11.2581	5.19405e-09
16569	ENSG00000216368_at	-1.15228	10.7382	5.21323e-09
1868	ENSG00000090269_at	1.87189	7.71507	5.31876e-09
5343	ENSG00000124357_at	1.10067	11.9871	5.38926e-09
14664	ENSG00000186310_at	-1.15025	6.63437	5.71359e-09
9831	ENSG00000159231_at	-1.10068	7.37592	5.77653e-09
14780	ENSG00000187116_at	1.56383	11.2165	6.39771e-09
3887	ENSG00000112053_at	1.52951	7.68326	6.6493e-09
4503	ENSG00000116863_at	1.02415	9.60983	6.98538e-09
15468	ENSG00000197635_at	-1.06004	7.66106	7.0273e-09
6473	ENSG00000133134_at	-1.44678	7.99308	7.07649e-09
5312	ENSG00000124203_at	-1.03467	7.87711	7.81797e-09
15269	ENSG00000196684_at	1.20387	9.86504	8.42242e-09
6843	ENSG00000135604_at	1.37721	9.7722	8.50019e-09
10826	ENSG00000164649_at	-1.56298	7.63103	8.55077e-09
438	ENSG00000019169_at	1.18627	8.23676	9.05014e-09
8744	ENSG00000148926_at	1.36892	11.39	9.07534e-09
10260	ENSG00000162688_at	-1.31757	9.06896	9.42587e-09
7543	ENSG00000139618_at	1.09143	6.33069	1.03801e-08
12209	ENSG00000170989_at	-1.67661	10.1753	1.08801e-08
16284	ENSG00000211801_at	-1.04767	7.51586	1.10368e-08
4042	ENSG00000113263_at	-1.45377	10.9871	1.10546e-08
11609	ENSG00000168016_at	1.11565	10.3895	1.10831e-08
17012	ENSG00000226948_at	-1.44019	12.1171	1.11142e-08
18375	ENSG00000245556_at	1.23047	9.00791	1.16344e-08
20	AFFX-HUMISGF3A/M97935_5_at	1.45037	8.61962	1.17814e-08
1356	ENSG00000076554_at	-1.10533	7.86433	1.21042e-08
7964	ENSG00000142961_at	1.0059	8.40638	1.21161e-08
12310	ENSG00000171476_at	-1.83805	10.093	1.25655e-08
8565	ENSG00000147324_at	-1.29012	8.95412	1.26236e-08
5255	ENSG00000123685_at	1.11501	8.36059	1.3138e-08
13723	ENSG00000180596_at	1.46745	9.33163	1.31598e-08
12534	ENSG00000172594_at	1.07092	8.63878	1.34418e-08
1438	ENSG00000078596_at	-1.5307	10.217	1.39591e-08
7038	ENSG00000136717_at	-1.01783	8.84731	1.41369e-08
12713	ENSG00000173674_at	-1.11308	9.09509	1.42906e-08
3827	ENSG00000111674_at	-1.06296	7.46304	1.46179e-08
873	ENSG00000062282_at	-1.09054	9.2181	1.4788e-08
19006	ENSG00000251230_at	1.72537	8.40795	1.52036e-08
11610	ENSG00000168026_at	1.76347	7.95235	1.54638e-08
319	ENSG00000010539_at	1.26318	9.99549	1.55054e-08
16175	ENSG00000205664_at	-1.06486	7.80362	1.55373e-08
12843	ENSG00000174572_at	-1.12983	11.2658	1.60309e-08
1667	ENSG00000085563_at	-1.00551	7.76634	1.65657e-08
7609	ENSG00000140090_at	1.04273	8.87536	1.67211e-08
2095	ENSG00000099622_at	-1.09938	9.84175	1.75185e-08
17489	ENSG00000232346_at	-1.01478	13.0388	1.76031e-08
7101	ENSG00000136960_at	1.54322	7.43632	1.8242e-08
16390	ENSG00000213658_at	-1.10104	9.42321	1.8574e-08
15991	ENSG00000204388_at	1.33275	9.55449	1.93004e-08
9205	ENSG00000153283_at	-1.00898	7.54394	2.08816e-08
3029	ENSG00000105402_at	1.18499	9.77118	2.15749e-08
4239	ENSG00000115085_at	-1.12095	9.60989	2.20844e-08
4498	ENSG00000116824_at	-1.39691	10.7535	2.37549e-08
235	ENSG00000007312_at	-1.08188	8.8693	2.45077e-08
278	ENSG00000008517_at	-1.33673	9.67412	2.53665e-08
13593	ENSG00000179639_at	-1.69258	9.07285	2.65706e-08
12095	ENSG00000170439_at	1.17773	7.06119	2.83343e-08
4562	ENSG00000117322_at	-1.06898	7.6168	3.00668e-08
15235	ENSG00000196549_at	-1.2995	9.34965	3.04929e-08
17199	ENSG00000229164_at	-1.50707	11.4456	3.07149e-08
3954	ENSG00000112419_at	1.04505	8.99335	3.26518e-08
13410	ENSG00000178429_at	-1.35698	10.5357	3.28519e-08
1377	ENSG00000077097_at	-1.02462	10.6731	3.37674e-08
10002	ENSG00000160654_at	-1.98944	9.18127	3.46935e-08
567	ENSG00000035720_at	1.62036	9.33818	3.85877e-08
9230	ENSG00000153563_at	-1.5707	10.7027	4.1472e-08
12543	ENSG00000172673_at	-1.74169	8.68158	4.58928e-08
6539	ENSG00000133818_at	-1.14423	7.51445	4.67418e-08
930	ENSG00000064763_at	1.49991	9.99618	4.67418e-08
5796	ENSG00000128218_at	-1.30154	7.94575	4.88731e-08
6701	ENSG00000134827_at	2.04843	9.25268	4.95403e-08
10476	ENSG00000163519_at	-1.43263	8.75634	5.0439e-08
2517	ENSG00000101695_at	-1.00317	8.67845	5.36389e-08
16866	ENSG00000225470_at	1.45073	9.43357	5.68556e-08
11875	ENSG00000169228_at	1.1623	9.8763	5.94566e-08
16410	ENSG00000213903_at	1.08695	9.20093	6.82582e-08
15113	ENSG00000196123_at	1.86252	7.64425	7.52515e-08
2572	ENSG00000102057_at	1.10732	7.37731	7.59169e-08
11430	ENSG00000167286_at	-1.7192	11.2417	7.65513e-08
4025	ENSG00000113088_at	-1.78464	10.5304	7.86738e-08
16401	ENSG00000213809_at	-1.31571	10.1751	8.37198e-08
1847	ENSG00000089692_at	1.50086	8.83732	8.41297e-08
10831	ENSG00000164674_at	1.1193	9.47156	8.81076e-08
2433	ENSG00000101224_at	-1.08327	10.7853	8.81402e-08
18037	ENSG00000237943_at	-1.12072	9.00544	8.97772e-08
14273	ENSG00000184221_at	-1.25612	8.85841	9.11656e-08
14335	ENSG00000184551_at	1.43092	7.43084	1.00516e-07
4548	ENSG00000117174_at	-1.04082	8.12554	1.00996e-07
15708	ENSG00000198648_at	-1.09894	8.96105	1.07182e-07
4988	ENSG00000121060_at	1.01816	9.85918	1.25856e-07
16760	ENSG00000224137_at	-1.12798	7.49474	1.33404e-07
5968	ENSG00000129682_at	1.58078	7.62337	1.33577e-07
16277	ENSG00000211791_at	-1.06791	7.019	1.35778e-07
7849	ENSG00000141837_at	1.18017	7.99108	1.39105e-07
16275	ENSG00000211788_at	-1.17894	7.17699	1.42517e-07
11821	ENSG00000168961_at	1.20414	9.8533	1.45245e-07
10701	ENSG00000164163_at	-1.04179	8.85749	1.50539e-07
6201	ENSG00000131355_at	-1.37261	8.8458	1.68139e-07
11756	ENSG00000168685_at	-1.41389	11.8408	1.8436e-07
9137	ENSG00000152672_at	1.39788	7.57224	1.84463e-07
5940	ENSG00000129467_at	1.02852	8.23103	1.96671e-07
13864	ENSG00000181778_at	1.95203	7.49597	2.06792e-07
12213	ENSG00000171033_at	-1.08354	7.88547	2.17264e-07
8060	ENSG00000143452_at	1.44444	6.99073	2.79293e-07
9404	ENSG00000155287_at	1.24689	9.55937	2.82071e-07
17203	ENSG00000229200_at	-1.03232	7.57626	2.94075e-07
1215	ENSG00000072694_at	1.77361	9.95125	3.24103e-07
7568	ENSG00000139737_at	-1.04482	7.17813	3.63617e-07
17311	ENSG00000230438_at	1.02819	7.9472	3.74761e-07
11264	ENSG00000166523_at	1.13174	10.389	4.55352e-07
8144	ENSG00000143889_at	1.16947	7.83146	5.20639e-07
4889	ENSG00000120280_at	1.14106	9.75359	7.02615e-07
1418	ENSG00000078098_at	1.42152	6.87353	1.09493e-06
5972	ENSG00000129757_at	1.13053	8.33951	1.22115e-06
12120	ENSG00000170525_at	1.09609	10.3385	1.3045e-06
5788	ENSG00000128050_at	-1.00577	8.58799	1.31835e-06
17917	ENSG00000236537_at	-1.10204	7.27101	1.34585e-06
4522	ENSG00000116991_at	1.24319	8.51968	1.40793e-06
10437	ENSG00000163393_at	1.16887	9.44422	1.44164e-06
4891	ENSG00000120306_at	1.38103	10.983	1.68122e-06
3712	ENSG00000110777_at	-1.31815	9.89569	1.92937e-06
10091	ENSG00000161570_at	-1.06249	12.0668	2.01567e-06
15377	ENSG00000197208_at	1.44331	10.3967	2.38156e-06
15486	ENSG00000197723_at	1.26504	6.65536	2.45573e-06
11921	ENSG00000169442_at	-1.08273	12.0385	2.76603e-06
16518	ENSG00000215068_at	1.05385	8.2441	3.10846e-06
15482	ENSG00000197711_at	1.17902	7.26094	3.70827e-06
16165	ENSG00000205560_at	1.04388	9.00006	3.82153e-06
2261	ENSG00000100385_at	-1.0097	10.9571	3.98388e-06
6457	ENSG00000133101_at	1.62146	7.13696	4.03893e-06
14825	ENSG00000187554_at	1.01955	9.12178	4.39791e-06
10468	ENSG00000163508_at	-1.03302	9.99079	4.8077e-06
7444	ENSG00000138798_at	1.03225	8.14864	9.64997e-06
4627	ENSG00000117834_at	1.08541	7.4409	1.61012e-05
11916	ENSG00000169429_at	-1.0782	7.62106	2.15923e-05
2632	ENSG00000102554_at	1.08566	7.31189	2.81142e-05
1864	ENSG00000090104_at	1.03444	7.29821	3.17493e-05
14166	ENSG00000183625_at	-1.08836	8.91788	3.9332e-05
2333	ENSG00000100721_at	-1.2663	8.89227	4.05715e-05
7479	ENSG00000139187_at	-1.04979	9.36789	5.01788e-05
13245	ENSG00000177272_at	-1.24335	8.12366	7.51265e-05
7435	ENSG00000138772_at	1.21706	10.0378	9.09971e-05
8353	ENSG00000145649_at	-1.0157	11.5692	0.000118783
5412	ENSG00000124785_at	1.45384	7.01332	0.000210914
10866	ENSG00000164821_at	-1.07658	7.99458	0.000370492
12179	ENSG00000170866_at	1.3465	9.26844	0.000451362
12903	ENSG00000174944_at	1.18818	10.462	0.000727598
381	ENSG00000013306_at	-1.09706	11.7475	0.000944798
10351	ENSG00000163046_at	-1.20794	8.97311	0.00101331
17550	ENSG00000233070_at	1.16337	6.22137	0.00149971
9992	ENSG00000160551_at	-1.08231	9.10112	0.0017007
8772	ENSG00000149212_at	-1.02062	10.1624	0.00268624
4643	ENSG00000118113_at	1.03551	7.54205	0.00281268
17027	ENSG00000227065_at	1.43668	8.31456	0.00387076
23	AFFX-HUMRGE/M10098_3_at	-1.65509	10.7306	0.00471573
5818	ENSG00000128383_at	2.11867	11.0965	0.00546383
1562	ENSG00000082146_at	-1.01241	11.6812	0.00567124
9754	ENSG00000158578_at	-1.16247	11.6506	0.0113936
25	AFFX-HUMRGE/M10098_M_at	-1.21033	9.96553	0.0234912
13551	ENSG00000179344_at	-1.03759	8.68877	0.028926

## Sheet: ws.neg.d0 - hc
	ID	logFC	AveExpr	adj.P.Val
8763	ENSG00000149131_at	3.85123	10.3515	2.56855e-15
18752	ENSG00000249340_at	1.15395	9.37433	6.27378e-15
9544	ENSG00000156587_at	1.68404	12.0589	6.27378e-15
4462	ENSG00000116663_at	2.17633	10.6443	6.52823e-14
7007	ENSG00000136514_at	2.80558	10.2985	6.52823e-14
5058	ENSG00000121858_at	1.6028	12.6428	6.52823e-14
5442	ENSG00000125148_at	2.2439	12.7782	1.01113e-13
10588	ENSG00000163840_at	1.27965	12.0775	1.01113e-13
9818	ENSG00000159189_at	2.46508	8.03246	3.85905e-13
3484	ENSG00000108679_at	2.60329	10.2456	1.46298e-12
15119	ENSG00000196141_at	3.44068	10.8187	2.63091e-12
7229	ENSG00000137752_at	1.14815	12.0571	2.85152e-12
979	ENSG00000065911_at	1.05547	9.07868	5.48743e-12
2064	ENSG00000096968_at	1.37676	10.094	5.48743e-12
12655	ENSG00000173369_at	2.46554	8.40446	6.75633e-12
6733	ENSG00000135047_at	2.11816	9.56753	6.79009e-12
4561	ENSG00000117318_at	-1.30166	8.206	6.79009e-12
1054	ENSG00000068079_at	2.23983	11.1015	6.79009e-12
14933	ENSG00000188313_at	1.96958	12.1875	7.80471e-12
13288	ENSG00000177556_at	1.0564	10.2966	7.80471e-12
6461	ENSG00000133106_at	2.00809	10.3261	8.05283e-12
14516	ENSG00000185507_at	2.38983	12.0641	8.08485e-12
11880	ENSG00000169245_at	3.9805	10.3511	1.06734e-11
6281	ENSG00000131979_at	1.35217	12.191	1.73629e-11
22	AFFX-HUMISGF3A/M97935_MB_at	1.53622	10.5075	1.73629e-11
15918	ENSG00000204103_at	1.59095	11.6427	1.73629e-11
9144	ENSG00000152766_at	3.26355	9.64228	2.01959e-11
5441	ENSG00000125144_at	1.14254	8.66216	2.41312e-11
13263	ENSG00000177409_at	2.29778	10.7762	3.0192e-11
11116	ENSG00000165949_at	4.97267	10.7202	3.0192e-11
5249	ENSG00000123609_at	1.09522	12.2525	3.28962e-11
7536	ENSG00000139572_at	1.76011	7.82083	3.28962e-11
7205	ENSG00000137628_at	1.79993	11.1378	3.84135e-11
8852	ENSG00000149823_at	-1.29115	10.0491	3.84135e-11
4552	ENSG00000117228_at	1.82747	12.3682	4.04067e-11
11618	ENSG00000168062_at	3.00129	9.32592	4.05222e-11
16849	ENSG00000225339_at	-1.28695	8.41412	4.07032e-11
6750	ENSG00000135114_at	2.9511	11.2863	5.25927e-11
1819	ENSG00000089127_at	2.86064	11.3179	6.39516e-11
82	ENSG00000002549_at	2.05694	11.2798	6.48471e-11
3785	ENSG00000111335_at	2.11684	10.553	6.91232e-11
17592	ENSG00000233419_at	1.12036	10.6322	8.20812e-11
833	ENSG00000059378_at	1.94319	11.4796	8.20812e-11
17408	ENSG00000231528_at	1.40975	7.54535	1.01265e-10
4301	ENSG00000115415_at	1.26283	10.8552	1.01265e-10
6030	ENSG00000130303_at	1.48643	10.5241	1.27244e-10
1687	ENSG00000086065_at	1.57744	10.605	1.33745e-10
9672	ENSG00000157870_at	-1.12584	8.02902	1.42727e-10
4551	ENSG00000117226_at	1.8771	11.07	1.53266e-10
3783	ENSG00000111331_at	2.88076	11.9331	1.5639e-10
1789	ENSG00000088827_at	3.50808	10.2538	1.7168e-10
6756	ENSG00000135148_at	1.35868	9.39938	1.99604e-10
3053	ENSG00000105516_at	-1.15926	7.8532	2.09595e-10
8469	ENSG00000146425_at	1.25041	12.552	2.11146e-10
14834	ENSG00000187608_at	3.08159	12.4185	2.22268e-10
11021	ENSG00000165516_at	-1.09862	9.48444	2.4183e-10
954	ENSG00000065357_at	-1.34942	9.21424	2.4183e-10
4738	ENSG00000119147_at	-1.33587	7.07466	2.4183e-10
14182	ENSG00000183688_at	-1.88357	10.5361	2.4183e-10
8068	ENSG00000143486_at	-1.03056	9.11143	2.4183e-10
7277	ENSG00000137959_at	3.59582	11.2691	3.16498e-10
16837	ENSG00000225093_at	-1.3395	9.25018	3.22302e-10
2173	ENSG00000100129_at	-1.69807	11.1255	3.37278e-10
9727	ENSG00000158373_at	1.94821	10.1367	3.73328e-10
10494	ENSG00000163568_at	2.34286	10.892	4.35091e-10
14361	ENSG00000184678_at	1.88217	11.0021	5.15206e-10
7316	ENSG00000138119_at	1.77382	9.04326	8.75811e-10
5140	ENSG00000122643_at	1.38474	12.8819	9.22092e-10
4428	ENSG00000116251_at	-1.72731	10.8256	1.13741e-09
5997	ENSG00000130066_at	1.06548	12.5888	1.15014e-09
3945	ENSG00000112343_at	1.45738	11.2019	1.19384e-09
9630	ENSG00000157445_at	-1.65578	7.56511	1.24758e-09
1528	ENSG00000081059_at	-1.73432	9.17271	1.24758e-09
19	AFFX-HUMISGF3A/M97935_3_at	1.0651	11.6645	1.26769e-09
3150	ENSG00000105967_at	2.40027	10.0037	1.32876e-09
12614	ENSG00000173114_at	-2.64789	8.28043	1.42012e-09
2241	ENSG00000100342_at	1.38532	9.58166	1.46918e-09
14350	ENSG00000184613_at	-2.79182	9.05396	1.53961e-09
12458	ENSG00000172183_at	1.33205	12.2228	1.71e-09
4836	ENSG00000119917_at	2.51457	12.9111	2.09525e-09
18323	ENSG00000244887_at	1.4215	9.76242	2.23287e-09
9741	ENSG00000158481_at	-1.27393	8.24842	2.46619e-09
3647	ENSG00000110079_at	2.42761	8.88487	2.46619e-09
7398	ENSG00000138642_at	2.21871	10.1781	2.60614e-09
7380	ENSG00000138496_at	1.50619	11.0122	2.65927e-09
8993	ENSG00000151490_at	1.33478	8.82789	2.69165e-09
14184	ENSG00000183691_at	-2.01289	7.07238	2.69165e-09
16018	ENSG00000204516_at	1.13156	11.0515	2.69165e-09
8356	ENSG00000145685_at	1.47777	8.97595	2.90338e-09
6623	ENSG00000134326_at	2.73503	11.8399	3.03402e-09
6620	ENSG00000134321_at	3.62428	12.0208	3.03747e-09
16156	ENSG00000205413_at	1.8693	10.6643	3.39672e-09
14690	ENSG00000186468_at	-1.29554	8.41553	3.50655e-09
13355	ENSG00000178035_at	-1.43498	9.41885	3.53388e-09
11515	ENSG00000167658_at	-1.20227	11.972	3.56855e-09
15111	ENSG00000196116_at	1.74605	10.4993	4.01901e-09
17471	ENSG00000232157_at	-1.33221	9.50387	4.04642e-09
3215	ENSG00000106392_at	1.36683	9.78227	4.04642e-09
18733	ENSG00000249107_at	3.21121	10.5836	4.48526e-09
3876	ENSG00000111912_at	1.68412	11.4058	4.75048e-09
12656	ENSG00000173372_at	1.74541	7.78358	5.05023e-09
1923	ENSG00000091409_at	-1.11354	7.8656	5.10889e-09
5311	ENSG00000124201_at	1.10413	10.8727	5.33251e-09
1251	ENSG00000073737_at	2.00381	10.4341	5.59187e-09
15268	ENSG00000196683_at	-1.20199	11.735	5.61369e-09
12821	ENSG00000174444_at	-1.54808	12.4301	5.72112e-09
9729	ENSG00000158406_at	2.1862	8.78686	6.00599e-09
5333	ENSG00000124256_at	1.99226	9.65648	6.02209e-09
8975	ENSG00000151364_at	1.63888	7.57078	6.03892e-09
5286	ENSG00000124102_at	-2.33402	8.38048	6.43629e-09
12727	ENSG00000173762_at	-1.09753	8.26815	6.79623e-09
15778	ENSG00000198832_at	-1.0672	7.11592	7.54565e-09
6382	ENSG00000132669_at	2.01291	10.7799	7.54565e-09
530	ENSG00000030582_at	1.05095	11.8844	8.02209e-09
4798	ENSG00000119686_at	1.00062	7.94687	8.20103e-09
10239	ENSG00000162614_at	2.28727	9.05077	8.33018e-09
5658	ENSG00000126709_at	2.38808	12.3891	8.33018e-09
21	AFFX-HUMISGF3A/M97935_MA_at	1.45512	10.6871	8.69118e-09
6357	ENSG00000132530_at	2.00207	11.8627	8.89086e-09
10254	ENSG00000162654_at	1.61409	8.95017	9.17289e-09
5632	ENSG00000126353_at	-1.96869	9.56465	1.03684e-08
12174	ENSG00000170846_at	-1.11116	8.26353	1.07689e-08
5718	ENSG00000127334_at	-1.22702	8.7174	1.07971e-08
3995	ENSG00000112773_at	1.35463	9.40016	1.09861e-08
15417	ENSG00000197409_at	2.1152	9.21206	1.12417e-08
4145	ENSG00000114127_at	1.01906	9.37913	1.20761e-08
3492	ENSG00000108771_at	1.85478	9.55204	1.28821e-08
7055	ENSG00000136816_at	1.72427	10.4271	1.28821e-08
5250	ENSG00000123610_at	2.13016	11.6849	1.29106e-08
11470	ENSG00000167526_at	-1.01857	8.75298	1.31417e-08
4249	ENSG00000115155_at	1.47274	7.88655	1.31417e-08
1570	ENSG00000082397_at	1.1599	8.73226	1.31417e-08
4055	ENSG00000113328_at	-1.02558	10.4962	1.32485e-08
9364	ENSG00000154814_at	-1.66557	8.56988	1.32485e-08
4388	ENSG00000116005_at	-1.21771	7.82635	1.44718e-08
2836	ENSG00000104320_at	1.17318	10.6364	1.46668e-08
11615	ENSG00000168056_at	-1.14294	8.06164	1.46749e-08
2980	ENSG00000105202_at	-1.61935	10.6951	1.46749e-08
11882	ENSG00000169248_at	2.73882	7.69748	1.46962e-08
300	ENSG00000010030_at	2.20292	8.61089	1.5365e-08
2610	ENSG00000102317_at	-2.08757	9.35238	1.5365e-08
15441	ENSG00000197536_at	1.46006	8.98418	1.57892e-08
3753	ENSG00000111181_at	1.01706	7.74266	1.65018e-08
11802	ENSG00000168899_at	1.12268	7.98088	1.93222e-08
2280	ENSG00000100473_at	-1.34487	7.08853	1.95289e-08
14008	ENSG00000182670_at	-1.32616	9.11343	2.09798e-08
2747	ENSG00000103355_at	-1.73668	7.31725	2.14772e-08
12425	ENSG00000172005_at	-1.79138	8.63122	2.21396e-08
2982	ENSG00000105205_at	-1.94077	10.9492	2.33707e-08
4838	ENSG00000119922_at	2.13825	12.3006	2.35887e-08
1417	ENSG00000078081_at	3.36715	9.78314	2.49754e-08
7613	ENSG00000140105_at	1.45958	11.9186	2.58482e-08
5915	ENSG00000129226_at	1.22342	9.62964	2.7206e-08
10533	ENSG00000163666_at	3.3965	8.63039	2.72381e-08
17013	ENSG00000226950_at	-1.18405	9.12833	2.7512e-08
15925	ENSG00000204136_at	-1.52768	8.16077	2.87865e-08
2627	ENSG00000102524_at	1.2456	13.1711	2.94215e-08
15265	ENSG00000196664_at	1.22904	8.97757	2.9828e-08
13948	ENSG00000182319_at	-1.51955	9.28429	2.98891e-08
8029	ENSG00000143344_at	1.78566	8.85725	3.27337e-08
3488	ENSG00000108700_at	4.13709	9.4312	3.34128e-08
16363	ENSG00000213371_at	-1.41074	12.0866	3.53629e-08
8325	ENSG00000145365_at	1.10617	10.1157	3.56025e-08
7872	ENSG00000142089_at	1.67865	12.9849	3.58577e-08
13409	ENSG00000178425_at	-1.08076	8.54154	3.58625e-08
5053	ENSG00000121797_at	2.12887	8.81741	3.58765e-08
9146	ENSG00000152778_at	1.83508	11.1237	3.6149e-08
10695	ENSG00000164136_at	1.00363	8.60033	3.70726e-08
17582	ENSG00000233355_at	-1.47425	6.98372	3.70726e-08
9857	ENSG00000159445_at	-1.18533	7.57018	3.71339e-08
7941	ENSG00000142687_at	1.93349	10.5106	3.89096e-08
12735	ENSG00000173825_at	-1.02039	7.89409	4.00685e-08
2707	ENSG00000103121_at	1.12581	10.3989	4.10053e-08
9534	ENSG00000156508_at	-1.32105	8.38958	4.30224e-08
1805	ENSG00000089012_at	-1.43636	7.65846	4.34991e-08
9737	ENSG00000158470_at	1.00329	10.7897	4.46924e-08
5041	ENSG00000121691_at	-1.07209	11.2652	4.55001e-08
450	ENSG00000020577_at	1.76313	7.97562	4.94238e-08
3355	ENSG00000107742_at	-1.33183	9.01568	4.99036e-08
2165	ENSG00000100100_at	-1.04449	8.84221	5.10248e-08
12870	ENSG00000174748_at	-1.37994	12.2507	5.27671e-08
3151	ENSG00000105968_at	-1.29243	9.49057	5.60117e-08
109	ENSG00000004468_at	1.59651	9.72804	5.67724e-08
5115	ENSG00000122406_at	-1.28559	12.936	5.70955e-08
6790	ENSG00000135363_at	1.0881	9.54752	5.86876e-08
14140	ENSG00000183486_at	1.44478	11.7421	5.87579e-08
18471	ENSG00000246493_at	-1.08308	9.44279	5.91316e-08
12609	ENSG00000173083_at	1.04988	9.68163	5.9908e-08
6645	ENSG00000134470_at	1.02866	8.63608	6.0017e-08
15166	ENSG00000196331_at	1.16594	6.6673	6.49324e-08
12445	ENSG00000172116_at	-1.2846	7.80834	6.88762e-08
7399	ENSG00000138646_at	2.7655	11.9985	7.40595e-08
3375	ENSG00000107864_at	1.10101	7.70946	7.40595e-08
3435	ENSG00000108387_at	1.52513	7.42765	7.4351e-08
7442	ENSG00000138795_at	-1.51403	7.97461	7.52494e-08
13360	ENSG00000178075_at	-1.2682	6.67171	8.21015e-08
16869	ENSG00000225492_at	2.36053	7.85044	8.34273e-08
18786	ENSG00000249546_at	1.35009	8.29513	8.39583e-08
1118	ENSG00000070081_at	-1.18263	9.67614	8.40641e-08
9180	ENSG00000153064_at	-1.27684	9.20068	8.55458e-08
15511	ENSG00000197846_at	1.22596	9.51219	8.97275e-08
9117	ENSG00000152495_at	-1.29026	7.5736	9.2011e-08
11930	ENSG00000169508_at	-1.57913	9.26308	9.23169e-08
9010	ENSG00000151623_at	-1.21331	7.56863	9.23169e-08
2074	ENSG00000099204_at	-1.71074	9.60903	9.59341e-08
9682	ENSG00000157978_at	-1.24865	9.50303	9.60751e-08
9647	ENSG00000157601_at	2.50692	12.453	9.61945e-08
6941	ENSG00000136111_at	-1.08596	8.57604	9.77222e-08
3829	ENSG00000111678_at	-1.87809	9.66572	9.82714e-08
13825	ENSG00000181381_at	1.74536	8.97792	9.85583e-08
11654	ENSG00000168242_at	1.07237	7.59534	1.05188e-07
8145	ENSG00000143891_at	2.13504	9.51128	1.05281e-07
10313	ENSG00000162894_at	-1.51411	10.2298	1.06957e-07
1437	ENSG00000078589_at	-1.45151	8.04946	1.07699e-07
7326	ENSG00000138166_at	1.05688	9.36902	1.08064e-07
7030	ENSG00000136689_at	2.01535	10.1582	1.08312e-07
5404	ENSG00000124762_at	1.45111	9.73058	1.08687e-07
8674	ENSG00000148303_at	-1.224	12.2879	1.16154e-07
13660	ENSG00000180096_at	-1.02537	8.30993	1.16949e-07
12734	ENSG00000173821_at	1.28847	10.0878	1.34722e-07
2761	ENSG00000103479_at	-1.63922	8.85754	1.34722e-07
12723	ENSG00000173726_at	-1.02867	10.1849	1.37074e-07
7230	ENSG00000137757_at	2.20661	8.99378	1.37354e-07
5256	ENSG00000123689_at	1.79476	8.24409	1.42526e-07
15856	ENSG00000203666_at	1.17851	7.35759	1.47032e-07
2701	ENSG00000103064_at	-1.05859	9.23753	1.52791e-07
2903	ENSG00000104814_at	-1.03209	8.7407	1.65256e-07
15754	ENSG00000198785_at	1.15459	7.27804	1.69328e-07
15321	ENSG00000196954_at	1.07669	11.0629	1.71984e-07
5190	ENSG00000123130_at	1.40789	10.3419	1.7793e-07
3487	ENSG00000108691_at	3.64641	8.79799	1.80063e-07
9798	ENSG00000158987_at	-1.1682	10.6242	1.81741e-07
10059	ENSG00000161016_at	-1.042	12.7976	1.8916e-07
11564	ENSG00000167815_at	-1.38044	9.7849	1.95724e-07
9328	ENSG00000154451_at	1.5281	11.2848	1.98738e-07
3850	ENSG00000111796_at	-2.00644	10.4918	2.13139e-07
587	ENSG00000038210_at	1.45999	9.72131	2.13139e-07
16514	ENSG00000215021_at	-1.07394	11.4976	2.13359e-07
2665	ENSG00000102891_at	1.21097	9.63908	2.14988e-07
12130	ENSG00000170581_at	1.28898	9.71869	2.17343e-07
10806	ENSG00000164587_at	-1.01447	13.1607	2.20246e-07
1501	ENSG00000080546_at	-1.02317	9.00329	2.20246e-07
1965	ENSG00000092295_at	1.68316	8.33853	2.27632e-07
7656	ENSG00000140464_at	1.00455	8.1919	2.28775e-07
4272	ENSG00000115267_at	1.52365	8.45099	2.28775e-07
12397	ENSG00000171860_at	1.71845	10.4517	2.32008e-07
11342	ENSG00000166889_at	1.21382	8.64024	2.32008e-07
7138	ENSG00000137200_at	1.32443	9.49926	2.38871e-07
9340	ENSG00000154589_at	1.1128	11.7635	2.43734e-07
13593	ENSG00000179639_at	-2.10035	9.07285	2.51401e-07
4878	ENSG00000120217_at	2.27821	8.91014	2.51401e-07
17644	ENSG00000233975_at	1.10266	7.54485	2.6503e-07
2231	ENSG00000100316_at	-1.53932	12.0042	2.6503e-07
14596	ENSG00000185909_at	1.67003	9.62391	2.73898e-07
3018	ENSG00000105373_at	-1.29477	10.8654	2.8626e-07
8086	ENSG00000143554_at	1.16142	9.92167	2.8838e-07
7639	ENSG00000140379_at	1.14114	12.265	2.95529e-07
11114	ENSG00000165943_at	-1.02887	9.55263	3.30563e-07
8781	ENSG00000149273_at	-1.0725	13.0789	3.39207e-07
5462	ENSG00000125355_at	2.89601	8.02178	3.6178e-07
15894	ENSG00000203880_at	-1.00965	9.86476	3.79339e-07
3761	ENSG00000111224_at	1.01125	7.87834	3.79339e-07
10583	ENSG00000163823_at	1.23894	11.8793	3.88331e-07
3309	ENSG00000107201_at	1.79342	11.0541	3.96478e-07
9654	ENSG00000157693_at	1.44506	9.08681	4.05109e-07
7129	ENSG00000137154_at	-1.03802	13.1331	4.05179e-07
7551	ENSG00000139641_at	-1.05179	10.3108	4.52975e-07
783	ENSG00000055332_at	1.21735	8.64458	4.55872e-07
8354	ENSG00000145675_at	-1.12151	8.61583	4.55872e-07
1193	ENSG00000072121_at	1.13385	9.16418	4.59254e-07
4288	ENSG00000115339_at	1.14292	10.041	4.60834e-07
7697	ENSG00000140743_at	-1.4326	8.60902	5.0953e-07
5626	ENSG00000126262_at	1.6449	11.8671	5.15697e-07
12625	ENSG00000173193_at	1.0447	9.43637	5.1928e-07
9081	ENSG00000152229_at	1.00265	10.0614	5.22205e-07
6308	ENSG00000132256_at	1.03471	7.29165	5.26047e-07
9932	ENSG00000160185_at	-1.32194	8.02661	5.27252e-07
3350	ENSG00000107679_at	-1.1768	8.39088	5.50219e-07
15478	ENSG00000197697_at	1.10792	8.47492	5.56229e-07
1470	ENSG00000079385_at	2.18854	9.06966	5.60008e-07
18307	ENSG00000244617_at	2.06486	9.2204	5.61771e-07
16519	ENSG00000215105_at	-1.57062	9.88388	6.63385e-07
11266	ENSG00000166527_at	1.65633	9.3737	6.82768e-07
1521	ENSG00000080986_at	1.11355	8.08325	6.9946e-07
12233	ENSG00000171130_at	-1.1935	9.19296	7.26414e-07
10950	ENSG00000165185_at	1.1536	7.75987	7.68544e-07
3361	ENSG00000107796_at	1.01314	8.45227	7.68544e-07
11424	ENSG00000167261_at	-1.21683	10.2734	8.33555e-07
6695	ENSG00000134809_at	1.97628	10.8781	8.82775e-07
7429	ENSG00000138760_at	1.07588	9.11101	1.00825e-06
11129	ENSG00000166002_at	1.03879	10.3125	1.00911e-06
1889	ENSG00000090621_at	-1.19358	10.7142	1.01296e-06
14564	ENSG00000185745_at	2.71716	12.7924	1.02446e-06
2228	ENSG00000100307_at	-1.06073	8.89026	1.02932e-06
9831	ENSG00000159231_at	-1.1666	7.37592	1.05979e-06
18277	ENSG00000244020_at	1.2405	9.84118	1.08819e-06
6292	ENSG00000132109_at	1.02557	10.432	1.09071e-06
7836	ENSG00000141682_at	1.06844	9.63612	1.11236e-06
5639	ENSG00000126458_at	1.00195	8.74251	1.13475e-06
11848	ENSG00000169100_at	-1.02546	11.665	1.15632e-06
11961	ENSG00000169715_at	1.1199	9.28411	1.16152e-06
2349	ENSG00000100823_at	-1.28257	10.293	1.2148e-06
1617	ENSG00000083845_at	-1.30554	11.9125	1.28647e-06
7291	ENSG00000138035_at	2.12126	10.3179	1.30291e-06
9112	ENSG00000152465_at	-1.21593	7.6098	1.30309e-06
4526	ENSG00000117010_at	1.88725	8.13597	1.35333e-06
3838	ENSG00000111716_at	-1.45023	12.4941	1.35333e-06
4412	ENSG00000116157_at	-1.06909	7.5375	1.41773e-06
17511	ENSG00000232573_at	-1.32518	13.0281	1.43096e-06
3957	ENSG00000112486_at	-1.20322	7.98808	1.43885e-06
14064	ENSG00000183019_at	1.61661	10.2802	1.45948e-06
4250	ENSG00000115159_at	1.13302	8.38526	1.47372e-06
5102	ENSG00000122224_at	-1.05627	8.65276	1.52797e-06
15061	ENSG00000189144_at	-1.00378	7.37813	1.56132e-06
5827	ENSG00000128512_at	1.84964	9.38952	1.61204e-06
15011	ENSG00000188820_at	1.52507	9.19289	1.67083e-06
3887	ENSG00000112053_at	1.58249	7.68326	1.6965e-06
19006	ENSG00000251230_at	1.85473	8.40795	1.76835e-06
8241	ENSG00000144655_at	1.54333	9.2995	1.82344e-06
8744	ENSG00000148926_at	1.42554	11.39	1.95494e-06
7482	ENSG00000139193_at	-1.67053	9.70299	2.05984e-06
9411	ENSG00000155363_at	1.4049	8.40392	2.23105e-06
438	ENSG00000019169_at	1.2143	8.23676	2.58578e-06
10526	ENSG00000163644_at	1.14315	9.77679	2.67329e-06
6759	ENSG00000135205_at	1.09283	8.84572	2.88135e-06
18027	ENSG00000237781_at	2.20299	9.66371	2.89353e-06
1463	ENSG00000079263_at	1.17268	9.62324	3.00053e-06
780	ENSG00000055163_at	-1.04859	10.1793	3.07328e-06
12729	ENSG00000173801_at	1.61242	8.85873	3.07676e-06
1669	ENSG00000085662_at	-1.16733	10.3347	3.07788e-06
14929	ENSG00000188290_at	2.38352	8.93699	3.39486e-06
13723	ENSG00000180596_at	1.49464	9.33163	3.74167e-06
12451	ENSG00000172159_at	1.76971	9.38368	3.97723e-06
16545	ENSG00000215458_at	1.21637	8.58161	4.10872e-06
6075	ENSG00000130589_at	1.16029	8.5036	4.29333e-06
12612	ENSG00000173110_at	1.26362	11.2581	4.34011e-06
18167	ENSG00000241399_at	-1.26936	11.199	4.34812e-06
7575	ENSG00000139832_at	1.05045	9.52189	4.42164e-06
7590	ENSG00000139970_at	-1.30836	8.36604	4.68337e-06
12530	ENSG00000172575_at	-1.44064	10.4946	5.07015e-06
4059	ENSG00000113368_at	1.27409	8.39731	5.42558e-06
5343	ENSG00000124357_at	1.04602	11.9871	5.44066e-06
1868	ENSG00000090269_at	1.77661	7.71507	5.49389e-06
10918	ENSG00000165030_at	1.24117	11.3428	5.69953e-06
12945	ENSG00000175197_at	1.022	9.15323	5.96939e-06
10039	ENSG00000160883_at	1.07247	10.4073	6.10052e-06
16728	ENSG00000223799_at	1.03201	7.81293	6.1534e-06
18688	ENSG00000248728_at	1.03502	9.60815	6.44555e-06
15564	ENSG00000198034_at	-1.05914	13.1894	6.67794e-06
2309	ENSG00000100596_at	1.12137	9.88629	6.90821e-06
14164	ENSG00000183621_at	1.12368	8.55236	6.9427e-06
10461	ENSG00000163486_at	1.26084	9.34892	7.21082e-06
11112	ENSG00000165929_at	-1.00419	7.40289	7.29715e-06
7022	ENSG00000136628_at	-1.00023	9.20006	7.49944e-06
3049	ENSG00000105501_at	1.43214	10.3874	7.5194e-06
13497	ENSG00000179044_at	1.01232	8.18921	7.65964e-06
9558	ENSG00000156738_at	-1.10253	9.77661	7.86789e-06
348	ENSG00000011422_at	1.08066	10.1206	8.21821e-06
11609	ENSG00000168016_at	1.06391	10.3895	8.80935e-06
887	ENSG00000063177_at	-1.01282	12.374	8.83091e-06
15175	ENSG00000196358_at	1.6624	9.01116	9.62143e-06
10002	ENSG00000160654_at	-1.99707	9.18127	9.62143e-06
7919	ENSG00000142541_at	-1.05338	12.7361	1.00967e-05
5497	ENSG00000125538_at	1.09895	10.8171	1.15692e-05
2095	ENSG00000099622_at	-1.05109	9.84175	1.17807e-05
3923	ENSG00000112245_at	1.17279	9.91754	1.18368e-05
1675	ENSG00000085788_at	-1.21892	8.10862	1.22142e-05
16667	ENSG00000221963_at	1.46211	7.38112	1.31162e-05
4919	ENSG00000120539_at	1.51836	7.98251	1.32918e-05
1827	ENSG00000089220_at	-1.15967	9.81255	1.33911e-05
5204	ENSG00000123219_at	-1.51783	7.88244	1.36885e-05
3793	ENSG00000111371_at	-1.22902	9.68219	1.52819e-05
5704	ENSG00000127152_at	-1.35897	8.85883	1.53081e-05
3639	ENSG00000110057_at	1.05683	9.29174	1.56736e-05
7833	ENSG00000141664_at	1.22583	10.1424	1.76735e-05
6192	ENSG00000131203_at	2.78535	10.1896	1.79926e-05
7957	ENSG00000142875_at	-1.03525	9.25116	1.96628e-05
12338	ENSG00000171604_at	-1.20409	9.07062	2.07933e-05
17671	ENSG00000234290_at	1.19409	9.74964	2.22718e-05
17311	ENSG00000230438_at	1.09668	7.9472	2.4204e-05
8034	ENSG00000143367_at	1.18017	8.1836	2.67741e-05
14032	ENSG00000182866_at	-1.28742	10.6041	2.69383e-05
2804	ENSG00000104043_at	1.09416	8.15028	2.70151e-05
11907	ENSG00000169385_at	1.29641	11.115	2.95113e-05
3908	ENSG00000112182_at	-1.15349	8.13545	2.98124e-05
7761	ENSG00000141293_at	-1.27509	9.08413	3.13036e-05
16386	ENSG00000213626_at	-1.17407	10.8453	3.17112e-05
14125	ENSG00000183347_at	1.01066	6.76224	3.56115e-05
10260	ENSG00000162688_at	-1.12796	9.06896	3.56738e-05
6473	ENSG00000133134_at	-1.22011	7.99308	3.61402e-05
3573	ENSG00000109452_at	-1.09222	7.25351	3.61535e-05
2572	ENSG00000102057_at	1.04233	7.37731	4.0754e-05
3528	ENSG00000108984_at	1.41321	9.47006	4.0922e-05
1438	ENSG00000078596_at	-1.31746	10.217	4.27897e-05
6701	ENSG00000134827_at	1.8558	9.25268	5.02209e-05
4025	ENSG00000113088_at	-1.6485	10.5304	5.31932e-05
9230	ENSG00000153563_at	-1.39718	10.7027	5.67998e-05
5968	ENSG00000129682_at	1.48938	7.62337	5.92858e-05
4042	ENSG00000113263_at	-1.20204	10.9871	6.186e-05
14780	ENSG00000187116_at	1.25775	11.2165	6.25757e-05
12120	ENSG00000170525_at	1.16686	10.3385	6.3167e-05
14273	ENSG00000184221_at	-1.13657	8.85841	7.62621e-05
10826	ENSG00000164649_at	-1.24847	7.63103	8.1078e-05
12957	ENSG00000175265_at	-1.29089	9.71796	8.65177e-05
7435	ENSG00000138772_at	1.68064	10.0378	8.65177e-05
1847	ENSG00000089692_at	1.33011	8.83732	9.35851e-05
4688	ENSG00000118515_at	-1.04792	10.5632	0.000111795
8565	ENSG00000147324_at	-1.02202	8.95412	0.000113953
17199	ENSG00000229164_at	-1.24246	11.4456	0.000120344
319	ENSG00000010539_at	1.0048	9.99549	0.000122544
11756	ENSG00000168685_at	-1.27292	11.8408	0.000127747
17012	ENSG00000226948_at	-1.11838	12.1171	0.000133977
15991	ENSG00000204388_at	1.05999	9.55449	0.000139599
6843	ENSG00000135604_at	1.04808	9.7722	0.000144611
11821	ENSG00000168961_at	1.05755	9.8533	0.000146255
15768	ENSG00000198814_at	1.02001	9.36926	0.000149373
14825	ENSG00000187554_at	1.08446	9.12178	0.000154573
10561	ENSG00000163751_at	-1.01169	7.6336	0.000159415
9642	ENSG00000157551_at	1.02674	10.7553	0.000169456
10476	ENSG00000163519_at	-1.17342	8.75634	0.000171322
16401	ENSG00000213809_at	-1.10298	10.1751	0.000177812
11430	ENSG00000167286_at	-1.43376	11.2417	0.000178908
12310	ENSG00000171476_at	-1.38438	10.093	0.000200606
567	ENSG00000035720_at	1.28062	9.33818	0.000218596
16866	ENSG00000225470_at	1.16454	9.43357	0.000228344
11610	ENSG00000168026_at	1.32589	7.95235	0.000228636
11264	ENSG00000166523_at	1.00388	10.389	0.000261
1418	ENSG00000078098_at	1.32278	6.87353	0.000267692
278	ENSG00000008517_at	-1.00857	9.67412	0.000287836
15238	ENSG00000196562_at	-1.15247	9.24016	0.000299383
4891	ENSG00000120306_at	1.30367	10.983	0.000300606
9137	ENSG00000152672_at	1.16087	7.57224	0.000310016
13864	ENSG00000181778_at	1.61664	7.49597	0.000340708
8144	ENSG00000143889_at	1.00714	7.83146	0.000389708
11058	ENSG00000165682_at	1.09981	9.03201	0.000422981
12209	ENSG00000170989_at	-1.16984	10.1753	0.000425122
8060	ENSG00000143452_at	1.19105	6.99073	0.000426209
20	AFFX-HUMISGF3A/M97935_5_at	1.00686	8.61962	0.000468176
12543	ENSG00000172673_at	-1.27398	8.68158	0.000549815
14335	ENSG00000184551_at	1.07302	7.43084	0.000647783
15113	ENSG00000196123_at	1.37315	7.64425	0.000657415
7101	ENSG00000136960_at	1.04077	7.43632	0.000776293
17027	ENSG00000227065_at	2.32125	8.31456	0.000826152
15482	ENSG00000197711_at	1.05569	7.26094	0.000849938
15377	ENSG00000197208_at	1.24607	10.3967	0.000933003
307	ENSG00000010278_at	-1.26312	9.19556	0.00108772
13245	ENSG00000177272_at	-1.33428	8.12366	0.00108992
4522	ENSG00000116991_at	1.01529	8.51968	0.00116657
3712	ENSG00000110777_at	-1.05989	9.89569	0.00159035
12351	ENSG00000171659_at	-1.05554	7.6709	0.00160437
15486	ENSG00000197723_at	1.00682	6.65536	0.00198482
6457	ENSG00000133101_at	1.27061	7.13696	0.00293567
4336	ENSG00000115604_at	1.18083	9.24233	0.00364648
13059	ENSG00000175928_at	1.16783	6.80149	0.00380688
10869	ENSG00000164825_at	1.2343	7.85464	0.00461378
1215	ENSG00000072694_at	1.12127	9.95125	0.00500407
10351	ENSG00000163046_at	-1.35736	8.97311	0.00518239
12903	ENSG00000174944_at	1.23749	10.462	0.00711439
2060	ENSG00000096696_at	1.22941	7.68377	0.00736782
11674	ENSG00000168300_at	-1.03106	8.56229	0.0102245
23	AFFX-HUMRGE/M10098_3_at	-1.97151	10.7306	0.0118106
1562	ENSG00000082146_at	-1.22834	11.6812	0.0122836
25	AFFX-HUMRGE/M10098_M_at	-1.6689	9.96553	0.0210668
24	AFFX-HUMRGE/M10098_5_at	-1.87315	9.55302	0.0218977
2936	ENSG00000104918_at	1.15414	8.90122	0.0256627
11359	ENSG00000166947_at	-1.02921	9.67931	0.0304964

## Sheet: ws.pos.d4 - hc
	ID	logFC	AveExpr	adj.P.Val
4786	ENSG00000119632_at	1.1507	8.96547	2.50889e-13
11116	ENSG00000165949_at	5.50989	10.7102	4.71796e-13
3313	ENSG00000107262_at	-1.78596	9.36789	4.71796e-13
3226	ENSG00000106462_at	1.8458	8.69758	4.76135e-13
12393	ENSG00000171848_at	3.59835	10.583	5.76975e-13
4437	ENSG00000116337_at	-1.11116	9.69643	7.10319e-13
12735	ENSG00000173825_at	-1.18644	7.78323	1.11008e-12
10975	ENSG00000165304_at	1.74326	8.20527	1.69022e-12
1770	ENSG00000088325_at	2.42599	8.30576	3.50073e-12
13184	ENSG00000176890_at	3.04164	9.87866	3.86237e-12
109	ENSG00000004468_at	3.3938	10.7473	4.88084e-12
12921	ENSG00000175063_at	1.9723	9.50837	5.26648e-12
8066	ENSG00000143476_at	2.56518	8.21359	6.27171e-12
5172	ENSG00000122952_at	2.9641	9.28589	6.27171e-12
6821	ENSG00000135476_at	1.36183	7.50106	6.27171e-12
4569	ENSG00000117399_at	2.84477	8.77864	7.05335e-12
7329	ENSG00000138180_at	2.44233	8.22819	7.05335e-12
11314	ENSG00000166803_at	2.29298	9.43078	7.75916e-12
528	ENSG00000030110_at	1.23467	9.41325	8.28046e-12
8727	ENSG00000148773_at	1.98347	8.05411	1.35402e-11
5672	ENSG00000126787_at	2.98621	8.41079	1.37626e-11
3610	ENSG00000109805_at	2.41202	7.99569	1.3869e-11
2364	ENSG00000100911_at	1.16566	12.5591	1.63155e-11
4648	ENSG00000118193_at	2.07444	7.5108	1.63155e-11
7961	ENSG00000142945_at	1.39039	7.88478	1.63155e-11
11625	ENSG00000168078_at	2.5129	8.0116	1.63155e-11
12108	ENSG00000170476_at	3.23763	10.7752	1.63155e-11
1354	ENSG00000076382_at	1.55661	8.17263	1.63155e-11
1211	ENSG00000072571_at	2.51081	8.32142	1.63155e-11
1521	ENSG00000080986_at	1.54089	8.26332	1.63155e-11
15815	ENSG00000198901_at	1.88294	8.00105	2.04074e-11
7239	ENSG00000137804_at	2.20311	8.86755	2.34939e-11
2001	ENSG00000094804_at	2.20465	7.7221	2.71637e-11
13489	ENSG00000178999_at	2.27215	7.83407	4.0251e-11
8488	ENSG00000146670_at	2.00051	8.35691	4.0251e-11
5233	ENSG00000123485_at	1.62947	7.63918	4.28362e-11
4738	ENSG00000119147_at	-1.20669	7.20734	4.28362e-11
3938	ENSG00000112312_at	2.12784	9.16084	4.28362e-11
11717	ENSG00000168496_at	1.68727	9.36736	4.29157e-11
2183	ENSG00000100162_at	1.99001	8.62034	4.29157e-11
9630	ENSG00000157445_at	-1.80309	7.49282	4.29157e-11
3990	ENSG00000112742_at	1.9666	7.61035	4.80869e-11
2282	ENSG00000100479_at	1.65585	8.07508	4.80869e-11
979	ENSG00000065911_at	1.00895	9.01122	4.9279e-11
2383	ENSG00000101003_at	1.99492	7.77145	4.9279e-11
10575	ENSG00000163808_at	1.80728	7.5332	4.9279e-11
6253	ENSG00000131747_at	2.39395	8.75438	4.9279e-11
10815	ENSG00000164611_at	2.20292	10.1814	5.08041e-11
7437	ENSG00000138778_at	1.82673	7.98184	6.07628e-11
18522	ENSG00000247075_at	1.76202	7.91775	6.39579e-11
17384	ENSG00000231292_at	2.35037	9.98787	6.39579e-11
1846	ENSG00000089685_at	1.45896	7.6908	6.79912e-11
9632	ENSG00000157456_at	2.31431	8.37866	6.85834e-11
732	ENSG00000051341_at	1.2613	7.27474	6.87743e-11
12069	ENSG00000170312_at	1.86534	7.66903	7.66839e-11
6583	ENSG00000134152_at	-1.20619	8.47851	7.68782e-11
2490	ENSG00000101447_at	1.11281	7.41465	8.31809e-11
3822	ENSG00000111665_at	1.29967	7.72448	9.0639e-11
8772	ENSG00000149212_at	-3.11987	8.90312	9.3368e-11
10116	ENSG00000161800_at	1.60879	10.241	9.66615e-11
15213	ENSG00000196465_at	1.16432	8.05099	9.66615e-11
1988	ENSG00000093009_at	1.64981	7.41531	9.66615e-11
4016	ENSG00000112984_at	1.90703	7.21511	9.67094e-11
1233	ENSG00000073111_at	1.9238	9.3737	9.67094e-11
7671	ENSG00000140525_at	1.52617	8.0985	9.70569e-11
5271	ENSG00000123975_at	1.71383	9.90119	1.07275e-10
953	ENSG00000065328_at	1.6786	7.46779	1.07275e-10
12266	ENSG00000171241_at	2.73657	8.49769	1.11716e-10
11577	ENSG00000167900_at	1.87512	8.24772	1.11716e-10
9027	ENSG00000151725_at	2.08827	8.47336	1.18658e-10
8328	ENSG00000145386_at	2.33946	8.16998	1.18658e-10
16264	ENSG00000211666_at	2.30942	12.2967	1.28045e-10
3758	ENSG00000111206_at	1.19787	7.489	1.39788e-10
7160	ENSG00000137310_at	1.42593	8.2495	1.40796e-10
7323	ENSG00000138160_at	2.29343	8.34162	1.41819e-10
4997	ENSG00000121152_at	1.65014	7.55947	1.4227e-10
11464	ENSG00000167513_at	1.56435	7.44144	1.49177e-10
1172	ENSG00000071539_at	2.09206	8.00903	1.49177e-10
6589	ENSG00000134198_at	-1.02076	7.81699	1.51538e-10
11115	ENSG00000165948_at	1.36416	8.07552	1.68497e-10
15426	ENSG00000197451_at	1.31875	11.05	1.68567e-10
16244	ENSG00000207966_at	-1.35434	9.00257	1.71384e-10
13593	ENSG00000179639_at	-1.96221	8.99702	1.7595e-10
16295	ENSG00000211949_at	2.76139	12.0076	2.20928e-10
15871	ENSG00000203760_at	1.68563	8.46985	2.20928e-10
2199	ENSG00000100225_at	-1.68123	11.9994	2.40692e-10
4251	ENSG00000115163_at	1.64872	7.72813	2.50383e-10
1752	ENSG00000087586_at	1.73787	7.89256	2.51474e-10
5906	ENSG00000129173_at	2.08765	7.4332	2.55025e-10
1933	ENSG00000091592_at	-1.04503	9.29442	2.61483e-10
12812	ENSG00000174371_at	1.36498	7.09435	2.62838e-10
3766	ENSG00000111247_at	1.76681	7.8628	2.71678e-10
1380	ENSG00000077152_at	1.5979	8.34806	2.89287e-10
6569	ENSG00000134057_at	2.06089	7.87922	2.89287e-10
6379	ENSG00000132646_at	1.44419	11.1662	3.24915e-10
7910	ENSG00000142507_at	1.18124	10.2581	3.66507e-10
16257	ENSG00000211644_at	2.41179	10.4838	3.79041e-10
2522	ENSG00000101773_at	1.31981	9.23938	4.17153e-10
1936	ENSG00000091651_at	1.49862	8.24864	4.20178e-10
2292	ENSG00000100526_at	2.15185	8.11691	4.88092e-10
5232	ENSG00000123473_at	1.8141	7.84018	4.88092e-10
6675	ENSG00000134690_at	1.30199	8.08134	5.49135e-10
8291	ENSG00000145050_at	1.74437	11.0158	5.72154e-10
7105	ENSG00000136999_at	-1.23745	7.28079	5.85514e-10
13974	ENSG00000182481_at	1.51374	11.1981	6.57081e-10
1898	ENSG00000090889_at	2.00969	7.68273	6.57081e-10
1304	ENSG00000075218_at	1.03414	7.48544	6.83005e-10
16267	ENSG00000211673_at	2.84263	10.0346	6.94819e-10
349	ENSG00000011426_at	1.55362	6.9579	6.94819e-10
16263	ENSG00000211663_at	2.0644	9.23529	7.20706e-10
8145	ENSG00000143891_at	1.04417	8.78672	7.82306e-10
563	ENSG00000035499_at	1.93472	7.35354	8.16275e-10
6220	ENSG00000131462_at	1.33678	8.19961	8.46334e-10
3581	ENSG00000109534_at	1.2092	9.19722	8.53059e-10
8007	ENSG00000143228_at	1.91129	8.03106	9.09325e-10
5000	ENSG00000121211_at	1.60998	6.94573	9.21257e-10
4373	ENSG00000115902_at	1.45415	8.69685	9.53844e-10
5797	ENSG00000128228_at	1.91501	9.19721	1.02165e-09
17274	ENSG00000230006_at	1.58577	7.29346	1.09206e-09
2236	ENSG00000100325_at	-1.59949	9.44944	1.09206e-09
9085	ENSG00000152253_at	2.04815	7.12522	1.22923e-09
6536	ENSG00000133808_at	-1.11693	6.72952	1.39524e-09
14356	ENSG00000184661_at	1.45764	7.45548	1.45824e-09
1975	ENSG00000092621_at	1.18049	7.76823	1.51072e-09
2390	ENSG00000101057_at	1.6947	8.48699	1.53061e-09
8465	ENSG00000146410_at	1.38972	7.25394	1.53061e-09
2891	ENSG00000104738_at	1.15854	7.71995	1.63719e-09
10471	ENSG00000163513_at	-1.01233	9.655	1.67871e-09
3217	ENSG00000106399_at	1.15882	9.76079	1.7391e-09
7042	ENSG00000136732_at	-1.97948	11.8733	1.77959e-09
12444	ENSG00000172115_at	1.07816	11.6585	1.98673e-09
11911	ENSG00000169403_at	-1.16082	9.98602	2.00683e-09
8141	ENSG00000143870_at	1.46789	10.1458	2.07129e-09
7241	ENSG00000137807_at	1.23053	6.94276	2.0745e-09
4752	ENSG00000119333_at	1.04297	7.89236	2.08251e-09
4407	ENSG00000116133_at	1.10425	8.33747	2.13915e-09
1896	ENSG00000090861_at	1.07595	10.1962	2.41378e-09
13360	ENSG00000178075_at	-1.16033	6.78806	2.4479e-09
11083	ENSG00000165801_at	-1.35006	8.5608	2.65771e-09
12739	ENSG00000173848_at	1.67901	8.70855	2.67784e-09
15395	ENSG00000197299_at	1.13472	8.30854	2.7864e-09
9810	ENSG00000159147_at	1.43779	8.57833	2.79202e-09
4116	ENSG00000113810_at	1.07244	9.70424	2.96159e-09
6510	ENSG00000133606_at	-1.47656	10.7848	2.96159e-09
5285	ENSG00000124098_at	-2.59691	9.8932	2.98738e-09
10180	ENSG00000162366_at	-2.63853	9.2225	3.07365e-09
488	ENSG00000024526_at	1.12744	6.82556	3.3124e-09
12962	ENSG00000175305_at	1.26983	7.00591	3.35464e-09
11961	ENSG00000169715_at	1.27275	9.38929	3.3905e-09
1803	ENSG00000088992_at	-1.885	9.60577	3.3905e-09
9561	ENSG00000156802_at	1.09583	8.06757	3.83159e-09
7590	ENSG00000139970_at	-1.64133	8.2225	3.83845e-09
16258	ENSG00000211648_at	3.09413	10.395	3.8672e-09
4263	ENSG00000115233_at	1.02396	10.5111	4.1183e-09
6611	ENSG00000134285_at	1.78012	11.2266	4.20181e-09
9818	ENSG00000159189_at	1.80941	7.5245	4.30016e-09
4612	ENSG00000117632_at	1.42959	8.49793	4.30016e-09
9367	ENSG00000154839_at	1.61095	6.80028	4.30016e-09
11424	ENSG00000167261_at	-1.37207	10.1655	4.51032e-09
2752	ENSG00000103381_at	-1.35634	10.3519	4.7832e-09
587	ENSG00000038210_at	1.01053	9.46266	4.85627e-09
1678	ENSG00000085840_at	1.16153	6.83609	4.85627e-09
5191	ENSG00000123131_at	1.94242	10.7227	5.0686e-09
9845	ENSG00000159346_at	-1.64099	11.6891	6.14813e-09
10609	ENSG00000163918_at	1.34662	9.39139	6.14813e-09
1576	ENSG00000082515_at	1.10211	9.55653	6.48356e-09
11139	ENSG00000166046_at	-1.48952	7.09594	6.8141e-09
4844	ENSG00000119950_at	-2.11326	11.9901	6.88834e-09
14181	ENSG00000183684_at	1.10546	10.1899	7.00993e-09
682	ENSG00000048462_at	2.61177	10.2958	7.00993e-09
6337	ENSG00000132432_at	1.00584	11.8536	7.14089e-09
8515	ENSG00000146918_at	1.25052	7.97892	7.4846e-09
4563	ENSG00000117335_at	-1.07407	9.45354	7.72978e-09
9434	ENSG00000155660_at	1.62593	10.2334	8.2528e-09
6201	ENSG00000131355_at	-1.5485	8.68822	8.79242e-09
3712	ENSG00000110777_at	1.7683	11.716	9.04688e-09
15802	ENSG00000198876_at	-1.58577	10.8767	9.25749e-09
1528	ENSG00000081059_at	-1.0779	9.65479	9.44354e-09
3881	ENSG00000112029_at	1.14315	8.69235	9.55461e-09
10484	ENSG00000163535_at	1.18789	8.4192	9.66734e-09
381	ENSG00000013306_at	-2.3765	10.9542	9.73837e-09
1365	ENSG00000076770_at	-1.30174	9.81836	9.84447e-09
12743	ENSG00000173868_at	-1.37372	7.48789	1.06345e-08
4615	ENSG00000117650_at	1.01161	6.91004	1.15649e-08
13803	ENSG00000181163_at	1.24043	11.144	1.15649e-08
9741	ENSG00000158481_at	-1.09773	8.39027	1.18101e-08
11261	ENSG00000166508_at	1.2249	9.749	1.29183e-08
12820	ENSG00000174442_at	1.0483	8.39828	1.39158e-08
899	ENSG00000063854_at	-1.34755	9.56115	1.44349e-08
9181	ENSG00000153066_at	1.74269	9.25711	1.44985e-08
1881	ENSG00000090520_at	1.52138	10.4927	1.452e-08
11273	ENSG00000166562_at	1.88268	11.3092	1.51235e-08
6898	ENSG00000135916_at	2.09589	10.7316	1.69133e-08
1847	ENSG00000089692_at	1.38821	8.78845	1.74637e-08
14350	ENSG00000184613_at	-1.5934	9.92288	1.96332e-08
11014	ENSG00000165501_at	1.07807	8.93489	1.96332e-08
14260	ENSG00000184164_at	1.29222	10.7822	1.96758e-08
2105	ENSG00000099804_at	-1.34143	9.80567	2.05785e-08
2223	ENSG00000100297_at	1.05023	9.47562	2.15005e-08
3641	ENSG00000110063_at	1.26055	9.34144	2.16115e-08
2332	ENSG00000100714_at	1.17322	10.4753	2.16317e-08
82	ENSG00000002549_at	1.43704	10.77	2.32359e-08
4541	ENSG00000117143_at	1.84225	10.173	2.32727e-08
8048	ENSG00000143401_at	1.0921	9.30321	2.35214e-08
7326	ENSG00000138166_at	2.06013	9.89173	2.40391e-08
8150	ENSG00000143942_at	2.04947	8.99495	2.42117e-08
12655	ENSG00000173369_at	1.67957	7.85988	2.43806e-08
1184	ENSG00000071967_at	-1.0971	7.34295	2.56819e-08
12682	ENSG00000173535_at	-1.55053	8.67915	2.64379e-08
8975	ENSG00000151364_at	1.64663	7.3176	2.64379e-08
7199	ENSG00000137563_at	2.34332	8.65455	2.67137e-08
2576	ENSG00000102096_at	1.15052	11.4975	2.68402e-08
11359	ENSG00000166947_at	-2.47471	8.79883	2.69555e-08
16363	ENSG00000213371_at	-1.04149	12.1923	2.69698e-08
9820	ENSG00000159199_at	1.00135	9.48285	2.72506e-08
13288	ENSG00000177556_at	1.10327	10.2323	2.76583e-08
8051	ENSG00000143416_at	-2.20006	8.29344	2.79767e-08
2926	ENSG00000104889_at	1.0556	8.70441	3.05805e-08
1299	ENSG00000075131_at	1.29956	8.04684	3.44798e-08
11776	ENSG00000168785_at	-1.15644	8.75986	3.45337e-08
4992	ENSG00000121073_at	1.17196	9.73589	3.76536e-08
11518	ENSG00000167671_at	-1.38131	9.5279	4.05516e-08
1290	ENSG00000074842_at	1.69844	10.1971	4.20709e-08
13948	ENSG00000182319_at	-1.03447	9.5654	4.48112e-08
9558	ENSG00000156738_at	-1.13678	9.83956	4.51661e-08
12458	ENSG00000172183_at	1.00674	11.8988	4.84408e-08
842	ENSG00000060138_at	-1.02084	10.24	5.0317e-08
3850	ENSG00000111796_at	-1.31472	10.9171	5.07975e-08
15298	ENSG00000196839_at	1.13325	9.95206	5.10415e-08
7207	ENSG00000137642_at	-1.20727	12.0351	5.38227e-08
9313	ENSG00000154277_at	1.25088	7.74044	5.61042e-08
5020	ENSG00000121413_at	-1.17276	9.03166	5.66755e-08
8798	ENSG00000149428_at	1.1335	10.8963	5.67639e-08
7496	ENSG00000139278_at	-1.04394	10.0184	6.18269e-08
8921	ENSG00000150867_at	-1.03056	9.86064	6.48516e-08
9596	ENSG00000157107_at	-1.2963	9.00195	6.66999e-08
1054	ENSG00000068079_at	1.13372	10.3024	6.76647e-08
7057	ENSG00000136824_at	1.09658	8.44374	7.09966e-08
8318	ENSG00000145335_at	-2.40531	9.675	7.38885e-08
6738	ENSG00000135069_at	1.15727	8.41179	7.70016e-08
14605	ENSG00000185950_at	-1.13615	10.0025	7.70016e-08
1789	ENSG00000088827_at	2.13781	9.08999	7.81291e-08
2895	ENSG00000104765_at	-1.58793	11.5502	7.93904e-08
18313	ENSG00000244734_at	-2.91414	11.7529	8.07753e-08
10991	ENSG00000165406_at	-1.46813	8.79288	8.09331e-08
14079	ENSG00000183087_at	1.00713	8.94459	8.20341e-08
10679	ENSG00000164109_at	1.58232	8.29835	8.20725e-08
7796	ENSG00000141469_at	-1.29602	7.23398	8.33317e-08
5400	ENSG00000124731_at	-1.75868	9.4933	8.54755e-08
16288	ENSG00000211899_at	1.00673	12.63	8.72821e-08
6448	ENSG00000133048_at	-2.15822	9.29251	8.75366e-08
11309	ENSG00000166794_at	1.11566	12.1516	9.19094e-08
11757	ENSG00000168701_at	1.1061	9.79901	9.43103e-08
12677	ENSG00000173486_at	1.03353	9.2818	9.50975e-08
9996	ENSG00000160588_at	-1.03876	9.36194	9.78833e-08
15140	ENSG00000196209_at	-1.14788	8.25437	9.95894e-08
1302	ENSG00000075188_at	1.01435	9.89675	1.00674e-07
1562	ENSG00000082146_at	-2.40543	10.8838	1.05992e-07
8584	ENSG00000147454_at	-1.73603	9.49825	1.05992e-07
994	ENSG00000066279_at	1.28242	7.40093	1.07738e-07
12656	ENSG00000173372_at	1.07407	7.35443	1.08436e-07
3153	ENSG00000105974_at	2.07103	7.91201	1.08675e-07
4705	ENSG00000118705_at	1.088	12.181	1.1018e-07
4702	ENSG00000118689_at	-1.90172	10.3079	1.13115e-07
14184	ENSG00000183691_at	-1.40744	7.5698	1.23578e-07
4727	ENSG00000118985_at	1.41806	8.41043	1.27644e-07
1858	ENSG00000090013_at	-1.45355	10.64	1.34883e-07
18173	ENSG00000241519_at	1.28803	9.27853	1.40004e-07
10727	ENSG00000164251_at	-1.18987	7.94305	1.40047e-07
873	ENSG00000062282_at	-1.132	9.15438	1.439e-07
10498	ENSG00000163584_at	1.10817	10.4227	1.4624e-07
16262	ENSG00000211659_at	1.9363	8.66301	1.53814e-07
7715	ENSG00000140932_at	-1.67513	11.315	1.57586e-07
16326	ENSG00000213005_at	1.22846	7.22908	1.62328e-07
9727	ENSG00000158373_at	1.37148	9.77675	1.63488e-07
18100	ENSG00000239819_at	1.20963	7.67993	1.8414e-07
11436	ENSG00000167325_at	1.0872	9.64047	2.02237e-07
4819	ENSG00000119782_at	-1.17956	8.16313	2.11148e-07
15779	ENSG00000198833_at	1.18226	10.878	2.23521e-07
16911	ENSG00000225889_at	-1.23891	8.9371	2.70164e-07
6246	ENSG00000131724_at	-1.51061	8.84548	2.77696e-07
11662	ENSG00000168268_at	1.10742	7.63325	2.80752e-07
2196	ENSG00000100219_at	1.26562	12.2046	2.86189e-07
4371	ENSG00000115884_at	1.24132	7.43182	2.88914e-07
5900	ENSG00000129128_at	1.04078	10.496	2.94927e-07
15755	ENSG00000198786_at	-1.21712	11.7007	2.95856e-07
6496	ENSG00000133328_at	1.60877	8.33409	3.07802e-07
6344	ENSG00000132465_at	1.24637	13.3491	3.13942e-07
14182	ENSG00000183688_at	-1.01927	11.1481	3.15266e-07
12327	ENSG00000171552_at	-1.30911	8.00816	3.19293e-07
16293	ENSG00000211940_at	2.62627	10.3377	3.2313e-07
4796	ENSG00000119684_at	-1.27398	8.62812	3.37556e-07
6718	ENSG00000134910_at	1.32184	10.755	3.73789e-07
959	ENSG00000065485_at	1.68804	8.86908	3.8422e-07
5214	ENSG00000123352_at	1.328	7.84736	3.84883e-07
5788	ENSG00000128050_at	1.05694	9.79128	3.9013e-07
10385	ENSG00000163170_at	1.06411	10.0469	3.95267e-07
5632	ENSG00000126353_at	-1.27532	10.0354	3.97759e-07
15925	ENSG00000204136_at	-1.54946	8.11534	4.04382e-07
6695	ENSG00000134809_at	1.05909	10.1802	4.34859e-07
1865	ENSG00000090238_at	-1.1052	11.5429	4.61479e-07
4092	ENSG00000113615_at	1.10718	8.30275	4.67776e-07
15119	ENSG00000196141_at	1.58518	9.51756	4.83855e-07
10269	ENSG00000162722_at	-1.83628	10.8966	5.13897e-07
3070	ENSG00000105610_at	-1.33799	7.4577	5.25857e-07
5286	ENSG00000124102_at	-2.13316	8.59951	5.61782e-07
7912	ENSG00000142512_at	-1.09302	8.75927	5.63512e-07
2321	ENSG00000100629_at	1.34201	7.73795	5.76083e-07
11598	ENSG00000167992_at	-1.01139	7.74568	5.87359e-07
4460	ENSG00000116649_at	1.2469	10.0691	6.23105e-07
950	ENSG00000065308_at	1.22683	8.87247	6.73472e-07
13411	ENSG00000178445_at	1.71429	8.42812	7.26496e-07
16292	ENSG00000211938_at	1.42888	8.04236	7.47725e-07
1078	ENSG00000068912_at	1.25448	10.9518	7.58403e-07
5658	ENSG00000126709_at	1.69635	11.8317	7.90364e-07
15635	ENSG00000198336_at	-1.25402	9.32605	8.55263e-07
7063	ENSG00000136842_at	-1.36736	7.83545	9.71544e-07
11282	ENSG00000166598_at	1.26447	11.4935	9.74618e-07
15647	ENSG00000198380_at	1.07646	8.38193	9.78095e-07
18823	ENSG00000249822_at	-1.05342	8.5598	9.85156e-07
12425	ENSG00000172005_at	-1.06121	9.14186	1.07145e-06
11547	ENSG00000167768_at	-2.30781	8.01283	1.12983e-06
9784	ENSG00000158856_at	-1.52783	9.00798	1.14619e-06
9029	ENSG00000151729_at	1.04183	9.00717	1.22359e-06
2932	ENSG00000104903_at	-1.01208	10.1038	1.31785e-06
16298	ENSG00000211973_at	3.40403	10.424	1.36423e-06
14166	ENSG00000183625_at	-1.46467	8.63846	1.38507e-06
7779	ENSG00000141401_at	-1.08043	9.12787	1.4878e-06
468	ENSG00000022840_at	-1.01501	10.4225	1.54366e-06
14143	ENSG00000183508_at	1.28066	10.6532	1.56486e-06
7690	ENSG00000140678_at	-1.0317	10.591	1.59334e-06
12614	ENSG00000173114_at	-1.4201	9.10007	1.66914e-06
4330	ENSG00000115590_at	-1.55934	9.15128	1.74091e-06
6885	ENSG00000135842_at	-1.17855	11.3362	1.74361e-06
17407	ENSG00000231475_at	2.02939	8.77766	1.85405e-06
13534	ENSG00000179222_at	1.1387	10.0314	1.87813e-06
3870	ENSG00000111885_at	1.17728	9.98352	1.88014e-06
9504	ENSG00000156265_at	-1.82944	9.71256	1.96897e-06
11607	ENSG00000168010_at	-1.10789	10.1471	2.19079e-06
2021	ENSG00000095380_at	1.01004	9.14896	2.30947e-06
126	ENSG00000004939_at	-1.50199	8.56766	2.33953e-06
16297	ENSG00000211962_at	2.87899	9.6796	2.64797e-06
1253	ENSG00000073756_at	-1.31985	7.73713	2.66765e-06
3823	ENSG00000111666_at	-1.1218	9.57735	2.8629e-06
6742	ENSG00000135083_at	-1.02325	7.70293	2.89797e-06
17192	ENSG00000229092_at	1.18721	6.78869	2.90352e-06
15481	ENSG00000197705_at	1.21299	8.00966	3.00102e-06
16289	ENSG00000211934_at	2.47478	9.65658	3.38265e-06
1698	ENSG00000086506_at	-1.54827	8.69519	3.50561e-06
2278	ENSG00000100453_at	1.24555	12.0522	3.73569e-06
4480	ENSG00000116729_at	-1.14168	8.65993	4.57673e-06
16254	ENSG00000211598_at	1.66961	11.0406	4.93296e-06
5537	ENSG00000125810_at	-1.09519	10.8075	5.04613e-06
16256	ENSG00000211640_at	1.22579	8.67724	5.56023e-06
16118	ENSG00000205038_at	1.03893	7.15001	6.00601e-06
7873	ENSG00000142102_at	-1.17887	9.26292	6.20733e-06
4775	ENSG00000119535_at	-1.32517	11.6774	6.20733e-06
9405	ENSG00000155304_at	1.09701	9.59852	6.50378e-06
14834	ENSG00000187608_at	1.64433	11.4074	6.59965e-06
14964	ENSG00000188536_at	-1.18511	13.4462	7.08005e-06
3484	ENSG00000108679_at	1.3046	9.27171	7.49765e-06
6461	ENSG00000133106_at	1.08379	9.69149	7.50774e-06
10553	ENSG00000163735_at	-1.26069	7.56771	7.62998e-06
277	ENSG00000008516_at	-1.29309	9.82823	8.77253e-06
6133	ENSG00000130830_at	-1.05687	10.7758	9.93577e-06
16296	ENSG00000211956_at	1.48528	8.53588	1.0014e-05
8015	ENSG00000143297_at	1.02133	7.52399	1.06275e-05
2761	ENSG00000103479_at	-1.1749	8.99622	1.21927e-05
5407	ENSG00000124772_at	1.18147	9.20812	1.32466e-05
7007	ENSG00000136514_at	1.10145	9.20394	1.32645e-05
15239	ENSG00000196565_at	-2.14165	11.3361	1.40147e-05
18167	ENSG00000241399_at	-1.18932	11.3375	1.48896e-05
9754	ENSG00000158578_at	-2.3927	10.8508	1.5545e-05
16291	ENSG00000211937_at	1.80857	8.28604	1.81971e-05
9647	ENSG00000157601_at	1.4275	11.6362	1.91305e-05
13263	ENSG00000177409_at	1.06373	9.92953	2.16105e-05
13850	ENSG00000181631_at	-1.20867	11.1839	2.29831e-05
15235	ENSG00000196549_at	-1.03522	9.4615	2.41961e-05
15238	ENSG00000196562_at	-1.21117	8.92977	2.89438e-05
7088	ENSG00000136929_at	-1.15379	8.42372	2.91106e-05
8763	ENSG00000149131_at	1.72154	9.01118	3.07262e-05
10929	ENSG00000165092_at	-1.05659	8.42919	3.07559e-05
9729	ENSG00000158406_at	1.23178	8.3181	3.15258e-05
18556	ENSG00000247448_at	-1.26678	7.41818	3.55908e-05
10239	ENSG00000162614_at	1.18289	8.0712	3.59226e-05
7277	ENSG00000137959_at	1.9998	10.2069	3.67954e-05
13760	ENSG00000180871_at	-1.10751	12.4298	3.8292e-05
4050	ENSG00000113303_at	-1.07282	7.9869	4.03163e-05
3411	ENSG00000108244_at	-1.55731	9.02761	5.04167e-05
8485	ENSG00000146592_at	-1.25102	9.39463	5.08716e-05
7137	ENSG00000137198_at	-1.05813	8.78166	5.47458e-05
16690	ENSG00000223350_at	1.39503	7.52089	5.70275e-05
5735	ENSG00000127507_at	-1.00607	9.26122	6.14039e-05
7698	ENSG00000140749_at	-1.02565	10.8134	6.44426e-05
16259	ENSG00000211650_at	1.14635	8.05021	7.71823e-05
14273	ENSG00000184221_at	-1.1738	8.85662	8.28475e-05
11907	ENSG00000169385_at	1.05098	10.7206	8.3946e-05
15417	ENSG00000197409_at	1.21799	8.71337	8.69852e-05
13718	ENSG00000180537_at	-1.60206	7.27535	0.000130459
1819	ENSG00000089127_at	1.22089	10.3163	0.000165289
16260	ENSG00000211652_at	1.35106	8.576	0.000172076
10353	ENSG00000163053_at	1.27796	7.25837	0.00021249
17235	ENSG00000229644_at	-1.26626	9.98456	0.000245047
1627	ENSG00000084110_at	-1.08186	9.17508	0.0003575
11674	ENSG00000168300_at	-1.21846	8.32603	0.00038011
11058	ENSG00000165682_at	1.01742	8.69207	0.000653328
6623	ENSG00000134326_at	1.17868	10.8079	0.00104131
11718	ENSG00000168497_at	-1.05715	9.73403	0.00160373
16219	ENSG00000206177_at	-1.17461	11.0028	0.00295439
6530	ENSG00000133742_at	-1.12136	9.46696	0.00388277
16889	ENSG00000225698_at	1.23324	7.36766	0.0045028
7152	ENSG00000137267_at	-1.26503	7.9666	0.00487014
9144	ENSG00000152766_at	1.1316	8.28024	0.00717646
6620	ENSG00000134321_at	1.28706	10.5818	0.0117608
18984	ENSG00000251060_at	-1.02463	9.03801	0.016265

## Sheet: ws.neg.d4 - hc
	ID	logFC	AveExpr	adj.P.Val
12393	ENSG00000171848_at	3.65557	10.583	6.52169e-09
3226	ENSG00000106462_at	1.78393	8.69758	7.80212e-09
4786	ENSG00000119632_at	1.02935	8.96547	7.80212e-09
12735	ENSG00000173825_at	-1.17634	7.78323	7.80212e-09
4437	ENSG00000116337_at	-1.06339	9.69643	9.51366e-09
109	ENSG00000004468_at	3.46104	10.7473	1.60992e-08
3313	ENSG00000107262_at	-1.59092	9.36789	1.76034e-08
5172	ENSG00000122952_at	2.98284	9.28589	2.30652e-08
11116	ENSG00000165949_at	4.7486	10.7102	2.30652e-08
13184	ENSG00000176890_at	2.94437	9.87866	2.61945e-08
1770	ENSG00000088325_at	2.30679	8.30576	2.99022e-08
528	ENSG00000030110_at	1.23124	9.41325	3.2073e-08
12108	ENSG00000170476_at	3.35054	10.7752	3.2073e-08
10975	ENSG00000165304_at	1.59317	8.20527	3.2371e-08
2001	ENSG00000094804_at	2.32889	7.7221	3.2371e-08
8066	ENSG00000143476_at	2.47414	8.21359	3.57746e-08
7329	ENSG00000138180_at	2.37988	8.22819	3.57746e-08
4569	ENSG00000117399_at	2.75061	8.77864	4.01818e-08
6821	ENSG00000135476_at	1.29787	7.50106	4.22735e-08
8727	ENSG00000148773_at	1.95976	8.05411	4.22735e-08
979	ENSG00000065911_at	1.07547	9.01122	4.22735e-08
1211	ENSG00000072571_at	2.50875	8.32142	4.3603e-08
7961	ENSG00000142945_at	1.38459	7.88478	4.3603e-08
2364	ENSG00000100911_at	1.15705	12.5591	4.3603e-08
4648	ENSG00000118193_at	2.06054	7.5108	4.3603e-08
5672	ENSG00000126787_at	2.92703	8.41079	4.3603e-08
1521	ENSG00000080986_at	1.53572	8.26332	4.3603e-08
11625	ENSG00000168078_at	2.49125	8.0116	4.37834e-08
11314	ENSG00000166803_at	2.16974	9.43078	4.79921e-08
15815	ENSG00000198901_at	1.86494	8.00105	5.61768e-08
3938	ENSG00000112312_at	2.18168	9.16084	5.8954e-08
3610	ENSG00000109805_at	2.31574	7.99569	6.06629e-08
12921	ENSG00000175063_at	1.77625	9.50837	7.08208e-08
953	ENSG00000065328_at	1.78245	7.46779	7.71984e-08
11717	ENSG00000168496_at	1.69671	9.36736	8.01068e-08
10575	ENSG00000163808_at	1.82835	7.5332	8.292e-08
8488	ENSG00000146670_at	1.98883	8.35691	8.292e-08
4738	ENSG00000119147_at	-1.2051	7.20734	8.292e-08
7239	ENSG00000137804_at	2.13051	8.86755	8.292e-08
16257	ENSG00000211644_at	2.70436	10.4838	8.292e-08
17384	ENSG00000231292_at	2.39408	9.98787	8.292e-08
16295	ENSG00000211949_at	3.00898	12.0076	8.292e-08
5271	ENSG00000123975_at	1.79571	9.90119	8.50948e-08
2282	ENSG00000100479_at	1.65538	8.07508	8.62439e-08
1846	ENSG00000089685_at	1.48486	7.6908	8.62439e-08
10815	ENSG00000164611_at	2.20334	10.1814	9.40315e-08
2383	ENSG00000101003_at	1.98804	7.77145	9.53065e-08
12069	ENSG00000170312_at	1.8948	7.66903	9.53065e-08
3990	ENSG00000112742_at	1.94789	7.61035	9.53065e-08
18522	ENSG00000247075_at	1.76978	7.91775	9.63342e-08
7160	ENSG00000137310_at	1.49073	8.2495	1.05516e-07
13489	ENSG00000178999_at	2.20347	7.83407	1.06618e-07
2183	ENSG00000100162_at	1.93698	8.62034	1.14184e-07
4016	ENSG00000112984_at	1.93844	7.21511	1.15884e-07
1354	ENSG00000076382_at	1.43741	8.17263	1.19051e-07
10116	ENSG00000161800_at	1.62495	10.241	1.22848e-07
732	ENSG00000051341_at	1.24958	7.27474	1.22961e-07
1233	ENSG00000073111_at	1.94158	9.3737	1.22961e-07
15213	ENSG00000196465_at	1.17398	8.05099	1.22961e-07
11464	ENSG00000167513_at	1.61738	7.44144	1.22961e-07
5233	ENSG00000123485_at	1.56692	7.63918	1.23904e-07
7240	ENSG00000137806_at	1.0128	9.51097	1.2716e-07
7437	ENSG00000138778_at	1.78632	7.98184	1.31147e-07
3822	ENSG00000111665_at	1.29716	7.72448	1.31949e-07
9630	ENSG00000157445_at	-1.71945	7.49282	1.48971e-07
17274	ENSG00000230006_at	1.78559	7.29346	1.55803e-07
2490	ENSG00000101447_at	1.09476	7.41465	1.59878e-07
12266	ENSG00000171241_at	2.73967	8.49769	1.61659e-07
11577	ENSG00000167900_at	1.8745	8.24772	1.66368e-07
12812	ENSG00000174371_at	1.41973	7.09435	1.84305e-07
2199	ENSG00000100225_at	-1.73502	11.9994	1.88936e-07
1988	ENSG00000093009_at	1.61901	7.41531	1.93355e-07
5906	ENSG00000129173_at	2.15325	7.4332	2.0064e-07
4251	ENSG00000115163_at	1.69428	7.72813	2.05347e-07
6569	ENSG00000134057_at	2.10402	7.87922	2.91669e-07
8291	ENSG00000145050_at	1.83423	11.0158	3.0855e-07
1898	ENSG00000090889_at	2.12615	7.68273	3.0855e-07
15426	ENSG00000197451_at	1.30282	11.05	3.11111e-07
9632	ENSG00000157456_at	2.17271	8.37866	3.1222e-07
1933	ENSG00000091592_at	-1.04952	9.29442	3.36842e-07
16258	ENSG00000211648_at	3.54592	10.395	3.48386e-07
15871	ENSG00000203760_at	1.67131	8.46985	3.5689e-07
9027	ENSG00000151725_at	2.00355	8.47336	3.5689e-07
5232	ENSG00000123473_at	1.86446	7.84018	3.75443e-07
5000	ENSG00000121211_at	1.70624	6.94573	3.84923e-07
8328	ENSG00000145386_at	2.23147	8.16998	3.89809e-07
4997	ENSG00000121152_at	1.58826	7.55947	3.93564e-07
8772	ENSG00000149212_at	-2.91764	8.90312	4.17234e-07
16263	ENSG00000211663_at	2.14346	9.23529	4.48805e-07
6253	ENSG00000131747_at	2.15526	8.75438	4.64922e-07
1380	ENSG00000077152_at	1.57886	8.34806	4.67477e-07
1936	ENSG00000091651_at	1.50555	8.24864	4.80792e-07
2292	ENSG00000100526_at	2.17628	8.11691	4.80792e-07
6220	ENSG00000131462_at	1.38777	8.19961	4.86089e-07
2522	ENSG00000101773_at	1.32055	9.23938	4.89181e-07
1752	ENSG00000087586_at	1.69041	7.89256	5.06309e-07
6379	ENSG00000132646_at	1.42365	11.1662	5.06926e-07
7323	ENSG00000138160_at	2.16323	8.34162	5.10984e-07
3766	ENSG00000111247_at	1.72043	7.8628	5.33971e-07
7671	ENSG00000140525_at	1.40511	8.0985	5.38562e-07
7158	ENSG00000137288_at	1.04775	9.54136	5.4011e-07
6675	ENSG00000134690_at	1.30795	8.08134	5.49215e-07
3581	ENSG00000109534_at	1.24041	9.19722	5.68249e-07
1803	ENSG00000088992_at	-2.06428	9.60577	6.03312e-07
3758	ENSG00000111206_at	1.11621	7.489	6.11667e-07
5797	ENSG00000128228_at	1.96991	9.19721	6.26168e-07
11961	ENSG00000169715_at	1.38829	9.38929	6.36951e-07
587	ENSG00000038210_at	1.12227	9.46266	6.41855e-07
11115	ENSG00000165948_at	1.27884	8.07552	6.41855e-07
13593	ENSG00000179639_at	-1.83641	8.99702	6.99335e-07
8145	ENSG00000143891_at	1.04963	8.78672	7.44047e-07
9810	ENSG00000159147_at	1.52663	8.57833	8.43421e-07
5191	ENSG00000123131_at	2.12531	10.7227	8.54305e-07
13974	ENSG00000182481_at	1.49211	11.1981	8.68083e-07
349	ENSG00000011426_at	1.53657	6.9579	8.76376e-07
16264	ENSG00000211666_at	2.09439	12.2967	8.76376e-07
7910	ENSG00000142507_at	1.1293	10.2581	9.01027e-07
1172	ENSG00000071539_at	1.90771	8.00903	9.25119e-07
7241	ENSG00000137807_at	1.27655	6.94276	9.30912e-07
13360	ENSG00000178075_at	-1.21368	6.78806	9.41552e-07
12444	ENSG00000172115_at	1.10753	11.6585	1.04939e-06
563	ENSG00000035499_at	1.90157	7.35354	1.10592e-06
8465	ENSG00000146410_at	1.40476	7.25394	1.12074e-06
3217	ENSG00000106399_at	1.17725	9.76079	1.13639e-06
9561	ENSG00000156802_at	1.15969	8.06757	1.13639e-06
11911	ENSG00000169403_at	-1.18564	9.98602	1.14972e-06
9085	ENSG00000152253_at	2.04115	7.12522	1.16052e-06
488	ENSG00000024526_at	1.1805	6.82556	1.17996e-06
9367	ENSG00000154839_at	1.70787	6.80028	1.19863e-06
2576	ENSG00000102096_at	1.34129	11.4975	1.21423e-06
8007	ENSG00000143228_at	1.87173	8.03106	1.22124e-06
8141	ENSG00000143870_at	1.49332	10.1458	1.22124e-06
6030	ENSG00000130303_at	1.02672	10.0912	1.22124e-06
6611	ENSG00000134285_at	1.88018	11.2266	1.22201e-06
10180	ENSG00000162366_at	-2.73929	9.2225	1.24756e-06
16267	ENSG00000211673_at	2.74048	10.0346	1.26723e-06
4373	ENSG00000115902_at	1.42248	8.69685	1.26723e-06
9434	ENSG00000155660_at	1.77326	10.2334	1.26723e-06
4615	ENSG00000117650_at	1.12105	6.91004	1.28188e-06
16244	ENSG00000207966_at	-1.21421	9.00257	1.28481e-06
2236	ENSG00000100325_at	-1.5678	9.44944	1.35223e-06
9638	ENSG00000157514_at	-1.04243	10.478	1.36224e-06
14605	ENSG00000185950_at	-1.38201	10.0025	1.49186e-06
1896	ENSG00000090861_at	1.08663	10.1962	1.5046e-06
7105	ENSG00000136999_at	-1.16589	7.28079	1.50492e-06
3712	ENSG00000110777_at	1.91207	11.716	1.50492e-06
12739	ENSG00000173848_at	1.70375	8.70855	1.50492e-06
10609	ENSG00000163918_at	1.42255	9.39139	1.55714e-06
6536	ENSG00000133808_at	-1.09287	6.72952	1.56245e-06
11424	ENSG00000167261_at	-1.42371	10.1655	1.62624e-06
12962	ENSG00000175305_at	1.29749	7.00591	1.62624e-06
14260	ENSG00000184164_at	1.44183	10.7822	1.69538e-06
4116	ENSG00000113810_at	1.08164	9.70424	1.80967e-06
6613	ENSG00000134291_at	1.09427	9.63315	1.82885e-06
6583	ENSG00000134152_at	-1.00043	8.47851	2.07457e-06
7347	ENSG00000138346_at	1.08538	7.60581	2.1158e-06
11083	ENSG00000165801_at	-1.33401	8.5608	2.25296e-06
3881	ENSG00000112029_at	1.20533	8.69235	2.30588e-06
1678	ENSG00000085840_at	1.17728	6.83609	2.51761e-06
9741	ENSG00000158481_at	-1.1608	8.39027	2.61366e-06
4844	ENSG00000119950_at	-2.16957	11.9901	2.66246e-06
2390	ENSG00000101057_at	1.60698	8.48699	2.74712e-06
16641	ENSG00000221829_at	1.00818	8.58757	2.76317e-06
11273	ENSG00000166562_at	2.00553	11.3092	2.80517e-06
1881	ENSG00000090520_at	1.61539	10.4927	2.86148e-06
2752	ENSG00000103381_at	-1.35516	10.3519	3.02258e-06
6510	ENSG00000133606_at	-1.43613	10.7848	3.1346e-06
5285	ENSG00000124098_at	-2.5244	9.8932	3.17292e-06
16363	ENSG00000213371_at	-1.13461	12.1923	3.25486e-06
682	ENSG00000048462_at	2.6468	10.2958	3.27332e-06
6538	ENSG00000133816_at	-1.01812	8.46263	3.29295e-06
1975	ENSG00000092621_at	1.10221	7.76823	3.41204e-06
17469	ENSG00000232119_at	1.05612	10.1653	3.61669e-06
4263	ENSG00000115233_at	1.00318	10.5111	3.63078e-06
10484	ENSG00000163535_at	1.21594	8.4192	3.6654e-06
9313	ENSG00000154277_at	1.40607	7.74044	3.71106e-06
1576	ENSG00000082515_at	1.10237	9.55653	3.71106e-06
7326	ENSG00000138166_at	2.20883	9.89173	3.71365e-06
6337	ENSG00000132432_at	1.01128	11.8536	3.71365e-06
2891	ENSG00000104738_at	1.07893	7.71995	3.71365e-06
8150	ENSG00000143942_at	2.19799	8.99495	3.71365e-06
14356	ENSG00000184661_at	1.35001	7.45548	3.71604e-06
8798	ENSG00000149428_at	1.27348	10.8963	3.72012e-06
11139	ENSG00000166046_at	-1.48745	7.09594	3.901e-06
9845	ENSG00000159346_at	-1.62687	11.6891	4.00263e-06
11014	ENSG00000165501_at	1.12739	8.93489	4.48813e-06
6898	ENSG00000135916_at	2.17318	10.7316	4.52893e-06
13803	ENSG00000181163_at	1.25933	11.144	4.60633e-06
15395	ENSG00000197299_at	1.06977	8.30854	4.63997e-06
12743	ENSG00000173868_at	-1.38788	7.48789	4.66141e-06
3641	ENSG00000110063_at	1.32124	9.34144	4.66252e-06
2926	ENSG00000104889_at	1.1249	8.70441	4.93581e-06
7199	ENSG00000137563_at	2.47302	8.65455	5.06107e-06
4563	ENSG00000117335_at	-1.06071	9.45354	5.09565e-06
7042	ENSG00000136732_at	-1.80896	11.8733	5.20935e-06
9181	ENSG00000153066_at	1.76886	9.25711	5.5318e-06
8975	ENSG00000151364_at	1.72682	7.3176	5.5639e-06
13288	ENSG00000177556_at	1.15709	10.2323	5.81966e-06
16288	ENSG00000211899_at	1.12399	12.63	5.87644e-06
2332	ENSG00000100714_at	1.21165	10.4753	5.87644e-06
1299	ENSG00000075131_at	1.37424	8.04684	6.10328e-06
6201	ENSG00000131355_at	-1.51706	8.68822	6.388e-06
381	ENSG00000013306_at	-2.33894	10.9542	6.46626e-06
2196	ENSG00000100219_at	1.49751	12.2046	6.73585e-06
9820	ENSG00000159199_at	1.03793	9.48285	6.77278e-06
15802	ENSG00000198876_at	-1.55162	10.8767	6.77278e-06
4612	ENSG00000117632_at	1.33654	8.49793	7.31779e-06
11518	ENSG00000167671_at	-1.45024	9.5279	7.67112e-06
1302	ENSG00000075188_at	1.11895	9.89675	7.78191e-06
4541	ENSG00000117143_at	1.8706	10.173	7.92988e-06
13763	ENSG00000180879_at	1.12472	12.5249	8.14003e-06
4092	ENSG00000113615_at	1.32895	8.30275	8.19139e-06
5041	ENSG00000121691_at	-1.16877	11.2951	8.32063e-06
899	ENSG00000063854_at	-1.32757	9.56115	8.37676e-06
6700	ENSG00000134825_at	1.00923	12.2846	8.45322e-06
9727	ENSG00000158373_at	1.54566	9.77675	8.57216e-06
1290	ENSG00000074842_at	1.77245	10.1971	8.59519e-06
14382	ENSG00000184840_at	1.01429	10.9221	8.59583e-06
82	ENSG00000002549_at	1.4438	10.77	9.18421e-06
3153	ENSG00000105974_at	2.26567	7.91201	9.36093e-06
1528	ENSG00000081059_at	-1.03163	9.65479	9.36093e-06
11359	ENSG00000166947_at	-2.50354	8.79883	9.39649e-06
8921	ENSG00000150867_at	-1.09382	9.86064	9.52269e-06
4992	ENSG00000121073_at	1.20528	9.73589	9.67462e-06
12820	ENSG00000174442_at	1.01268	8.39828	1.07847e-05
11261	ENSG00000166508_at	1.17344	9.749	1.16479e-05
1858	ENSG00000090013_at	-1.58642	10.64	1.17543e-05
11662	ENSG00000168268_at	1.2585	7.63325	1.19022e-05
16266	ENSG00000211672_at	1.18729	7.58154	1.24156e-05
2895	ENSG00000104765_at	-1.67351	11.5502	1.25501e-05
1847	ENSG00000089692_at	1.34378	8.78845	1.26269e-05
15298	ENSG00000196839_at	1.16377	9.95206	1.27238e-05
8318	ENSG00000145335_at	-2.52056	9.675	1.27672e-05
8051	ENSG00000143416_at	-2.18563	8.29344	1.27672e-05
842	ENSG00000060138_at	-1.04632	10.24	1.28255e-05
14181	ENSG00000183684_at	1.01689	10.1899	1.33014e-05
2223	ENSG00000100297_at	1.02417	9.47562	1.33014e-05
7590	ENSG00000139970_at	-1.46141	8.2225	1.36142e-05
14079	ENSG00000183087_at	1.05624	8.94459	1.37729e-05
8515	ENSG00000146918_at	1.14968	7.97892	1.41147e-05
10498	ENSG00000163584_at	1.1979	10.4227	1.43083e-05
16254	ENSG00000211598_at	2.22138	11.0406	1.44458e-05
16293	ENSG00000211940_at	2.96545	10.3377	1.44926e-05
7057	ENSG00000136824_at	1.13548	8.44374	1.45248e-05
4702	ENSG00000118689_at	-2.0232	10.3079	1.45326e-05
1184	ENSG00000071967_at	-1.07004	7.34295	1.5166e-05
16911	ENSG00000225889_at	-1.37692	8.9371	1.55011e-05
12677	ENSG00000173486_at	1.08164	9.2818	1.56973e-05
12458	ENSG00000172183_at	1.0141	11.8988	1.57677e-05
3850	ENSG00000111796_at	-1.32734	10.9171	1.58341e-05
8048	ENSG00000143401_at	1.0546	9.30321	1.6414e-05
4705	ENSG00000118705_at	1.14334	12.181	1.68442e-05
6718	ENSG00000134910_at	1.4847	10.755	1.74548e-05
13948	ENSG00000182319_at	-1.02378	9.5654	1.91177e-05
10679	ENSG00000164109_at	1.61619	8.29835	1.98447e-05
5020	ENSG00000121413_at	-1.17139	9.03166	2.0198e-05
9558	ENSG00000156738_at	-1.12061	9.83956	2.03991e-05
552	ENSG00000034152_at	-1.03534	10.6942	2.08695e-05
5788	ENSG00000128050_at	1.17457	9.79128	2.10279e-05
14182	ENSG00000183688_at	-1.11745	11.1481	2.12866e-05
11309	ENSG00000166794_at	1.13955	12.1516	2.15188e-05
6344	ENSG00000132465_at	1.36433	13.3491	2.16735e-05
1562	ENSG00000082146_at	-2.45923	10.8838	2.36223e-05
9996	ENSG00000160588_at	-1.05612	9.36194	2.40228e-05
468	ENSG00000022840_at	-1.20909	10.4225	2.42243e-05
2932	ENSG00000104903_at	-1.18882	10.1038	2.57271e-05
16260	ENSG00000211652_at	2.20303	8.576	2.72427e-05
5900	ENSG00000129128_at	1.11177	10.496	2.84162e-05
6738	ENSG00000135069_at	1.14221	8.41179	2.94251e-05
10269	ENSG00000162722_at	-2.01578	10.8966	3.02628e-05
17192	ENSG00000229092_at	1.44292	6.78869	3.08759e-05
4727	ENSG00000118985_at	1.43329	8.41043	3.15936e-05
1054	ENSG00000068079_at	1.10312	10.3024	3.24748e-05
16326	ENSG00000213005_at	1.25445	7.22908	3.30243e-05
4371	ENSG00000115884_at	1.30944	7.43182	3.30243e-05
873	ENSG00000062282_at	-1.14677	9.15438	3.36616e-05
11757	ENSG00000168701_at	1.09201	9.79901	3.41001e-05
6496	ENSG00000133328_at	1.69625	8.33409	3.45922e-05
10138	ENSG00000161981_at	1.04065	9.21734	3.45922e-05
3070	ENSG00000105610_at	-1.44905	7.4577	3.65716e-05
2105	ENSG00000099804_at	-1.19248	9.80567	4.33248e-05
4819	ENSG00000119782_at	-1.19347	8.16313	4.42556e-05
9029	ENSG00000151729_at	1.1636	9.00717	4.60024e-05
10991	ENSG00000165406_at	-1.40121	8.79288	4.65263e-05
15779	ENSG00000198833_at	1.19384	10.878	4.74163e-05
11776	ENSG00000168785_at	-1.05107	8.75986	4.74575e-05
3870	ENSG00000111885_at	1.34528	9.98352	4.74575e-05
959	ENSG00000065485_at	1.75694	8.86908	4.74694e-05
10385	ENSG00000163170_at	1.10904	10.0469	4.77822e-05
18173	ENSG00000241519_at	1.26171	9.27853	4.95386e-05
18100	ENSG00000239819_at	1.20024	7.67993	5.09166e-05
1078	ENSG00000068912_at	1.34181	10.9518	5.56665e-05
4330	ENSG00000115590_at	-1.75116	9.15128	5.56665e-05
4462	ENSG00000116663_at	1.1751	9.89637	5.58844e-05
16289	ENSG00000211934_at	2.88682	9.65658	5.79344e-05
16261	ENSG00000211653_at	1.02335	8.21733	5.82648e-05
6695	ENSG00000134809_at	1.09053	10.1802	5.94919e-05
15925	ENSG00000204136_at	-1.58867	8.11534	5.94919e-05
7912	ENSG00000142512_at	-1.13923	8.75927	6.16663e-05
18313	ENSG00000244734_at	-2.71178	11.7529	6.29905e-05
16259	ENSG00000211650_at	1.63653	8.05021	6.51663e-05
13534	ENSG00000179222_at	1.26423	10.0314	6.74751e-05
16292	ENSG00000211938_at	1.49995	8.04236	6.86998e-05
14166	ENSG00000183625_at	-1.59386	8.63846	6.86998e-05
9729	ENSG00000158406_at	1.64053	8.3181	6.90895e-05
6246	ENSG00000131724_at	-1.49557	8.84548	6.96038e-05
7779	ENSG00000141401_at	-1.17671	9.12787	7.17023e-05
15647	ENSG00000198380_at	1.14318	8.38193	7.22163e-05
16262	ENSG00000211659_at	1.84805	8.66301	7.28912e-05
15238	ENSG00000196562_at	-1.59597	8.92977	7.3366e-05
5400	ENSG00000124731_at	-1.62179	9.4933	7.34003e-05
1865	ENSG00000090238_at	-1.12106	11.5429	7.42812e-05
9818	ENSG00000159189_at	1.41467	7.5245	7.80158e-05
14143	ENSG00000183508_at	1.3865	10.6532	8.06415e-05
6133	ENSG00000130830_at	-1.28355	10.7758	8.27022e-05
7207	ENSG00000137642_at	-1.06841	12.0351	8.8483e-05
12655	ENSG00000173369_at	1.41962	7.85988	9.13586e-05
9784	ENSG00000158856_at	-1.60661	9.00798	9.18918e-05
15481	ENSG00000197705_at	1.35115	8.00966	9.3485e-05
10727	ENSG00000164251_at	-1.10427	7.94305	9.63448e-05
7088	ENSG00000136929_at	-1.48558	8.42372	9.78828e-05
4941	ENSG00000120697_at	1.05889	9.8172	0.00010158
1365	ENSG00000076770_at	-1.03923	9.81836	0.000101854
5214	ENSG00000123352_at	1.29934	7.84736	0.000101854
5442	ENSG00000125148_at	1.09123	12.014	0.000101854
8584	ENSG00000147454_at	-1.57668	9.49825	0.000102985
16690	ENSG00000223350_at	1.87436	7.52089	0.000104612
16298	ENSG00000211973_at	3.54237	10.424	0.00011837
1698	ENSG00000086506_at	-1.70701	8.69519	0.000119324
7063	ENSG00000136842_at	-1.39045	7.83545	0.000122123
5632	ENSG00000126353_at	-1.22945	10.0354	0.000125684
12682	ENSG00000173535_at	-1.28183	8.67915	0.000126037
9596	ENSG00000157107_at	-1.1275	9.00195	0.000127517
15591	ENSG00000198130_at	1.10516	8.71805	0.000132849
2021	ENSG00000095380_at	1.07438	9.14896	0.000133044
2321	ENSG00000100629_at	1.31281	7.73795	0.000135829
11102	ENSG00000165895_at	1.08703	6.56871	0.000135845
15140	ENSG00000196209_at	-1.008	8.25437	0.000147773
12327	ENSG00000171552_at	-1.22787	8.00816	0.000148564
15119	ENSG00000196141_at	1.52085	9.51756	0.000150654
6448	ENSG00000133048_at	-1.87513	9.29251	0.000153089
12425	ENSG00000172005_at	-1.05981	9.14186	0.000162428
5843	ENSG00000128595_at	1.00665	8.57924	0.000166766
5537	ENSG00000125810_at	-1.1978	10.8075	0.000172592
14350	ENSG00000184613_at	-1.25336	9.92288	0.000184908
7690	ENSG00000140678_at	-1.03154	10.591	0.000213314
1789	ENSG00000088827_at	1.79152	9.08999	0.000221226
9405	ENSG00000155304_at	1.19419	9.59852	0.000222461
4460	ENSG00000116649_at	1.17561	10.0691	0.000223642
14184	ENSG00000183691_at	-1.20966	7.5698	0.000224711
8015	ENSG00000143297_at	1.14467	7.52399	0.000230711
2761	ENSG00000103479_at	-1.32659	8.99622	0.000235293
11282	ENSG00000166598_at	1.21732	11.4935	0.00023624
6410	ENSG00000132819_at	-1.1653	9.9993	0.000242567
15635	ENSG00000198336_at	-1.19505	9.32605	0.000243302
7796	ENSG00000141469_at	-1.08058	7.23398	0.000243822
126	ENSG00000004939_at	-1.5193	8.56766	0.000245065
8813	ENSG00000149516_at	-1.02075	7.39825	0.000249596
5286	ENSG00000124102_at	-1.97775	8.59951	0.000252281
16297	ENSG00000211962_at	2.92518	9.6796	0.000255228
15239	ENSG00000196565_at	-2.40538	11.3361	0.000280567
17407	ENSG00000231475_at	1.99893	8.77766	0.000284634
6742	ENSG00000135083_at	-1.0345	7.70293	0.000290935
16294	ENSG00000211946_at	1.53629	8.82351	0.000293702
16296	ENSG00000211956_at	1.61599	8.53588	0.000312607
14317	ENSG00000184451_at	1.07716	7.40706	0.00033055
950	ENSG00000065308_at	1.12316	8.87247	0.000334433
3823	ENSG00000111666_at	-1.11818	9.57735	0.000340479
14964	ENSG00000188536_at	-1.25025	13.4462	0.000344768
7007	ENSG00000136514_at	1.20962	9.20394	0.000350493
12614	ENSG00000173114_at	-1.36339	9.10007	0.000356506
13151	ENSG00000176658_at	1.05073	6.92542	0.00035831
13718	ENSG00000180537_at	-2.06411	7.27535	0.000366462
15755	ENSG00000198786_at	-1.05368	11.7007	0.000366856
9504	ENSG00000156265_at	-1.76604	9.71256	0.000376602
8763	ENSG00000149131_at	1.98518	9.01118	0.000382802
7873	ENSG00000142102_at	-1.20055	9.26292	0.000468032
5658	ENSG00000126709_at	1.5213	11.8317	0.000469617
14834	ENSG00000187608_at	1.67991	11.4074	0.000470414
7715	ENSG00000140932_at	-1.36835	11.315	0.000473243
994	ENSG00000066279_at	1.02015	7.40093	0.000499728
2278	ENSG00000100453_at	1.21338	12.0522	0.000535102
15794	ENSG00000198856_at	1.02834	11.6603	0.000548108
4796	ENSG00000119684_at	-1.06775	8.62812	0.00057326
16118	ENSG00000205038_at	1.0299	7.15001	0.000612646
15166	ENSG00000196331_at	1.07131	6.62691	0.000627597
11547	ENSG00000167768_at	-2.04938	8.01283	0.000654306
18167	ENSG00000241399_at	-1.21924	11.3375	0.000809233
5407	ENSG00000124772_at	1.19289	9.20812	0.000878056
6461	ENSG00000133106_at	1.05368	9.69149	0.000878601
12351	ENSG00000171659_at	-1.00122	7.6532	0.000914527
1016	ENSG00000066926_at	-1.08168	8.66345	0.000916268
16256	ENSG00000211640_at	1.15818	8.67724	0.000964918
2747	ENSG00000103355_at	-1.35745	7.71793	0.000982486
7137	ENSG00000137198_at	-1.15633	8.78166	0.00105915
14273	ENSG00000184221_at	-1.31759	8.85662	0.00110143
10353	ENSG00000163053_at	1.54011	7.25837	0.00113579
13411	ENSG00000178445_at	1.40431	8.42812	0.00115403
277	ENSG00000008516_at	-1.23018	9.82823	0.00121324
15417	ENSG00000197409_at	1.34915	8.71337	0.00130985
1253	ENSG00000073756_at	-1.15103	7.73713	0.00135214
1819	ENSG00000089127_at	1.4094	10.3163	0.00142685
3484	ENSG00000108679_at	1.19903	9.27171	0.00154619
9754	ENSG00000158578_at	-2.30221	10.8508	0.00158448
307	ENSG00000010278_at	-1.05389	9.28416	0.00170689
5735	ENSG00000127507_at	-1.05702	9.26122	0.0017081
2029	ENSG00000095585_at	1.00852	9.6356	0.0017641
16889	ENSG00000225698_at	1.89389	7.36766	0.00207907
13263	ENSG00000177409_at	1.01051	9.92953	0.00218079
7277	ENSG00000137959_at	1.9563	10.2069	0.00234012
6927	ENSG00000136040_at	-1.10391	8.88496	0.00235972
4551	ENSG00000117226_at	1.00628	10.3267	0.00240822
9647	ENSG00000157601_at	1.31684	11.6362	0.00265086
11674	ENSG00000168300_at	-1.40349	8.32603	0.00280469
11627	ENSG00000168081_at	1.01936	8.90768	0.00308415
16299	ENSG00000211976_at	1.04516	7.25934	0.00320362
10553	ENSG00000163735_at	-1.06559	7.56771	0.00336956
18556	ENSG00000247448_at	-1.18264	7.41818	0.00348768
16291	ENSG00000211937_at	1.59819	8.28604	0.00377638
6530	ENSG00000133742_at	-1.57896	9.46696	0.00388102
13850	ENSG00000181631_at	-1.06982	11.1839	0.0042467
10554	ENSG00000163736_at	-1.01145	12.7425	0.00475391
10239	ENSG00000162614_at	1.05886	8.0712	0.00500162
5360	ENSG00000124491_at	-1.17967	10.8849	0.00537516
4775	ENSG00000119535_at	-1.04247	11.6774	0.00552982
14516	ENSG00000185507_at	1.051	11.1131	0.00558669
3411	ENSG00000108244_at	-1.39789	9.02761	0.00594338
17235	ENSG00000229644_at	-1.2849	9.98456	0.00594602
11718	ENSG00000168497_at	-1.27258	9.73403	0.00617864
4552	ENSG00000117228_at	1.00551	11.7082	0.00698181
10866	ENSG00000164821_at	-1.2635	8.03765	0.00714355
9144	ENSG00000152766_at	1.47156	8.28024	0.0129405
16219	ENSG00000206177_at	-1.31672	11.0028	0.0167772
15665	ENSG00000198478_at	-1.07008	8.70668	0.0181762
7152	ENSG00000137267_at	-1.46944	7.9666	0.0196455
148	ENSG00000005249_at	-1.0978	10.7775	0.0236165
6623	ENSG00000134326_at	1.11315	10.8079	0.0242298
9291	ENSG00000154146_at	-1.03258	10.8151	0.0294846
6620	ENSG00000134321_at	1.55031	10.5818	0.0318068
2982	ENSG00000105205_at	-1.08624	11.6996	0.0368858
18733	ENSG00000249107_at	1.16345	9.10896	0.0425468
