# Supplementary material for: Time since Onset of Disease and Individual Clinical Markers Associate with Transcriptional Changes in Uncomplicated Dengue
Source: PLoS Negl Trop Dis. 2015 Mar 13;9(3):e0003522. doi: 10.1371/journal.pntd.0003522 (PMC4358925; doi:10.1371/journal.pntd.0003522)
Supplement: S2 Information — For every contrast, the proportion active genes and significance (false discovery rate) are given for every pathway. In every case, pathway differential regulation is assessed for up-regulated genes, down-regulated genes, and for up- or down-regulated (‘mixed’) genes. (XLSX) [file pntd.0003522.s003.xlsx]

## Sheet: ws.neg - hc
	Down:Active.Proportion	Down:Adj.P.Value	Down:P.Value	Mixed:Active.Proportion	Mixed:Adj.P.Value	Mixed:P.Value	Up:Active.Proportion	Up:Adj.P.Value	Up:P.Value
Complement cascade	0.138889	0.999975	1	0.777778	8.42857e-05	5e-05	0.638889	0.00105357	5e-05
Initial triggering of complement	0.05	0.999975	1	0.9	8.42857e-05	5e-05	0.85	0.00105357	5e-05
Meiosis	0.28169	0.999975	1	0.774648	8.42857e-05	5e-05	0.492958	0.00105357	5e-05
Meiotic Recombination	0.121951	0.999975	1	0.853659	8.42857e-05	5e-05	0.731707	0.00105357	5e-05
Meiotic Synapsis	0.319149	0.999975	1	0.744681	8.42857e-05	5e-05	0.425532	0.00105357	5e-05
Packaging Of Telomere Ends	0.181818	0.999975	1	0.818182	8.42857e-05	5e-05	0.636364	0.00105357	5e-05
Nucleosome assembly	0.0833333	0.999975	1	0.694444	0.000289216	0.00015	0.611111	0.00105357	5e-05
Deposition of New CENPA-containing Nucleosomes at the Centromere	0.0833333	0.999975	1	0.694444	0.000361014	0.0002	0.611111	0.00105357	5e-05
Phase II conjugation	0.113208	0.999975	1	0.54717	0.000361014	0.0002	0.433962	0.00105357	5e-05
RNA Polymerase I Chain Elongation	0.151515	0.999975	1	0.575758	0.000438119	0.00025	0.424242	0.00105357	5e-05
RNA Polymerase I Promoter Clearance	0.179487	0.999975	1	0.564103	0.000438119	0.00025	0.384615	0.00105357	5e-05
RNA Polymerase I Transcription	0.170732	0.999975	1	0.560976	0.000515079	0.0003	0.390244	0.00105357	5e-05
Antigen processing-Cross presentation	0.115942	0.999975	1	0.710145	0.000809971	0.0005	0.594203	0.00105357	5e-05
ER-Phagosome pathway	0.0847458	0.999975	1	0.745763	0.000809971	0.0005	0.661017	0.00105357	5e-05
Incretin Synthesis, Secretion, and Inactivation	0.047619	0.999975	0.99995	0.619048	0.00439293	0.00345	0.571429	0.00295	0.0001
SCF(Skp2)-mediated degradation of p27/p21	0.0769231	0.999975	0.99985	0.807692	0.000202055	0.0001	0.730769	0.00573611	0.0002
Regulation of Apoptosis	0.125	0.999975	0.99985	0.75	0.000438119	0.00025	0.625	0.00573611	0.0002
Telomere Maintenance	0.145833	0.999975	0.99985	0.770833	0.00102147	0.00065	0.625	0.00573611	0.0002
Amyloids	0.216216	0.999975	0.9997	0.72973	8.42857e-05	5e-05	0.513514	0.00860417	0.00035
Apoptosis	0.210884	0.999975	0.9995	0.653061	0.000202055	0.0001	0.442177	0.00860417	0.00055
p53-Dependent G1 DNA Damage Response	0.132075	0.999975	0.9995	0.830189	0.000202055	0.0001	0.698113	0.00860417	0.00055
G1/S DNA Damage Checkpoints	0.125	0.999975	0.9995	0.839286	0.000289216	0.00015	0.714286	0.00860417	0.00055
SCF-beta-TrCP mediated degradation of Emi1	0.1	0.999975	0.99955	0.82	0.000289216	0.00015	0.72	0.00860417	0.0005
Ubiquitin-dependent degradation of Cyclin D	0.0652174	0.999975	0.99955	0.76087	0.000289216	0.00015	0.695652	0.00860417	0.0005
Vif-mediated degradation of APOBEC3G	0.104167	0.999975	0.99955	0.8125	0.000289216	0.00015	0.708333	0.00860417	0.0005
CDK-mediated phosphorylation and removal of Cdc6	0.0652174	0.999975	0.9996	0.804348	0.000361014	0.0002	0.73913	0.00860417	0.00045
Cross-presentation of soluble exogenous antigens (endosomes)	0.0697674	0.999975	0.99965	0.813953	0.000361014	0.0002	0.744186	0.00860417	0.0004
Interferon Signaling	0.182432	0.999975	0.99965	0.628378	0.000361014	0.0002	0.445946	0.00860417	0.0004
Interferon alpha/beta signaling	0.0877193	0.999975	0.99955	0.719298	0.000361014	0.0002	0.631579	0.00860417	0.0005
Regulation of DNA replication	0.084507	0.999975	0.9996	0.788732	0.000438119	0.00025	0.704225	0.00860417	0.00045
Regulation of activated PAK-2p34 by proteasome mediated degradation	0.0888889	0.999975	0.9996	0.8	0.000438119	0.00025	0.711111	0.00860417	0.00045
Destabilization of mRNA by AUF1 (hnRNP D0)	0.0638298	0.999975	0.99965	0.765957	0.00059	0.00035	0.702128	0.00860417	0.0004
Assembly of the pre-replicative complex	0.0634921	0.999975	0.99955	0.761905	0.000666416	0.0004	0.698413	0.00860417	0.0005
Ubiquitin-dependent degradation of Cyclin D1	0.0652174	0.999975	0.99955	0.76087	0.000741864	0.00045	0.695652	0.00860417	0.0005
Peptide hormone metabolism	0.164179	0.999975	0.9995	0.552239	0.0019835	0.0014	0.38806	0.00860417	0.00055
Antigen Presentation: Folding, assembly and peptide loading of class I MHC	0.0869565	0.999975	0.9996	0.478261	0.0254472	0.0231	0.391304	0.00860417	0.00045
p53-Independent DNA Damage Response	0.0833333	0.999975	0.99945	0.8125	8.42857e-05	5e-05	0.729167	0.00892763	0.0006
p53-Independent G1/S DNA damage checkpoint	0.0833333	0.999975	0.99945	0.8125	0.000202055	0.0001	0.729167	0.00892763	0.0006
Gap junction trafficking and regulation	0.037037	0.999975	0.9994	0.555556	0.00121933	0.0008	0.518519	0.00945513	0.00065
Activation of NF-kappaB in B Cells	0.180328	0.999975	0.99935	0.803279	0.000289216	0.00015	0.622951	0.00971341	0.0007
G protein gated Potassium channels	0.136364	0.999975	0.99935	0.772727	0.000289216	0.00015	0.636364	0.00971341	0.0007
Cyclin E associated events during G1/S transition	0.0983607	0.999975	0.99925	0.770492	0.000202055	0.0001	0.672131	0.0105815	0.0008
Vpu mediated degradation of CD4	0.106383	0.999975	0.9992	0.808511	0.000289216	0.00015	0.702128	0.0105815	0.00085
Switching of origins to a post-replicative state	0.0909091	0.999975	0.9992	0.787879	0.000361014	0.0002	0.69697	0.0105815	0.00085
CDT1 association with the CDC6:ORC:origin complex	0.0740741	0.999975	0.99925	0.777778	0.000741864	0.00045	0.703704	0.0105815	0.0008
Post-translational protein modification	0.162011	0.999975	0.9992	0.603352	0.000958333	0.0006	0.441341	0.0105815	0.00085
Stabilization of p53	0.125	0.999975	0.99905	0.8125	8.42857e-05	5e-05	0.6875	0.0106528	0.001
Inhibition of voltage gated Ca2+ channels via Gbeta/gamma subunits	0.136364	0.999975	0.99915	0.772727	0.000202055	0.0001	0.636364	0.0106528	0.0009
p53-Dependent G1/S DNA damage checkpoint	0.132075	0.999975	0.99905	0.830189	0.000202055	0.0001	0.698113	0.0106528	0.001
Activation of G protein gated Potassium channels	0.136364	0.999975	0.9991	0.772727	0.000361014	0.0002	0.636364	0.0106528	0.00095
Ubiquitin Mediated Degradation of Phosphorylated Cdc25A	0.0833333	0.999975	0.9991	0.8125	0.000438119	0.00025	0.729167	0.0106528	0.00095
Biological oxidations	0.122807	0.999975	0.99905	0.561404	0.000666416	0.0004	0.438596	0.0106528	0.001
Orc1 removal from chromatin	0.0909091	0.999975	0.99915	0.787879	0.000666416	0.0004	0.69697	0.0106528	0.0009
Autodegradation of Cdh1 by Cdh1:APC/C	0.0740741	0.999975	0.9991	0.685185	0.00116236	0.00075	0.611111	0.0106528	0.00095
Cdc20:Phospho-APC/C mediated degradation of Cyclin A	0.0655738	0.999975	0.999	0.704918	0.00146374	0.001	0.639344	0.0109955	0.00105
Removal of licensing factors from origins	0.0882353	0.999975	0.99895	0.794118	0.00059	0.00035	0.705882	0.0113259	0.0011
APC/C:Cdc20 mediated degradation of Securin	0.0701754	0.999975	0.9989	0.701754	0.00109409	0.0007	0.631579	0.0116447	0.00115
Autodegradation of the E3 ubiquitin ligase COP1	0.12766	0.999975	0.9988	0.808511	0.000202055	0.0001	0.680851	0.01225	0.00125
Metabolism of amino acids and derivatives	0.158824	0.999975	0.9988	0.652941	0.000515079	0.0003	0.494118	0.01225	0.00125
Cyclin A:Cdk2-associated events at S phase entry	0.112903	0.999975	0.99875	0.758065	0.000289216	0.00015	0.645161	0.0125375	0.0013
APC/C:Cdh1 mediated degradation of Cdc20 and other APC/C:Cdh1 targeted proteins in late mitosis/early G1	0.0806452	0.999975	0.9987	0.709677	0.00102147	0.00065	0.629032	0.0126089	0.00135
Gap junction trafficking	0.04	0.999975	0.9987	0.52	0.00240603	0.00175	0.48	0.0126089	0.00135
Regulation of mRNA Stability by Proteins that Bind AU-rich Elements	0.105263	0.999975	0.99865	0.618421	0.00102147	0.00065	0.513158	0.012877	0.0014
Inwardly rectifying K+ channels	0.107143	0.999975	0.9986	0.75	0.000361014	0.0002	0.642857	0.0131367	0.00145
Regulation of APC/C activators between G1/S and early anaphase	0.0869565	0.999975	0.99835	0.73913	0.00102147	0.00065	0.652174	0.01475	0.0017
Kinesins	0.153846	0.999975	0.9984	0.692308	0.00116236	0.00075	0.538462	0.01475	0.00165
APC/C:Cdc20 mediated degradation of mitotic proteins	0.0655738	0.999975	0.99835	0.704918	0.00146374	0.001	0.639344	0.01475	0.0017
Bile acid and bile salt metabolism	0.115385	0.999975	0.99815	0.5	0.000438119	0.00025	0.384615	0.0149493	0.0019
Regulation of ornithine decarboxylase (ODC)	0.106383	0.999975	0.99815	0.808511	0.000515079	0.0003	0.702128	0.0149493	0.0019
APC/C-mediated degradation of cell cycle proteins	0.0945946	0.999975	0.9983	0.743243	0.000741864	0.00045	0.648649	0.0149493	0.00175
DNA Replication Pre-Initiation	0.0779221	0.999975	0.9982	0.779221	0.00121933	0.0008	0.701299	0.0149493	0.00185
SLC-mediated transmembrane transport	0.168067	0.999975	0.9982	0.571429	0.00146374	0.001	0.403361	0.0149493	0.00185
M/G1 Transition	0.0779221	0.999975	0.9982	0.779221	0.00172022	0.0012	0.701299	0.0149493	0.00185
Activation of APC/C and APC/C:Cdc20 mediated degradation of mitotic proteins	0.0645161	0.999975	0.99815	0.709677	0.00214737	0.00155	0.645161	0.0149493	0.0019
Regulation of mitotic cell cycle	0.0945946	0.999975	0.99805	0.743243	0.00121933	0.0008	0.648649	0.0155367	0.002
Signaling by Wnt	0.177419	0.999975	0.99795	0.741935	0.000438119	0.00025	0.564516	0.0161086	0.0021
Degradation of beta-catenin by the destruction complex	0.177419	0.999975	0.99775	0.741935	0.000289216	0.00015	0.564516	0.0172083	0.0023
DNA Replication	0.0909091	0.999975	0.99775	0.787879	0.00121933	0.0008	0.69697	0.0172083	0.0023
Synthesis of DNA	0.0978261	0.999975	0.9977	0.793478	0.00140296	0.00095	0.695652	0.0173639	0.00235
PTM: gamma carboxylation, hypusine formation and arylsulfatase activation	0.230769	0.999975	0.99765	0.615385	8.42857e-05	5e-05	0.384615	0.0175156	0.0024
Chondroitin sulfate biosynthesis	0.25	0.999975	0.9975	0.7	8.42857e-05	5e-05	0.45	0.018392	0.00255
Pyrimidine metabolism	0.125	0.999975	0.99735	0.5	0.00851078	0.00705	0.375	0.019247	0.0027
G1/S Transition	0.116505	0.999975	0.9963	0.76699	0.000958333	0.0006	0.650485	0.0264789	0.00375
GABA receptor activation	0.142857	0.999975	0.99615	0.77551	0.000666416	0.0004	0.632653	0.0272173	0.0039
Metabolism of steroid hormones and vitamin D	0.115385	0.999975	0.99595	0.461538	0.000515079	0.0003	0.346154	0.027321	0.0041
Signaling by Hippo	0.1	0.999975	0.99605	0.65	0.0019835	0.0014	0.55	0.027321	0.004
Amine ligand-binding receptors	0.0769231	0.999975	0.99595	0.717949	0.00439293	0.00345	0.641026	0.027321	0.0041
Adherens junctions interactions	0.0714286	0.999975	0.996	0.464286	0.00654531	0.00535	0.392857	0.027321	0.00405
E2F mediated regulation of DNA replication	0.125	0.999975	0.99525	0.78125	0.00214737	0.00155	0.65625	0.0316545	0.0048
Potassium Channels	0.141304	0.999975	0.9948	0.728261	0.000809971	0.0005	0.586957	0.0338764	0.00525
Transport of glucose and other sugars, bile salts and organic acids, metal ions and amine compounds	0.1	0.999975	0.99485	0.544444	0.00275288	0.00205	0.444444	0.0338764	0.0052
Activation of GABAB receptors	0.176471	0.999975	0.9944	0.794118	0.000361014	0.0002	0.617647	0.0360734	0.00565
Steroid hormones	0.115385	0.999975	0.99425	0.461538	0.00059	0.00035	0.346154	0.0366371	0.0058
Keratan sulfate/keratin metabolism	0.172414	0.999975	0.9941	0.655172	0.00059	0.00035	0.482759	0.0371888	0.00595
Collagen formation	0.116279	0.999975	0.99355	0.546512	0.000289216	0.00015	0.430233	0.039384	0.0065
Glucagon-type ligand receptors	0.153846	0.999975	0.99355	0.730769	0.000289216	0.00015	0.576923	0.039384	0.0065
Mitotic G1-G1/S phases	0.110236	0.999975	0.9936	0.685039	0.00209195	0.0015	0.574803	0.039384	0.00645
GABA B receptor activation	0.176471	0.999975	0.99335	0.794118	0.000289216	0.00015	0.617647	0.0401862	0.0067
SHC-mediated cascade	0.137931	0.999975	0.9932	0.551724	0.000438119	0.00025	0.413793	0.0402675	0.00685
Lysosome Vesicle Biogenesis	0.217391	0.999975	0.99325	0.608696	0.00214737	0.00155	0.391304	0.0402675	0.0068
Collagen biosynthesis and modifying enzymes	0.109375	0.999975	0.9927	0.546875	0.000361014	0.0002	0.4375	0.0423701	0.00735
Cell Cycle Checkpoints	0.119266	0.999975	0.9927	0.724771	0.00209195	0.0015	0.605505	0.0423701	0.00735
Visual phototransduction	0.115385	0.999975	0.99255	0.576923	8.42857e-05	5e-05	0.461538	0.0424062	0.0075
Chromosome Maintenance	0.225806	0.999975	0.99255	0.709677	0.000666416	0.0004	0.483871	0.0424062	0.0075
Basigin interactions	0.166667	0.999975	0.99245	0.625	0.000202055	0.0001	0.458333	0.0425643	0.0076
Olfactory Signaling Pathway	0.0434783	0.999975	0.99235	0.666667	0.00805928	0.00665	0.623188	0.0427193	0.0077
MHC class II antigen presentation	0.236559	0.999975	0.99215	0.623656	0.000361014	0.0002	0.387097	0.0434229	0.0079
Amino acid and oligopeptide SLC transporters	0.191489	0.999975	0.991	0.702128	8.42857e-05	5e-05	0.510638	0.0479707	0.00905
Diseases associated with visual transduction	0.132075	0.999975	0.99105	0.584906	8.42857e-05	5e-05	0.45283	0.0479707	0.009
Assembly of collagen fibrils and other multimeric structures	0.111111	0.999975	0.99115	0.555556	0.000289216	0.00015	0.444444	0.0479707	0.0089
Cell-cell junction organization	0.0545455	0.999975	0.9912	0.472727	0.00922251	0.0077	0.418182	0.0479707	0.00885
S Phase	0.135593	0.999975	0.9904	0.745763	0.00205061	0.00145	0.610169	0.0507031	0.00965
O-linked glycosylation of mucins	0.196429	0.999975	0.98885	0.696429	8.42857e-05	5e-05	0.5	0.0583473	0.0112
G0 and Early G1	0.0833333	0.999975	0.9887	0.625	0.00348034	0.00265	0.541667	0.0586118	0.01135
Ligand-gated ion channel transport	0.0454545	0.999975	0.98755	0.590909	0.0207229	0.0185	0.545455	0.0640022	0.0125
Lipoprotein metabolism	0.107143	0.999975	0.9869	0.392857	0.0015896	0.0011	0.285714	0.0667565	0.01315
Signaling by Robo receptor	0.266667	0.999975	0.98675	0.666667	0.000202055	0.0001	0.4	0.0669423	0.0133
Metabolism of carbohydrates	0.245455	0.999975	0.9862	0.613636	0.000438119	0.00025	0.368182	0.068792	0.01385
Factors involved in megakaryocyte development and platelet production	0.295652	0.999975	0.98615	0.652174	0.000515079	0.0003	0.356522	0.068792	0.0139
TRAF6 mediated IRF7 activation	0.142857	0.999975	0.98545	0.571429	0.00209195	0.0015	0.428571	0.0716604	0.0146
Transmembrane transport of small molecules	0.189076	0.999975	0.985	0.586134	0.000666416	0.0004	0.397059	0.0732624	0.01505
SHC1 events in ERBB2 signaling	0.208333	0.999975	0.9842	0.541667	0.000438119	0.00025	0.333333	0.0765307	0.01585
Keratan sulfate biosynthesis	0.192308	0.999975	0.9831	0.653846	0.000289216	0.00015	0.461538	0.081185	0.01695
Glycosaminoglycan metabolism	0.221154	0.999975	0.98225	0.615385	8.42857e-05	5e-05	0.394231	0.0816025	0.0178
MPS I - Hurler syndrome	0.221154	0.999975	0.98145	0.615385	8.42857e-05	5e-05	0.394231	0.0816025	0.0186
MPS II - Hunter syndrome	0.221154	0.999975	0.9827	0.615385	8.42857e-05	5e-05	0.394231	0.0816025	0.01735
MPS IIIA - Sanfilippo syndrome A	0.221154	0.999975	0.9808	0.615385	8.42857e-05	5e-05	0.394231	0.0816025	0.01925
MPS IIID - Sanfilippo syndrome D	0.221154	0.999975	0.9809	0.615385	8.42857e-05	5e-05	0.394231	0.0816025	0.01915
MPS IV - Morquio syndrome A	0.221154	0.999975	0.9811	0.615385	8.42857e-05	5e-05	0.394231	0.0816025	0.01895
MPS IV - Morquio syndrome B	0.221154	0.999975	0.9822	0.615385	8.42857e-05	5e-05	0.394231	0.0816025	0.01785
MPS IX - Natowicz syndrome	0.221154	0.999975	0.98245	0.615385	8.42857e-05	5e-05	0.394231	0.0816025	0.0176
MPS VI - Maroteaux-Lamy syndrome	0.221154	0.999975	0.98145	0.615385	8.42857e-05	5e-05	0.394231	0.0816025	0.0186
MPS VII - Sly syndrome	0.221154	0.999975	0.98105	0.615385	8.42857e-05	5e-05	0.394231	0.0816025	0.019
Mucopolysaccharidoses	0.221154	0.999975	0.98195	0.615385	8.42857e-05	5e-05	0.394231	0.0816025	0.0181
MPS IIIB - Sanfilippo syndrome B	0.221154	0.999975	0.98085	0.615385	0.000202055	0.0001	0.394231	0.0816025	0.0192
MPS IIIC - Sanfilippo syndrome C	0.221154	0.999975	0.9827	0.615385	0.000202055	0.0001	0.394231	0.0816025	0.01735
Fanconi Anemia pathway	0.142857	0.999975	0.98115	0.619048	0.000809971	0.0005	0.47619	0.0816025	0.0189
Separation of Sister Chromatids	0.187919	0.999975	0.982	0.738255	0.00140296	0.00095	0.550336	0.0816025	0.01805
DNA strand elongation	0.0967742	0.999975	0.9808	0.774194	0.0184938	0.01645	0.677419	0.0816025	0.01925
GRB2 events in ERBB2 signaling	0.227273	0.999975	0.98045	0.590909	8.42857e-05	5e-05	0.363636	0.0824946	0.0196
Amine compound SLC transporters	0.137931	0.999975	0.98005	0.689655	0.000202055	0.0001	0.551724	0.0829947	0.02
Mitotic M-M/G1 phases	0.193694	0.999975	0.9801	0.738739	0.00153101	0.00105	0.545045	0.0829947	0.01995
G alpha (s) signalling events	0.176991	0.999975	0.9774	0.743363	0.000202055	0.0001	0.566372	0.0926707	0.02265
Transport of inorganic cations/anions and amino acids/oligopeptides	0.208791	0.999975	0.97725	0.648352	0.000361014	0.0002	0.43956	0.0926707	0.0228
Activation of the pre-replicative complex	0.103448	0.999975	0.9773	0.758621	0.0147213	0.01285	0.655172	0.0926707	0.02275
Degradation of the extracellular matrix	0.14	0.999975	0.97615	0.62	0.000289216	0.00015	0.48	0.0958248	0.0239
Mitotic Metaphase and Anaphase	0.201258	0.999975	0.97625	0.72956	0.00127089	0.00085	0.528302	0.0958248	0.0238
Activation of ATR in response to replication stress	0.108108	0.999975	0.97545	0.702703	0.0156059	0.0137	0.594595	0.0979679	0.0246
Lipid digestion, mobilization, and transport	0.133333	0.999975	0.9752	0.4	0.00324433	0.00245	0.266667	0.0983003	0.02485
Mitotic Anaphase	0.202532	0.999975	0.97485	0.727848	0.00121933	0.0008	0.525316	0.0990217	0.0252
Double-Strand Break Repair	0.35	0.999975	0.9746	0.9	8.42857e-05	5e-05	0.55	0.0993427	0.02545
M Phase	0.21164	0.999975	0.97355	0.73545	0.00127089	0.00085	0.52381	0.102765	0.0265
Extracellular matrix organization	0.143836	0.999975	0.9725	0.575342	8.42857e-05	5e-05	0.431507	0.106142	0.02755
G-protein activation	0.28	0.999975	0.972	0.8	8.42857e-05	5e-05	0.52	0.106866	0.02805
Regulation of IFNA signaling	0.15	0.999975	0.97195	0.5	0.000361014	0.0002	0.35	0.106866	0.0281
ADP signalling through P2Y purinoceptor 1	0.238095	0.999975	0.9698	0.809524	8.42857e-05	5e-05	0.571429	0.113584	0.03025
G2/M Checkpoints	0.116279	0.999975	0.9699	0.72093	0.0108421	0.00925	0.604651	0.113584	0.03015
Interferon gamma signaling	0.213115	0.999975	0.96925	0.704918	0.000361014	0.0002	0.491803	0.114919	0.0308
Tight junction interactions	0.037037	0.999975	0.969	0.481481	0.0200881	0.0179	0.444444	0.115124	0.03105
Ion transport by P-type ATPases	0.25641	0.999975	0.96845	0.641026	8.42857e-05	5e-05	0.384615	0.11571	0.0316
Voltage gated Potassium channels	0.166667	0.999975	0.9685	0.738095	0.000515079	0.0003	0.571429	0.11571	0.03155
Sulfur amino acid metabolism	0.181818	0.999975	0.96775	0.590909	0.00319191	0.0024	0.409091	0.117545	0.0323
Metabolism of water-soluble vitamins and cofactors	0.170213	0.999975	0.9675	0.510638	0.00109409	0.0007	0.340426	0.117729	0.03255
Cell Cycle	0.208134	0.999975	0.9671	0.681818	0.00127089	0.00085	0.473684	0.11845	0.03295
Metabolism of vitamins and cofactors	0.170213	0.999975	0.96605	0.510638	0.00192549	0.00135	0.340426	0.121486	0.034
Telomere C-strand (Lagging Strand) Synthesis	0.136364	0.999975	0.96395	0.772727	0.0218177	0.01955	0.636364	0.128218	0.0361
Aquaporin-mediated transport	0.2	0.999975	0.96265	0.666667	0.000809971	0.0005	0.466667	0.132043	0.0374
Peptide ligand-binding receptors	0.150602	0.999975	0.9621	0.614458	0.000515079	0.0003	0.463855	0.133189	0.03795
GPCR ligand binding	0.168508	0.999975	0.96135	0.643646	0.000202055	0.0001	0.475138	0.135019	0.0387
Class I MHC mediated antigen processing & presentation	0.255411	0.999975	0.9611	0.632035	0.000361014	0.0002	0.376623	0.135093	0.03895
Class B/2 (Secretin family receptors)	0.202532	0.999975	0.959	0.734177	0.000202055	0.0001	0.531646	0.141548	0.04105
Regulation of Insulin-like Growth Factor (IGF) Transport and Uptake by Insulin-like Growth Factor Binding Proteins (IGFBPs)	0.142857	0.999975	0.95875	0.571429	0.00251577	0.00185	0.428571	0.141583	0.0413
CDO in myogenesis	0.148148	0.999975	0.95745	0.481481	0.00946508	0.00795	0.333333	0.144364	0.0426
Myogenesis	0.148148	0.999975	0.95745	0.481481	0.0110552	0.00945	0.333333	0.144364	0.0426
Amino acid transport across the plasma membrane	0.266667	0.999975	0.9563	0.733333	8.42857e-05	5e-05	0.466667	0.146913	0.04375
Degradation of collagen	0.142857	0.999975	0.9562	0.571429	0.00059	0.00035	0.428571	0.146913	0.04385
Regulation of Water Balance by Renal Aquaporins	0.243243	0.999975	0.9553	0.72973	0.000361014	0.0002	0.486486	0.148577	0.04475
Class A/1 (Rhodopsin-like receptors)	0.166667	0.999975	0.9552	0.625926	0.00059	0.00035	0.459259	0.148577	0.04485
Phase 1 - Functionalization of compounds	0.129032	0.999975	0.95455	0.580645	0.000361014	0.0002	0.451613	0.14989	0.0455
Cell Cycle, Mitotic	0.203966	0.999975	0.95415	0.68272	0.00227732	0.00165	0.478754	0.150368	0.0459
Glycosphingolipid metabolism	0.1875	0.999975	0.9538	0.625	8.42857e-05	5e-05	0.4375	0.150678	0.04625
Hexose transport	0.153846	0.999975	0.95335	0.487179	0.0174112	0.0154	0.333333	0.151309	0.0467
Metal ion SLC transporters	0.208333	0.999975	0.9527	0.583333	0.00496875	0.004	0.375	0.152578	0.04735
Neuronal System	0.203704	0.999975	0.95165	0.714815	0.000202055	0.0001	0.511111	0.154277	0.0484
Extension of Telomeres	0.115385	0.999975	0.95175	0.730769	0.0328046	0.03055	0.615385	0.154277	0.0483
Lagging Strand Synthesis	0.15	0.999975	0.95005	0.75	0.02584	0.0235	0.6	0.158523	0.05
Membrane Trafficking	0.239766	0.999975	0.9495	0.584795	0.000289216	0.00015	0.345029	0.159033	0.05055
Metabolism	0.239468	0.999975	0.94935	0.587583	0.000515079	0.0003	0.348115	0.159033	0.0507
Termination of O-glycan biosynthesis	0.227273	0.999975	0.94765	0.727273	0.000958333	0.0006	0.5	0.163499	0.0524
Neurotransmitter Receptor Binding And Downstream Transmission In The Postsynaptic Cell	0.224806	0.999975	0.9459	0.751938	8.42857e-05	5e-05	0.527132	0.168072	0.05415
HS-GAG biosynthesis	0.178571	0.999975	0.9432	0.571429	8.42857e-05	5e-05	0.392857	0.175533	0.05685
Unfolded Protein Response	0.12	0.999975	0.94275	0.52	0.0131015	0.01135	0.4	0.176001	0.0573
Apoptotic execution phase	0.270833	0.999975	0.9409	0.541667	8.42857e-05	5e-05	0.270833	0.180745	0.05915
Ion channel transport	0.193548	0.999975	0.9391	0.580645	0.000289216	0.00015	0.387097	0.184337	0.06095
Cell junction organization	0.101266	0.999975	0.9392	0.43038	0.00542279	0.0044	0.329114	0.184337	0.06085
Apoptotic cleavage of cellular proteins	0.257143	0.999975	0.93525	0.542857	8.42857e-05	5e-05	0.285714	0.194986	0.0648
Activation of Matrix Metalloproteinases	0.172414	0.999975	0.93395	0.689655	0.000202055	0.0001	0.517241	0.19789	0.0661
Retinoid metabolism and transport	0.128205	0.999975	0.93255	0.487179	0.000202055	0.0001	0.358974	0.201062	0.0675
Defensins	0.136364	0.999975	0.93205	0.636364	0.00165524	0.00115	0.5	0.201534	0.068
Glucagon signaling in metabolic regulation	0.296296	0.999975	0.9298	0.851852	0.000361014	0.0002	0.555556	0.206281	0.07025
Asparagine N-linked glycosylation	0.139241	0.999975	0.92965	0.594937	0.00978377	0.00825	0.455696	0.206281	0.0704
Biosynthesis of the N-glycan precursor (dolichol lipid-linked oligosaccharide, LLO) and transfer to a nascent protein	0.0740741	0.999975	0.9294	0.518519	0.0540219	0.0513	0.444444	0.206281	0.07065
Resolution of Sister Chromatid Cohesion	0.252632	0.999975	0.9267	0.768421	0.0015896	0.0011	0.515789	0.213112	0.07335
FGFR ligand binding and activation	0.173913	0.999975	0.925	0.565217	0.000809971	0.0005	0.391304	0.216984	0.07505
Nuclear signaling by ERBB4	0.166667	0.999975	0.9242	0.555556	0.000202055	0.0001	0.388889	0.217169	0.07585
Mitotic Prometaphase	0.245098	0.999975	0.92445	0.764706	0.0019835	0.0014	0.519608	0.217169	0.0756
Glucose transport	0.162162	0.999975	0.9232	0.486486	0.0211314	0.0189	0.324324	0.21897	0.07685
Signalling to RAS	0.230769	0.999975	0.9208	0.576923	0.00102147	0.00065	0.346154	0.224725	0.07925
PERK regulated gene expression	0.115385	0.999975	0.9187	0.384615	0.0233379	0.02095	0.269231	0.229578	0.08135
Activation of Chaperones by IRE1alpha	0.130435	0.999975	0.9174	0.565217	0.0116186	0.00995	0.434783	0.232137	0.08265
trans-Golgi Network Vesicle Budding	0.237288	0.999975	0.91685	0.59322	0.00127089	0.00085	0.355932	0.232575	0.0832
Clathrin derived vesicle budding	0.237288	0.999975	0.9141	0.59322	0.001862	0.0013	0.355932	0.238008	0.08595
Transport of vitamins, nucleosides, and related molecules	0.225806	0.999975	0.9144	0.483871	0.00376109	0.0029	0.258065	0.238008	0.08565
Activation of Chaperone Genes by XBP1(S)	0.136364	0.999975	0.91175	0.568182	0.0108421	0.00925	0.431818	0.243375	0.0883
Cytochrome P450 - arranged by substrate type	0.159091	0.999975	0.9113	0.568182	0.000438119	0.00025	0.409091	0.243478	0.08875
Activation of Genes by ATF4	0.130435	0.999975	0.9105	0.391304	0.0153228	0.0134	0.26087	0.244536	0.08955
Antigen processing: Ubiquitination & Proteasome degradation	0.271795	0.999975	0.9066	0.646154	0.000289216	0.00015	0.374359	0.252847	0.09345
Respiratory electron transport	0.130435	0.999975	0.90675	0.594203	0.0244722	0.02205	0.463768	0.252847	0.0933
G alpha (i) signalling events	0.206704	0.999975	0.9016	0.664804	8.42857e-05	5e-05	0.458101	0.264226	0.09845
Transmission across Chemical Synapses	0.225275	0.999975	0.9015	0.725275	8.42857e-05	5e-05	0.5	0.264226	0.09855
A tetrasaccharide linker sequence is required for GAG synthesis	0.208333	0.999975	0.9003	0.583333	8.42857e-05	5e-05	0.375	0.266234	0.09975
Golgi Associated Vesicle Biogenesis	0.230769	0.999975	0.8971	0.557692	0.00209195	0.0015	0.326923	0.273539	0.10295
cGMP effects	0.2	0.999975	0.8962	0.65	8.42857e-05	5e-05	0.45	0.274694	0.10385
Formation of Fibrin Clot (Clotting Cascade)	0.133333	0.999975	0.8949	0.4	0.00275288	0.00205	0.266667	0.276892	0.10515
GPCR downstream signaling	0.214286	0.999975	0.89415	0.664093	8.42857e-05	5e-05	0.449807	0.277628	0.1059
Heparan sulfate/heparin (HS-GAG) metabolism	0.204082	0.999975	0.89215	0.591837	8.42857e-05	5e-05	0.387755	0.281621	0.1079
Host Interactions of HIV factors	0.262712	0.999975	0.88295	0.694915	0.000438119	0.00025	0.432203	0.302957	0.1171
Respiratory electron transport, ATP synthesis by chemiosmotic coupling, and heat production by uncoupling proteins.	0.154762	0.999975	0.8833	0.607143	0.027506	0.0252	0.452381	0.302957	0.11675
Acyl chain remodelling of PC	0.181818	0.999975	0.87885	0.545455	0.000438119	0.00025	0.363636	0.312198	0.1212
Nitric oxide stimulates guanylate cyclase	0.222222	0.999975	0.87605	0.62963	0.000202055	0.0001	0.407407	0.318023	0.124
Transport to the Golgi and subsequent modification	0.242424	0.999975	0.8725	0.69697	0.000361014	0.0002	0.454545	0.325713	0.12755
Post-translational modification: synthesis of GPI-anchored proteins	0.16	0.999975	0.87125	0.4	0.0160314	0.0141	0.24	0.327488	0.1288
Cytosolic tRNA aminoacylation	0.173913	0.999975	0.86875	0.608696	0.0336568	0.0314	0.434783	0.332413	0.1313
Signaling by GPCR	0.231018	0.999975	0.861	0.663974	0.000202055	0.0001	0.432956	0.350533	0.13905
Chondroitin sulfate/dermatan sulfate metabolism	0.272727	0.999975	0.8602	0.613636	8.42857e-05	5e-05	0.340909	0.35105	0.13985
RNA Polymerase I, RNA Polymerase III, and Mitochondrial Transcription	0.25641	0.999975	0.8567	0.538462	0.00257867	0.0019	0.282051	0.358312	0.14335
FRS2-mediated cascade	0.27027	0.999975	0.85095	0.621622	8.42857e-05	5e-05	0.351351	0.371115	0.1491
Cytokine Signaling in Immune system	0.289683	0.999975	0.8347	0.638889	0.000361014	0.0002	0.349206	0.409112	0.16535
The citric acid (TCA) cycle and respiratory electron transport	0.168067	0.999975	0.8343	0.571429	0.03131	0.029	0.403361	0.409112	0.16575
Neurotransmitter Release Cycle	0.194444	0.999975	0.83195	0.611111	8.42857e-05	5e-05	0.416667	0.413184	0.1681
Cytosolic sensors of pathogen-associated DNA	0.391304	0.999975	0.82645	0.73913	0.000809971	0.0005	0.347826	0.424935	0.1736
Signal amplification	0.307692	0.999975	0.8254	0.807692	8.42857e-05	5e-05	0.5	0.425739	0.17465
Regulation of Insulin Secretion by Glucagon-like Peptide-1	0.361111	0.999975	0.82375	0.805556	8.42857e-05	5e-05	0.444444	0.427993	0.1763
Intrinsic Pathway for Apoptosis	0.342105	0.999975	0.82265	0.736842	8.42857e-05	5e-05	0.394737	0.428899	0.1774
G alpha (z) signalling events	0.275	0.999975	0.81305	0.725	8.42857e-05	5e-05	0.45	0.450266	0.187
Insulin Processing	0.2	0.999975	0.8065	0.45	0.032703	0.0304	0.25	0.464145	0.19355
tRNA Aminoacylation	0.179487	0.999975	0.8043	0.538462	0.0650199	0.0624	0.358974	0.467521	0.19575
Transferrin endocytosis and recycling	0.222222	0.999975	0.8014	0.62963	0.00460937	0.00365	0.407407	0.472535	0.19865
Insulin receptor recycling	0.208333	0.999975	0.79995	0.625	0.00353868	0.0027	0.416667	0.474073	0.2001
ISG15 antiviral mechanism	0.238095	0.999975	0.7947	0.555556	0.00439293	0.00345	0.31746	0.484567	0.20535
Antiviral mechanism by IFN-stimulated genes	0.238095	0.999975	0.7917	0.555556	0.00386619	0.003	0.31746	0.489688	0.20835
Cooperation of Prefoldin and TriC/CCT in actin and tubulin folding	0.153846	0.999975	0.78535	0.384615	0.00918112	0.00765	0.230769	0.502612	0.2147
Mitotic Prophase	0.34375	0.999975	0.78	0.71875	0.000361014	0.0002	0.375	0.513102	0.22005
G alpha (q) signalling events	0.254545	0.999975	0.7767	0.642424	8.42857e-05	5e-05	0.387879	0.514694	0.22335
RIG-I/MDA5 mediated induction of IFN-alpha/beta pathways	0.267606	0.999975	0.77685	0.605634	0.000958333	0.0006	0.338028	0.514694	0.2232
Interactions of Rev with host cellular proteins	0.193548	0.999975	0.7767	0.451613	0.0344968	0.0323	0.258065	0.514694	0.22335
HIV Infection	0.241758	0.999975	0.77175	0.60989	0.00121933	0.0008	0.368132	0.524055	0.2283
DNA Repair	0.25	0.999975	0.7696	0.625	0.00365458	0.0028	0.375	0.526941	0.23045
Activation of Kainate Receptors upon glutamate binding	0.333333	0.999975	0.7626	0.740741	8.42857e-05	5e-05	0.407407	0.540852	0.23745
Inhibition of Insulin Secretion by Adrenaline/Noradrenaline	0.28	0.999975	0.7616	0.72	8.42857e-05	5e-05	0.44	0.541041	0.23845
Glutamate Binding, Activation of AMPA Receptors and Synaptic Plasticity	0.206897	0.999975	0.74895	0.62069	8.42857e-05	5e-05	0.413793	0.563784	0.2511
Trafficking of AMPA receptors	0.206897	0.999975	0.7468	0.62069	8.42857e-05	5e-05	0.413793	0.563784	0.25325
Muscle contraction	0.22449	0.999975	0.74815	0.55102	0.000289216	0.00015	0.326531	0.563784	0.2519
ABC-family proteins mediated transport	0.2	0.999975	0.7469	0.514286	0.000515079	0.0003	0.314286	0.563784	0.25315
Mitotic G2-G2/M phases	0.267442	0.999975	0.74755	0.616279	0.00246993	0.0018	0.348837	0.563784	0.2525
Striated Muscle Contraction	0.193548	0.999975	0.7353	0.548387	0.00102147	0.00065	0.354839	0.587172	0.26475
Platelet homeostasis	0.306667	0.999975	0.73175	0.666667	8.42857e-05	5e-05	0.36	0.590605	0.2683
Metabolism of proteins	0.246628	0.999975	0.73265	0.585742	0.00251577	0.00185	0.339114	0.590605	0.2674
Abortive elongation of HIV-1 transcript in the absence of Tat	0.05	0.999975	0.72765	0.25	0.154422	0.1534	0.2	0.597402	0.2724
Prefoldin mediated transfer of substrate to CCT/TriC	0.16	0.999975	0.72635	0.36	0.00926372	0.00775	0.2	0.598031	0.2737
SHC1 events in ERBB4 signaling	0.25	0.999975	0.7243	0.55	0.000741864	0.00045	0.3	0.600287	0.27575
Phagosomal maturation (early endosomal stage)	0.28125	0.999975	0.72285	0.6875	0.00172022	0.0012	0.40625	0.601225	0.2772
Latent infection of Homo sapiens with Mycobacterium tuberculosis	0.28125	0.999975	0.72025	0.6875	0.0015896	0.0011	0.40625	0.604642	0.2798
Gastrin-CREB signalling pathway via PKC and MAPK	0.27027	0.999975	0.71415	0.654054	8.42857e-05	5e-05	0.383784	0.61557	0.2859
Stimuli-sensing channels	0.206349	0.999975	0.6952	0.539683	0.000289216	0.00015	0.333333	0.653988	0.30485
Immune System	0.307143	0.999975	0.6914	0.655102	0.000361014	0.0002	0.347959	0.659742	0.30865
Glycolysis	0.28	0.999975	0.68765	0.64	0.00475908	0.0038	0.36	0.665347	0.3124
Transcription	0.24359	0.999975	0.6829	0.525641	0.00404331	0.00315	0.282051	0.670623	0.31715
Rev-mediated nuclear export of HIV-1 RNA	0.206897	0.999975	0.68375	0.448276	0.0424726	0.04005	0.241379	0.670623	0.3163
Downstream Signaling Events Of B Cell Receptor (BCR)	0.291925	0.999975	0.67955	0.68323	8.42857e-05	5e-05	0.391304	0.675287	0.3205
G2/M Transition	0.277108	0.999975	0.67025	0.614458	0.00319191	0.0024	0.337349	0.691419	0.3298
Global Genomic NER (GG-NER)	0.290323	0.999975	0.66955	0.645161	0.0171611	0.01515	0.354839	0.691419	0.3305
G1 Phase	0.228571	0.999975	0.6678	0.485714	0.00133744	0.0009	0.257143	0.692625	0.33225
Growth hormone receptor signaling	0.238095	0.999975	0.66505	0.619048	0.000438119	0.00025	0.380952	0.695899	0.335
Protein folding	0.183673	0.999975	0.6636	0.408163	0.00851078	0.00705	0.22449	0.696459	0.33645
Cyclin D associated events in G1	0.228571	0.999975	0.66185	0.485714	0.00109409	0.0007	0.257143	0.697634	0.3382
Nuclear Receptor transcription pathway	0.3	0.999975	0.6524	0.74	8.42857e-05	5e-05	0.44	0.704761	0.34765
Thrombin signalling through proteinase activated receptors (PARs)	0.333333	0.999975	0.65665	0.740741	8.42857e-05	5e-05	0.407407	0.704761	0.3434
HIV-1 Transcription Initiation	0.147059	0.999975	0.64745	0.411765	0.011654	0.01	0.264706	0.704761	0.3526
RNA Polymerase II Promoter Escape	0.147059	0.999975	0.6502	0.411765	0.0116892	0.01005	0.264706	0.704761	0.34985
RNA Polymerase II HIV-1 Promoter Escape	0.147059	0.999975	0.64705	0.411765	0.0117013	0.0101	0.264706	0.704761	0.353
RNA Polymerase II Transcription Pre-Initiation And Promoter Opening	0.147059	0.999975	0.64915	0.411765	0.0127215	0.011	0.264706	0.704761	0.3509
RNA Polymerase II Transcription Initiation	0.147059	0.999975	0.64955	0.411765	0.0133068	0.01155	0.264706	0.704761	0.3505
Processing of Capped Intronless Pre-mRNA	0.190476	0.999975	0.6546	0.428571	0.0293099	0.027	0.238095	0.704761	0.34545
Post-Elongation Processing of Intronless pre-mRNA	0.190476	0.999975	0.6542	0.428571	0.0294187	0.02715	0.238095	0.704761	0.34585
Transcription-coupled NER (TC-NER)	0.205128	0.999975	0.64645	0.512821	0.0492988	0.04665	0.307692	0.704761	0.3536
RNA Polymerase II Transcription Initiation And Promoter Clearance	0.147059	0.999975	0.6442	0.411765	0.0117013	0.0101	0.264706	0.706858	0.35585
NCAM1 interactions	0.108108	0.999975	0.64235	0.405405	0.00192549	0.00135	0.297297	0.708148	0.3577
Chaperonin-mediated protein folding	0.204545	0.999975	0.64075	0.431818	0.00439293	0.00345	0.227273	0.708937	0.3593
Elastic fibre formation	0.222222	0.999975	0.63905	0.583333	0.000361014	0.0002	0.361111	0.709917	0.361
Sema4D induced cell migration and growth-cone collapse	0.208333	0.999975	0.63575	0.458333	0.0369815	0.03475	0.25	0.714027	0.3643
Signal Transduction	0.262048	0.999975	0.62755	0.628765	0.000202055	0.0001	0.366717	0.727683	0.3725
Regulation of actin dynamics for phagocytic cup formation	0.275862	0.999975	0.6244	0.551724	0.000958333	0.0006	0.275862	0.731415	0.37565
Pyruvate metabolism	0.2	0.999975	0.61885	0.55	0.0482751	0.0456	0.35	0.73978	0.3812
Transport of Mature mRNAs Derived from Intronless Transcripts	0.181818	0.999975	0.6039	0.424242	0.0915013	0.0892	0.242424	0.766275	0.39615
Transport of Mature mRNA Derived from an Intronless Transcript	0.1875	0.999975	0.6025	0.4375	0.0835232	0.081	0.25	0.76647	0.39755
Nucleotide Excision Repair	0.227273	0.999975	0.60105	0.522727	0.0253291	0.02295	0.295455	0.76676	0.399
Nuclear import of Rev protein	0.214286	0.999975	0.59885	0.428571	0.0591834	0.0565	0.214286	0.768485	0.4012
Sphingolipid metabolism	0.290323	0.999975	0.58755	0.677419	8.42857e-05	5e-05	0.387097	0.775596	0.4125
Phospholipase C-mediated cascade	0.307692	0.999975	0.58835	0.673077	0.000289216	0.00015	0.365385	0.775596	0.4117
Cell-Cell communication	0.178862	0.999975	0.5937	0.455285	0.00116236	0.00075	0.276423	0.775596	0.40635
Platelet degranulation	0.223684	0.999975	0.5897	0.447368	0.0046529	0.0037	0.223684	0.775596	0.41035
Pyruvate metabolism and Citric Acid (TCA) cycle	0.184211	0.999975	0.58985	0.473684	0.0523242	0.0496	0.289474	0.775596	0.4102
mRNA Capping	0.0833333	0.999975	0.58725	0.208333	0.280375	0.2804	0.125	0.775596	0.4128
Formation of the Early Elongation Complex	0.111111	0.999975	0.5791	0.259259	0.186272	0.18535	0.148148	0.788399	0.42095
Integrin cell surface interactions	0.24359	0.999975	0.5658	0.538462	8.42857e-05	5e-05	0.294872	0.803112	0.43425
Regulation of Glucokinase by Glucokinase Regulatory Protein	0.230769	0.999975	0.5667	0.461538	0.040423	0.03805	0.230769	0.803112	0.43335
Formation of the HIV-1 Early Elongation Complex	0.111111	0.999975	0.56785	0.259259	0.194735	0.1941	0.148148	0.803112	0.4322
RNA Pol II CTD phosphorylation and interaction with CE	0.0909091	0.999975	0.56735	0.227273	0.253354	0.25295	0.136364	0.803112	0.4327
Molecules associated with elastic fibres	0.222222	0.999975	0.55325	0.555556	8.42857e-05	5e-05	0.333333	0.823741	0.4468
Loss of Nlp from mitotic centrosomes	0.254237	0.999975	0.5505	0.576271	0.00481183	0.00385	0.322034	0.82623	0.44955
Loss of proteins required for interphase microtubule organizationÃ‚Â from the centrosome	0.254237	0.999975	0.5467	0.576271	0.00485403	0.0039	0.322034	0.830627	0.45335
Negative regulators of RIG-I/MDA5 signaling	0.25	0.999975	0.5377	0.625	0.00140296	0.00095	0.375	0.843527	0.46235
Interaction between L1 and Ankyrins	0.269231	0.999975	0.5368	0.615385	0.00165524	0.00115	0.346154	0.843527	0.46325
Transport of the SLBP Dependant Mature mRNA	0.2	0.999975	0.53365	0.4	0.091301	0.08885	0.2	0.84665	0.4664
Response to elevated platelet cytosolic Ca2+	0.222222	0.999975	0.5317	0.444444	0.00381803	0.00295	0.222222	0.847582	0.46835
Transcription of the HIV genome	0.169811	0.999975	0.52825	0.377358	0.0266213	0.0243	0.207547	0.851215	0.4718
Tat-mediated HIV-1 elongation arrest and recovery	0.115385	0.999975	0.5244	0.307692	0.0729723	0.0704	0.192308	0.855545	0.47565
RNA Polymerase II Pre-transcription Events	0.176471	0.999975	0.5185	0.392157	0.0169099	0.0149	0.215686	0.858307	0.48155
Pausing and recovery of Tat-mediated HIV-1 elongation	0.115385	0.999975	0.5187	0.307692	0.0714388	0.0688	0.192308	0.858307	0.48135
Transport of the SLBP independent Mature mRNA	0.206897	0.999975	0.5191	0.413793	0.0835318	0.08115	0.206897	0.858307	0.48095
NEP/NS2 Interacts with the Cellular Export Machinery	0.230769	0.999975	0.51105	0.423077	0.0629942	0.06035	0.192308	0.868962	0.489
NOD1/2 Signaling Pathway	0.25	0.999975	0.50565	0.535714	0.000809971	0.0005	0.285714	0.873297	0.4944
Association of TriC/CCT with target proteins during biosynthesis	0.192308	0.999975	0.506	0.346154	0.0351279	0.03295	0.153846	0.873297	0.49405
RNA Polymerase II Transcription	0.235955	0.999975	0.48875	0.483146	0.0153503	0.01345	0.247191	0.894121	0.5113
Deadenylation-dependent mRNA decay	0.272727	0.999975	0.49145	0.522727	0.0176604	0.01565	0.25	0.894121	0.5086
Mitochondrial Protein Import	0.276596	0.999975	0.4899	0.553191	0.0249339	0.02255	0.276596	0.894121	0.51015
Metabolism of non-coding RNA	0.190476	0.999975	0.4878	0.357143	0.119392	0.118	0.166667	0.894121	0.51225
snRNP Assembly	0.190476	0.999975	0.48415	0.357143	0.118025	0.11625	0.166667	0.897836	0.5159
L1CAM interactions	0.241379	0.999975	0.4774	0.517241	8.42857e-05	5e-05	0.275862	0.899922	0.52265
mRNA 3'-end processing	0.322581	0.999975	0.47925	0.677419	0.00319191	0.0024	0.354839	0.899922	0.5208
Sema4D in semaphorin signaling	0.241379	0.999975	0.47685	0.517241	0.00324433	0.00245	0.275862	0.899922	0.5232
Export of Viral Ribonucleoproteins from Nucleus	0.222222	0.999975	0.4772	0.407407	0.066362	0.0638	0.185185	0.899922	0.52285
Post-Elongation Processing of Intron-Containing pre-mRNA	0.322581	0.999975	0.4726	0.677419	0.00348034	0.00265	0.354839	0.904595	0.52745
Glucose metabolism	0.316667	0.999975	0.45685	0.65	0.00275288	0.00205	0.333333	0.910854	0.5432
Gluconeogenesis	0.275862	0.999975	0.4617	0.689655	0.00547327	0.00445	0.413793	0.910854	0.53835
Cleavage of Growing Transcript in the Termination Region	0.315789	0.999975	0.46105	0.605263	0.0093646	0.00785	0.289474	0.910854	0.539
Post-Elongation Processing of the Transcript	0.315789	0.999975	0.4601	0.605263	0.00968434	0.00815	0.289474	0.910854	0.53995
RNA Polymerase II Transcription Termination	0.315789	0.999975	0.4654	0.605263	0.00982344	0.0083	0.289474	0.910854	0.53465
Transport of Mature Transcript to Cytoplasm	0.285714	0.999975	0.4566	0.55102	0.0319538	0.02965	0.265306	0.910854	0.54345
Tat-mediated elongation of the HIV-1 transcript	0.142857	0.999975	0.45745	0.285714	0.115737	0.1138	0.142857	0.910854	0.5426
Formation of HIV-1 elongation complex containing HIV-1 Tat	0.142857	0.999975	0.46345	0.285714	0.11944	0.11825	0.142857	0.910854	0.5366
HIV-1 Transcription Elongation	0.142857	0.999975	0.45205	0.285714	0.113593	0.1115	0.142857	0.915879	0.548
Smooth Muscle Contraction	0.272727	0.999975	0.45	0.545455	0.000289216	0.00015	0.272727	0.916708	0.55005
HIV-1 elongation arrest and recovery	0.148148	0.999975	0.44535	0.333333	0.057714	0.055	0.185185	0.920176	0.5547
Pausing and recovery of HIV-1 elongation	0.148148	0.999975	0.4448	0.333333	0.0608045	0.05815	0.185185	0.920176	0.55525
Elongation arrest and recovery	0.148148	0.999975	0.44245	0.333333	0.0570281	0.05425	0.185185	0.921482	0.5576
Regulation of beta-cell development	0.259259	0.999975	0.4378	0.666667	8.42857e-05	5e-05	0.407407	0.925799	0.56225
Platelet Aggregation (Plug Formation)	0.176471	0.999975	0.4367	0.441176	0.000361014	0.0002	0.264706	0.925799	0.56335
Centrosome maturation	0.298507	0.999975	0.4304	0.597015	0.0046529	0.0037	0.298507	0.933552	0.56965
Iron uptake and transport	0.307692	0.999975	0.42365	0.666667	0.00127089	0.00085	0.358974	0.939396	0.5764
Recruitment of mitotic centrosome proteins and complexes	0.298507	0.999975	0.42445	0.597015	0.00376109	0.0029	0.298507	0.939396	0.5756
RNA Polymerase II Transcription Elongation	0.166667	0.999975	0.4124	0.305556	0.0995369	0.0972	0.138889	0.952631	0.58765
mRNA Splicing - Minor Pathway	0.166667	0.999975	0.4123	0.333333	0.121253	0.12025	0.166667	0.952631	0.58775
Regulation of Insulin Secretion	0.314286	0.999975	0.40865	0.7	8.42857e-05	5e-05	0.385714	0.955921	0.5914
Formation of RNA Pol II elongation complex	0.166667	0.999975	0.40545	0.305556	0.100745	0.09855	0.138889	0.958468	0.5946
Formation of HIV-1 elongation complex in the absence of HIV-1 Tat	0.166667	0.999975	0.4002	0.305556	0.101846	0.0998	0.138889	0.964296	0.59985
Axon guidance	0.255061	0.999975	0.3901	0.546559	8.42857e-05	5e-05	0.291498	0.967292	0.60995
Semaphorin interactions	0.253968	0.999975	0.3885	0.507937	0.000202055	0.0001	0.253968	0.967292	0.61155
Negative regulation of FGFR signaling	0.289474	0.999975	0.39365	0.552632	0.000741864	0.00045	0.263158	0.967292	0.6064
TRAF6 mediated NF-kB activation	0.428571	0.999975	0.39135	0.761905	0.000741864	0.00045	0.333333	0.967292	0.6087
HIV Life Cycle	0.238095	0.999975	0.39235	0.47619	0.00696102	0.0057	0.238095	0.967292	0.6077
Late Phase of HIV Life Cycle	0.215054	0.999975	0.39595	0.419355	0.014175	0.01235	0.204301	0.967292	0.6041
Metabolism of RNA	0.349057	0.999975	0.38155	0.641509	0.00281437	0.0021	0.292453	0.975669	0.6185
Transport of Mature mRNA derived from an Intron-Containing Transcript	0.311111	0.999975	0.37425	0.555556	0.0278399	0.0256	0.244444	0.984553	0.6258
Synthesis of PA	0.230769	0.999975	0.3722	0.5	0.00589383	0.0048	0.269231	0.985151	0.62785
Opioid Signalling	0.378378	0.999975	0.3704	0.756757	8.42857e-05	5e-05	0.378378	0.985355	0.62965
Signaling by the B Cell Receptor (BCR)	0.315508	0.999975	0.3633	0.684492	8.42857e-05	5e-05	0.368984	0.99383	0.63675
Immunoregulatory interactions between a Lymphoid and a non-Lymphoid cell	0.358209	0.999975	0.35935	0.701493	0.00059	0.00035	0.343284	0.996363	0.6407
Cell death signalling via NRAGE, NRIF and NADE	0.288136	0.999975	0.3583	0.576271	0.000892651	0.00055	0.288136	0.996363	0.64175
Metabolism of mRNA	0.381503	0.999975	0.3561	0.699422	0.00116236	0.00075	0.317919	0.997154	0.64395
Activation of BH3-only proteins	0.44	0.0871205	0.0205	0.72	8.42857e-05	5e-05	0.28	0.999975	0.97955
Arachidonic acid metabolism	0.268293	0.497834	0.146	0.658537	8.42857e-05	5e-05	0.390244	0.999975	0.85405
BMAL1:CLOCK/NPAS2 Activates Circadian Expression	0.617647	0.000230469	5e-05	0.735294	8.42857e-05	5e-05	0.117647	0.999975	1
CD28 dependent PI3K/Akt signaling	0.55	0.000230469	5e-05	0.65	8.42857e-05	5e-05	0.1	0.999975	1
CREB phosphorylation through the activation of Ras	0.461538	0.070171	0.0162	0.846154	8.42857e-05	5e-05	0.384615	0.999975	0.98385
CTLA4 inhibitory signaling	0.571429	0.000230469	5e-05	0.761905	8.42857e-05	5e-05	0.190476	0.999975	1
Ca-dependent events	0.36	0.92469	0.32445	0.8	8.42857e-05	5e-05	0.44	0.999975	0.6756
CaM pathway	0.375	0.676213	0.2138	0.791667	8.42857e-05	5e-05	0.416667	0.999975	0.78625
Calmodulin induced events	0.375	0.682501	0.2175	0.791667	8.42857e-05	5e-05	0.416667	0.999975	0.78255
Cell surface interactions at the vascular wall	0.357143	0.106886	0.02575	0.630952	8.42857e-05	5e-05	0.27381	0.999975	0.9743
Chemokine receptors bind chemokines	0.25	0.613908	0.1894	0.604167	8.42857e-05	5e-05	0.354167	0.999975	0.81065
Circadian Clock	0.52	0.000230469	5e-05	0.66	8.42857e-05	5e-05	0.14	0.999975	1
Constitutive PI3K/AKT Signaling in Cancer	0.341176	0.000614583	0.0001	0.6	8.42857e-05	5e-05	0.258824	0.999975	0.99995
Constitutive Signaling by NOTCH1 PEST Domain Mutants	0.365385	0.000614583	0.0001	0.519231	8.42857e-05	5e-05	0.153846	0.999975	0.99995
DAP12 interactions	0.365385	0.000983333	0.00015	0.621795	8.42857e-05	5e-05	0.25641	0.999975	0.9999
DAP12 signaling	0.366667	0.000614583	0.0001	0.626667	8.42857e-05	5e-05	0.26	0.999975	0.99995
Developmental Biology	0.274611	0.6092	0.18485	0.567358	8.42857e-05	5e-05	0.292746	0.999975	0.8152
Disease	0.310198	0.357055	0.10205	0.620397	8.42857e-05	5e-05	0.310198	0.999975	0.898
Downregulation of SMAD2/3:SMAD4 transcriptional activity	0.52381	0.000230469	5e-05	0.619048	8.42857e-05	5e-05	0.0952381	0.999975	1
Downstream TCR signaling	0.694444	0.000230469	5e-05	0.75	8.42857e-05	5e-05	0.0555556	0.999975	1
Downstream signal transduction	0.37415	0.000230469	5e-05	0.646259	8.42857e-05	5e-05	0.272109	0.999975	1
Downstream signaling of activated FGFR	0.375	0.000230469	5e-05	0.647059	8.42857e-05	5e-05	0.272059	0.999975	1
EGFR interacts with phospholipase C-gamma	0.387097	0.702615	0.2251	0.774194	8.42857e-05	5e-05	0.387097	0.999975	0.77495
ERK/MAPK targets	0.5	0.000230469	5e-05	0.75	8.42857e-05	5e-05	0.25	0.999975	1
Effects of PIP2 hydrolysis	0.48	0.00532216	0.0009	0.64	8.42857e-05	5e-05	0.16	0.999975	0.99915
Endosomal Sorting Complex Required For Transport (ESCRT)	0.346154	0.00808413	0.00145	0.576923	8.42857e-05	5e-05	0.230769	0.999975	0.9986
G alpha (12/13) signalling events	0.4	0.319644	0.08725	0.714286	8.42857e-05	5e-05	0.314286	0.999975	0.9128
G beta:gamma signalling through PI3Kgamma	0.454545	0.0871004	0.02025	0.818182	8.42857e-05	5e-05	0.363636	0.999975	0.9798
G-protein beta:gamma signalling	0.48	0.0417729	0.0093	0.84	8.42857e-05	5e-05	0.36	0.999975	0.99075
G-protein mediated events	0.414634	0.174345	0.04435	0.780488	8.42857e-05	5e-05	0.365854	0.999975	0.9557
GAB1 signalosome	0.36	0.000230469	5e-05	0.62	8.42857e-05	5e-05	0.26	0.999975	1
GPVI-mediated activation cascade	0.517241	0.000230469	5e-05	0.586207	8.42857e-05	5e-05	0.0689655	0.999975	1
Generic Transcription Pathway	0.523035	0.000230469	5e-05	0.682927	8.42857e-05	5e-05	0.159892	0.999975	1
IGF1R signaling cascade	0.4125	0.000230469	5e-05	0.6625	8.42857e-05	5e-05	0.25	0.999975	1
IRS-mediated signalling	0.438356	0.000230469	5e-05	0.684932	8.42857e-05	5e-05	0.246575	0.999975	1
IRS-related events	0.432432	0.000230469	5e-05	0.675676	8.42857e-05	5e-05	0.243243	0.999975	1
IRS-related events triggered by IGF1R	0.428571	0.000230469	5e-05	0.675325	8.42857e-05	5e-05	0.246753	0.999975	1
Innate Immune System	0.316964	0.539681	0.1601	0.636161	8.42857e-05	5e-05	0.319196	0.999975	0.83995
Insulin receptor signalling cascade	0.405063	0.000230469	5e-05	0.64557	8.42857e-05	5e-05	0.240506	0.999975	1
Integration of energy metabolism	0.322917	0.929321	0.32765	0.697917	8.42857e-05	5e-05	0.375	0.999975	0.6724
Integrin alphaIIb beta3 signaling	0.24	0.676213	0.21435	0.52	8.42857e-05	5e-05	0.28	0.999975	0.7857
Interleukin receptor SHC signaling	0.535714	0.000614583	0.0001	0.714286	8.42857e-05	5e-05	0.178571	0.999975	0.99995
Interleukin-2 signaling	0.512195	0.000230469	5e-05	0.682927	8.42857e-05	5e-05	0.170732	0.999975	1
MAPK targets/ Nuclear events mediated by MAP kinases	0.482759	0.000230469	5e-05	0.724138	8.42857e-05	5e-05	0.241379	0.999975	1
Metabolism of lipids and lipoproteins	0.275591	0.613908	0.18905	0.562992	8.42857e-05	5e-05	0.287402	0.999975	0.811
MyD88 cascade initiated on plasma membrane	0.478873	0.000614583	0.0001	0.676056	8.42857e-05	5e-05	0.197183	0.999975	0.99995
MyD88 dependent cascade initiated on endosome	0.452055	0.00325872	0.0005	0.657534	8.42857e-05	5e-05	0.205479	0.999975	0.99955
MyD88:Mal cascade initiated on plasma membrane	0.43038	0.0142279	0.00275	0.658228	8.42857e-05	5e-05	0.227848	0.999975	0.9973
NCAM signaling for neurite out-growth	0.225806	0.587402	0.17525	0.5	8.42857e-05	5e-05	0.274194	0.999975	0.8248
NGF signalling via TRKA from the plasma membrane	0.363158	0.000230469	5e-05	0.636842	8.42857e-05	5e-05	0.273684	0.999975	1
Nephrin interactions	0.52381	0.000230469	5e-05	0.666667	8.42857e-05	5e-05	0.142857	0.999975	1
Netrin-1 signaling	0.333333	0.0531222	0.012	0.547619	8.42857e-05	5e-05	0.214286	0.999975	0.98805
Nuclear Events (kinase and transcription factor activation)	0.521739	0.000230469	5e-05	0.73913	8.42857e-05	5e-05	0.217391	0.999975	1
PI Metabolism	0.520833	0.000230469	5e-05	0.6875	8.42857e-05	5e-05	0.166667	0.999975	1
PI-3K cascade	0.364583	0.000230469	5e-05	0.604167	8.42857e-05	5e-05	0.239583	0.999975	1
PI3K Cascade	0.444444	0.000230469	5e-05	0.666667	8.42857e-05	5e-05	0.222222	0.999975	1
PI3K events in ERBB2 signaling	0.364583	0.000230469	5e-05	0.604167	8.42857e-05	5e-05	0.239583	0.999975	1
PI3K events in ERBB4 signaling	0.364583	0.000230469	5e-05	0.604167	8.42857e-05	5e-05	0.239583	0.999975	1
PI3K/AKT Signaling in Cancer	0.364583	0.000230469	5e-05	0.604167	8.42857e-05	5e-05	0.239583	0.999975	1
PI3K/AKT activation	0.363636	0.000230469	5e-05	0.606061	8.42857e-05	5e-05	0.242424	0.999975	1
PIP3 activates AKT signaling	0.364583	0.000230469	5e-05	0.604167	8.42857e-05	5e-05	0.239583	0.999975	1
PKB-mediated events	0.583333	0.000230469	5e-05	0.75	8.42857e-05	5e-05	0.166667	0.999975	1
PLC beta mediated events	0.425	0.148409	0.03675	0.8	8.42857e-05	5e-05	0.375	0.999975	0.9633
PLCG1 events in ERBB2 signaling	0.375	0.81629	0.2751	0.75	8.42857e-05	5e-05	0.375	0.999975	0.72495
PPARA Activates Gene Expression	0.352941	0.0108614	0.00205	0.617647	8.42857e-05	5e-05	0.264706	0.999975	0.998
Phospholipid metabolism	0.398438	0.000230469	5e-05	0.601562	8.42857e-05	5e-05	0.203125	0.999975	1
Platelet activation, signaling and aggregation	0.315789	0.310395	0.0842	0.547368	8.42857e-05	5e-05	0.231579	0.999975	0.91585
Post NMDA receptor activation events	0.451613	0.0104197	0.00195	0.806452	8.42857e-05	5e-05	0.354839	0.999975	0.9981
Pre-NOTCH Expression and Processing	0.435897	0.000614583	0.0001	0.641026	8.42857e-05	5e-05	0.205128	0.999975	0.99995
Pre-NOTCH Transcription and Translation	0.461538	0.00409722	0.00065	0.692308	8.42857e-05	5e-05	0.230769	0.999975	0.9994
RORA Activates Circadian Expression	0.636364	0.000230469	5e-05	0.636364	8.42857e-05	5e-05	0	0.999975	1
Regulation of Lipid Metabolism by Peroxisome proliferator-activated receptor alpha (PPARalpha)	0.361905	0.00507031	0.00085	0.619048	8.42857e-05	5e-05	0.257143	0.999975	0.9992
Rho GTPase cycle	0.46087	0.0016189	0.00025	0.73913	8.42857e-05	5e-05	0.278261	0.999975	0.9998
Role of phospholipids in phagocytosis	0.413793	0.70373	0.22665	0.758621	8.42857e-05	5e-05	0.344828	0.999975	0.7734
SMAD2/SMAD3:SMAD4 heterotrimer regulates transcription	0.392857	0.000230469	5e-05	0.571429	8.42857e-05	5e-05	0.178571	0.999975	1
Signal transduction by L1	0.366667	0.0058699	0.001	0.6	8.42857e-05	5e-05	0.233333	0.999975	0.99905
Signaling by BMP	0.434783	0.000230469	5e-05	0.608696	8.42857e-05	5e-05	0.173913	0.999975	1
Signaling by EGFR	0.359756	0.000230469	5e-05	0.621951	8.42857e-05	5e-05	0.262195	0.999975	1
Signaling by EGFR in Cancer	0.355422	0.000230469	5e-05	0.614458	8.42857e-05	5e-05	0.259036	0.999975	1
Signaling by ERBB2	0.371622	0.000230469	5e-05	0.641892	8.42857e-05	5e-05	0.27027	0.999975	1
Signaling by ERBB4	0.328571	0.00263393	0.0004	0.607143	8.42857e-05	5e-05	0.278571	0.999975	0.99965
Signaling by FGFR	0.378378	0.000230469	5e-05	0.641892	8.42857e-05	5e-05	0.263514	0.999975	1
Signaling by FGFR in disease	0.378882	0.000230469	5e-05	0.627329	8.42857e-05	5e-05	0.248447	0.999975	1
Signaling by FGFR mutants	0.27907	0.476031	0.1388	0.581395	8.42857e-05	5e-05	0.302326	0.999975	0.86125
Signaling by FGFR1 mutants	0.357143	0.00132372	0.0002	0.571429	8.42857e-05	5e-05	0.214286	0.999975	0.99985
Signaling by Insulin receptor	0.362745	0.0016189	0.00025	0.647059	8.42857e-05	5e-05	0.284314	0.999975	0.9998
Signaling by NOTCH1	0.353846	0.000230469	5e-05	0.476923	8.42857e-05	5e-05	0.123077	0.999975	1
Signaling by NOTCH1 HD Domain Mutants in Cancer	0.353846	0.000230469	5e-05	0.476923	8.42857e-05	5e-05	0.123077	0.999975	1
Signaling by PDGF	0.360947	0.000230469	5e-05	0.627219	8.42857e-05	5e-05	0.266272	0.999975	1
Signaling by Rho GTPases	0.46087	0.000614583	0.0001	0.73913	8.42857e-05	5e-05	0.278261	0.999975	0.99995
Signaling by SCF-KIT	0.340909	0.00744802	0.0013	0.628788	8.42857e-05	5e-05	0.287879	0.999975	0.99875
Signaling by TGF-beta Receptor Complex	0.344262	0.000230469	5e-05	0.590164	8.42857e-05	5e-05	0.245902	0.999975	1
Signaling by Type 1 Insulin-like Growth Factor 1 Receptor (IGF1R)	0.4125	0.000230469	5e-05	0.6625	8.42857e-05	5e-05	0.25	0.999975	1
Signalling by NGF	0.350746	0.00132372	0.0002	0.61194	8.42857e-05	5e-05	0.261194	0.999975	0.99985
Sphingolipid de novo biosynthesis	0.4	0.0190521	0.0039	0.733333	8.42857e-05	5e-05	0.333333	0.999975	0.99615
Synthesis of PIPs at the plasma membrane	0.5625	0.000230469	5e-05	0.71875	8.42857e-05	5e-05	0.15625	0.999975	1
TRAF6 mediated induction of NFkB and MAP kinases upon TLR7/8 or 9 activation	0.464789	0.0016189	0.00025	0.661972	8.42857e-05	5e-05	0.197183	0.999975	0.9998
TRIF-mediated TLR3/TLR4 signaling	0.390244	0.187894	0.04875	0.658537	8.42857e-05	5e-05	0.268293	0.999975	0.9513
The role of Nef in HIV-1 replication and disease pathogenesis	0.518519	0.00295	0.00045	0.740741	8.42857e-05	5e-05	0.222222	0.999975	0.9996
Toll Like Receptor 5 (TLR5) Cascade	0.478873	0.000983333	0.00015	0.676056	8.42857e-05	5e-05	0.197183	0.999975	0.9999
Toll Like Receptor 9 (TLR9) Cascade	0.454545	0.0016189	0.00025	0.662338	8.42857e-05	5e-05	0.207792	0.999975	0.9998
Toll Like Receptor TLR6:TLR2 Cascade	0.43038	0.0187164	0.0038	0.658228	8.42857e-05	5e-05	0.227848	0.999975	0.99625
Transcriptional activity of SMAD2/SMAD3:SMAD4 heterotrimer	0.435897	0.000230469	5e-05	0.589744	8.42857e-05	5e-05	0.153846	0.999975	1
YAP1- and WWTR1 (TAZ)-stimulated gene expression	0.416667	0.000230469	5e-05	0.583333	8.42857e-05	5e-05	0.166667	0.999975	1
mTOR signalling	0.565217	0.000230469	5e-05	0.73913	8.42857e-05	5e-05	0.173913	0.999975	1
Activation of NMDA receptor upon glutamate binding and postsynaptic events	0.4	0.130189	0.0318	0.8	0.000202055	0.0001	0.4	0.999975	0.96825
Costimulation by the CD28 family	0.451613	0.000230469	5e-05	0.580645	0.000202055	0.0001	0.129032	0.999975	1
FBXW7 Mutants and NOTCH1 in Cancer	0.353846	0.000230469	5e-05	0.476923	0.000202055	0.0001	0.123077	0.999975	1
Gene Expression	0.397276	0.0588907	0.0135	0.628831	0.000202055	0.0001	0.231555	0.999975	0.98655
Inositol phosphate metabolism	0.365854	0.0069325	0.0012	0.512195	0.000202055	0.0001	0.146341	0.999975	0.99885
MAP kinase activation in TLR cascade	0.434783	0.000230469	5e-05	0.652174	0.000202055	0.0001	0.217391	0.999975	1
NOTCH1 Intracellular Domain Regulates Transcription	0.463415	0.000230469	5e-05	0.560976	0.000202055	0.0001	0.097561	0.999975	1
Nucleotide-binding domain, leucine rich repeat containing receptor (NLR) signaling pathways	0.295455	0.795371	0.26425	0.613636	0.000202055	0.0001	0.318182	0.999975	0.7358
Purine metabolism	0.34375	0.00808413	0.00145	0.625	0.000202055	0.0001	0.28125	0.999975	0.9986
Recycling pathway of L1	0.25	0.520234	0.15345	0.583333	0.000202055	0.0001	0.333333	0.999975	0.8466
Signaling by Interleukins	0.470588	0.0218832	0.00455	0.666667	0.000202055	0.0001	0.196078	0.999975	0.9955
Signaling by NOTCH	0.351064	0.000230469	5e-05	0.510638	0.000202055	0.0001	0.159574	0.999975	1
Signaling by NOTCH1 HD+PEST Domain Mutants in Cancer	0.353846	0.000230469	5e-05	0.476923	0.000202055	0.0001	0.123077	0.999975	1
Signaling by NOTCH1 t(7;9)(NOTCH1:M1580_K2555) Translocation Mutant	0.353846	0.000230469	5e-05	0.476923	0.000202055	0.0001	0.123077	0.999975	1
TGF-beta receptor signaling activates SMADs	0.32	0.000230469	5e-05	0.6	0.000202055	0.0001	0.28	0.999975	1
TRAF6 Mediated Induction of proinflammatory cytokines	0.451613	0.00263393	0.0004	0.66129	0.000202055	0.0001	0.209677	0.999975	0.99965
Toll Like Receptor 10 (TLR10) Cascade	0.478873	0.000983333	0.00015	0.676056	0.000202055	0.0001	0.197183	0.999975	0.9999
Toll Like Receptor 2 (TLR2) Cascade	0.43038	0.018375	0.0037	0.658228	0.000202055	0.0001	0.227848	0.999975	0.99635
Toll Like Receptor 7/8 (TLR7/8) Cascade	0.452055	0.00351989	0.00055	0.657534	0.000202055	0.0001	0.205479	0.999975	0.9995
Toll Like Receptor TLR1:TLR2 Cascade	0.43038	0.0156557	0.00305	0.658228	0.000202055	0.0001	0.227848	0.999975	0.997
Adaptive Immune System	0.321617	0.801966	0.2678	0.646749	0.000289216	0.00015	0.325132	0.999975	0.73225
CD28 co-stimulation	0.448276	0.000230469	5e-05	0.551724	0.000289216	0.00015	0.103448	0.999975	1
Circadian Repression of Expression by REV-ERBA	0.666667	0.000230469	5e-05	0.714286	0.000289216	0.00015	0.047619	0.999975	1
Constitutive Signaling by NOTCH1 HD+PEST Domain Mutants	0.347826	0.00486436	0.0008	0.521739	0.000289216	0.00015	0.173913	0.999975	0.99925
DAG and IP3 signaling	0.413793	0.214726	0.0568	0.758621	0.000289216	0.00015	0.344828	0.999975	0.94325
Fatty acid, triacylglycerol, and ketone body metabolism	0.327273	0.0258996	0.0056	0.569697	0.000289216	0.00015	0.242424	0.999975	0.99445
Nef-mediates down modulation of cell surface receptors by recruiting them to clathrin adapters	0.4	0.0237639	0.0051	0.7	0.000289216	0.00015	0.3	0.999975	0.99495
PD-1 signaling	0.55	0.00885	0.0016	0.7	0.000289216	0.00015	0.15	0.999975	0.99845
PLC-gamma1 signalling	0.387097	0.461218	0.1337	0.741935	0.000289216	0.00015	0.354839	0.999975	0.86635
Signaling by NOTCH1 PEST Domain Mutants in Cancer	0.353846	0.000230469	5e-05	0.476923	0.000289216	0.00015	0.123077	0.999975	1
Synthesis of IP3 and IP4 in the cytosol	0.416667	0.0229045	0.0048	0.541667	0.000289216	0.00015	0.125	0.999975	0.99525
Toll-Like Receptors Cascades	0.371901	0.339161	0.09545	0.652893	0.000289216	0.00015	0.280992	0.999975	0.9046
Transcriptional Regulation of White Adipocyte Differentiation	0.375	0.000230469	5e-05	0.555556	0.000289216	0.00015	0.180556	0.999975	1
Fcgamma receptor (FCGR) dependent phagocytosis	0.358025	0.0950904	0.02275	0.592593	0.000361014	0.0002	0.234568	0.999975	0.9773
Hemostasis	0.302752	0.892805	0.3111	0.598624	0.000361014	0.0002	0.295872	0.999975	0.68895
Interleukin-3, 5 and GM-CSF signaling	0.545455	0.000614583	0.0001	0.704545	0.000361014	0.0002	0.159091	0.999975	0.99995
Toll Like Receptor 3 (TLR3) Cascade	0.390244	0.181591	0.0465	0.658537	0.000361014	0.0002	0.268293	0.999975	0.95355
Toll Like Receptor 4 (TLR4) Cascade	0.375	0.265407	0.0711	0.644231	0.000361014	0.0002	0.269231	0.999975	0.92895
Translocation of GLUT4 to the Plasma Membrane	0.375	0.0182799	0.00365	0.583333	0.000361014	0.0002	0.208333	0.999975	0.9964
Activated TLR4 signalling	0.4	0.159874	0.0404	0.663158	0.000438119	0.00025	0.263158	0.999975	0.95965
Signaling by NOTCH1 in Cancer	0.353846	0.000230469	5e-05	0.476923	0.000438119	0.00025	0.123077	0.999975	1
Antigen Activates B Cell Receptor Leading to Generation of Second Messengers	0.46875	0.0115608	0.0022	0.65625	0.000515079	0.0003	0.1875	0.999975	0.99785
NRAGE signals death through JNK	0.340909	0.598038	0.18045	0.636364	0.000515079	0.0003	0.295455	0.999975	0.8196
TCR signaling	0.584906	0.000230469	5e-05	0.660377	0.000515079	0.0003	0.0754717	0.999975	1
Glycerophospholipid biosynthesis	0.320988	0.00795343	0.0014	0.54321	0.00059	0.00035	0.222222	0.999975	0.99865
MyD88-independent cascade	0.390244	0.189739	0.04955	0.658537	0.00059	0.00035	0.268293	0.999975	0.9505
Signalling to ERKs	0.305556	0.339161	0.0951	0.555556	0.00059	0.00035	0.25	0.999975	0.90495
Interleukin-1 signaling	0.371429	0.419507	0.1209	0.6	0.000666416	0.0004	0.228571	0.999975	0.87915
Nonsense Mediated Decay Enhanced by the Exon Junction Complex	0.681159	0.0157761	0.0031	0.811594	0.000958333	0.0006	0.130435	0.999975	0.99695
Nonsense-Mediated Decay	0.681159	0.0166573	0.0033	0.811594	0.000958333	0.0006	0.130435	0.999975	0.99675
TAK1 activates NFkB by phosphorylation and activation of IKKs complex	0.409091	0.892805	0.31175	0.590909	0.00102147	0.00065	0.181818	0.999975	0.6883
Nonsense Mediated Decay Independent of the Exon Junction Complex	0.777778	0.00428226	0.0007	0.814815	0.00121933	0.0008	0.037037	0.999975	0.99935
Downregulation of TGF-beta receptor signaling	0.304348	0.000230469	5e-05	0.565217	0.00127089	0.00085	0.26087	0.999975	1
Eukaryotic Translation Termination	0.803922	0.00507031	0.00085	0.843137	0.00127089	0.00085	0.0392157	0.999975	0.9992
Viral mRNA Translation	0.788462	0.00428226	0.0007	0.807692	0.00127089	0.00085	0.0192308	0.999975	0.99935
Eukaryotic Translation Elongation	0.830189	0.0038118	0.0006	0.849057	0.00133744	0.0009	0.0188679	0.999975	0.99945
Peptide chain elongation	0.826923	0.00428226	0.0007	0.846154	0.00133744	0.0009	0.0192308	0.999975	0.99935
DARPP-32 events	0.521739	0.0135647	0.0026	0.695652	0.00146374	0.001	0.173913	0.999975	0.99745
EGFR downregulation	0.25	0.199744	0.0525	0.458333	0.00153101	0.00105	0.208333	0.999975	0.94755
Metabolism of nucleotides	0.253333	0.81629	0.27535	0.6	0.0015896	0.0011	0.346667	0.999975	0.7247
L13a-mediated translational silencing of Ceruloplasmin expression	0.746269	0.0102431	0.0019	0.80597	0.00209195	0.0015	0.0597015	0.999975	0.99815
Regulation of Cholesterol Biosynthesis by SREBP (SREBF)	0.3	0.62423	0.1947	0.52	0.00209195	0.0015	0.22	0.999975	0.80535
Cap-dependent Translation Initiation	0.68	0.0215764	0.00445	0.773333	0.00227732	0.00165	0.0933333	0.999975	0.9956
GTP hydrolysis and joining of the 60S ribosomal subunit	0.73913	0.0102431	0.0019	0.811594	0.00240603	0.00175	0.0724638	0.999975	0.99815
3' -UTR-mediated translational regulation	0.746269	0.00932311	0.0017	0.80597	0.00251577	0.00185	0.0597015	0.999975	0.99835
Eukaryotic Translation Initiation	0.68	0.0231956	0.0049	0.773333	0.00251577	0.00185	0.0933333	0.999975	0.99515
p75 NTR receptor-mediated signalling	0.308642	0.151614	0.0378	0.530864	0.00270988	0.002	0.222222	0.999975	0.96225
Formation of a pool of free 40S subunits	0.786885	0.00670455	0.00115	0.803279	0.00275288	0.00205	0.0163934	0.999975	0.9989
Activation of Gene Expression by SREBP (SREBF)	0.351351	0.0586698	0.01335	0.513514	0.00307856	0.0023	0.162162	0.999975	0.9867
Influenza Viral RNA Transcription and Replication	0.621212	0.023246	0.00495	0.681818	0.00337048	0.00255	0.0606061	0.999975	0.9951
Activated NOTCH1 Transmits Signal to the Nucleus	0.214286	0.714101	0.2312	0.357143	0.00348034	0.00265	0.142857	0.999975	0.76885
Translation	0.533981	0.18486	0.04765	0.708738	0.00365458	0.0028	0.174757	0.999975	0.9524
Triglyceride Biosynthesis	0.351351	0.00351989	0.00055	0.540541	0.00371214	0.00285	0.189189	0.999975	0.9995
SRP-dependent cotranslational protein targeting to membrane	0.567568	0.158562	0.0398	0.716216	0.00386619	0.003	0.148649	0.999975	0.96025
Deadenylation of mRNA	0.5	0.0871205	0.02055	0.7	0.00392253	0.00305	0.2	0.999975	0.9795
Activation of the mRNA upon binding of the cap-binding complex and eIFs, and subsequent binding to 43S	0.666667	0.0439148	0.00985	0.805556	0.0044474	0.0035	0.138889	0.999975	0.9902
RNA Polymerase III Transcription	0.351351	0.269303	0.0726	0.513514	0.00455562	0.0036	0.162162	0.999975	0.92745
Ribosomal scanning and start codon recognition	0.694444	0.028002	0.0061	0.805556	0.00455562	0.0036	0.111111	0.999975	0.99395
Formation of the ternary complex, and subsequently, the 43S complex	0.71875	0.034188	0.0075	0.8125	0.0047061	0.00375	0.09375	0.999975	0.99255
Translation initiation complex formation	0.685714	0.036875	0.00815	0.8	0.00485403	0.0039	0.114286	0.999975	0.9919
Generation of second messenger molecules	0.535714	0.00132372	0.0002	0.535714	0.00502061	0.00405	0	0.999975	0.99985
RNA Polymerase III Abortive And Retractive Initiation	0.351351	0.265407	0.07085	0.513514	0.00507226	0.0041	0.162162	0.999975	0.9292
Influenza Life Cycle	0.489796	0.0940839	0.02235	0.612245	0.00518579	0.0042	0.122449	0.999975	0.9777
Influenza Infection	0.475728	0.106963	0.02595	0.61165	0.00654531	0.00535	0.135922	0.999975	0.9741
Cellular responses to stress	0.333333	0.327288	0.09065	0.52381	0.0073138	0.006	0.190476	0.999975	0.9094
Regulation of Hypoxia-inducible Factor (HIF) by Oxygen	0.333333	0.327288	0.09005	0.52381	0.00754296	0.0062	0.190476	0.999975	0.91
Cellular response to hypoxia	0.333333	0.327288	0.091	0.52381	0.00789308	0.0065	0.190476	0.999975	0.90905
RNA Polymerase III Transcription Termination	0.285714	0.598038	0.18025	0.47619	0.00901892	0.0075	0.190476	0.999975	0.8198
Regulatory RNA pathways	0.304348	0.137022	0.0337	0.434783	0.00901892	0.0075	0.130435	0.999975	0.96635
mRNA Splicing	0.316327	0.761327	0.25165	0.561224	0.00986295	0.00835	0.244898	0.999975	0.7484
RNA Polymerase III Transcription Initiation From Type 3 Promoter	0.28	0.836347	0.28425	0.48	0.0101388	0.0086	0.2	0.999975	0.7158
mRNA Splicing - Major Pathway	0.316327	0.756224	0.2474	0.561224	0.0104725	0.0089	0.244898	0.999975	0.75265
RNA Polymerase III Transcription Initiation	0.3125	0.613908	0.1883	0.46875	0.0136841	0.0119	0.15625	0.999975	0.81175
Processing of Capped Intron-Containing Pre-mRNA	0.293651	0.836347	0.28495	0.52381	0.0176831	0.0157	0.230159	0.999975	0.7151
mRNA Processing	0.286713	0.842137	0.28835	0.496503	0.0241288	0.0217	0.20979	0.999975	0.7117
RNA Polymerase III Transcription Initiation From Type 2 Promoter	0.333333	0.650993	0.20415	0.458333	0.0249339	0.02255	0.125	0.999975	0.7959
MicroRNA (miRNA) Biogenesis	0.285714	0.357055	0.1021	0.428571	0.0262863	0.02395	0.142857	0.999975	0.89795
Transport of Ribonucleoproteins into the Host Nucleus	0.269231	0.981334	0.34765	0.461538	0.0270645	0.02475	0.192308	0.999975	0.6524
RNA Polymerase III Transcription Initiation From Type 1 Promoter	0.32	0.623933	0.19355	0.44	0.0275097	0.02525	0.12	0.999975	0.8065
Vpr-mediated nuclear import of PICs	0.285714	0.734965	0.2392	0.464286	0.0302849	0.028	0.178571	0.999975	0.76085
Interactions of Vpr with host cellular proteins	0.290323	0.761327	0.25095	0.483871	0.0342917	0.03205	0.193548	0.999975	0.7491
Formation of transcription-coupled NER (TC-NER) repair complex	0.217391	0.848888	0.2921	0.347826	0.0829882	0.0802	0.130435	0.999975	0.70795
Dual incision reaction in TC-NER	0.217391	0.864827	0.29905	0.347826	0.0835232	0.0809	0.130435	0.999975	0.701
RNA Polymerase I Transcription Initiation	0.285714	0.357055	0.1023	0.285714	0.118887	0.1173	0	0.999975	0.89775

## Sheet: ws.pos - hc
	Down:Active.Proportion	Down:Adj.P.Value	Down:P.Value	Mixed:Active.Proportion	Mixed:Adj.P.Value	Mixed:P.Value	Up:Active.Proportion	Up:Adj.P.Value	Up:P.Value
Activation of G protein gated Potassium channels	0.0909091	0.999975	1	0.727273	3.81137e-05	5e-05	0.636364	0.000409722	5e-05
Amyloids	0.189189	0.999975	1	0.756757	3.81137e-05	5e-05	0.567568	0.000409722	5e-05
Bile acid and bile salt metabolism	0.192308	0.999975	1	0.692308	3.81137e-05	5e-05	0.5	0.000409722	5e-05
CDK-mediated phosphorylation and removal of Cdc6	0.0869565	0.999975	1	0.804348	3.81137e-05	5e-05	0.717391	0.000409722	5e-05
Complement cascade	0.166667	0.999975	1	0.916667	3.81137e-05	5e-05	0.75	0.000409722	5e-05
Cyclin E associated events during G1/S transition	0.114754	0.999975	1	0.770492	3.81137e-05	5e-05	0.655738	0.000409722	5e-05
Deposition of New CENPA-containing Nucleosomes at the Centromere	0.0833333	0.999975	1	0.722222	3.81137e-05	5e-05	0.638889	0.000409722	5e-05
Diseases associated with visual transduction	0.150943	0.999975	1	0.716981	3.81137e-05	5e-05	0.566038	0.000409722	5e-05
ER-Phagosome pathway	0.101695	0.999975	1	0.745763	3.81137e-05	5e-05	0.644068	0.000409722	5e-05
Gap junction trafficking	0.08	0.999975	1	0.64	3.81137e-05	5e-05	0.56	0.000409722	5e-05
Gap junction trafficking and regulation	0.0740741	0.999975	1	0.666667	3.81137e-05	5e-05	0.592593	0.000409722	5e-05
Inhibition of voltage gated Ca2+ channels via Gbeta/gamma subunits	0.0909091	0.999975	1	0.727273	3.81137e-05	5e-05	0.636364	0.000409722	5e-05
Initial triggering of complement	0.05	0.999975	1	0.95	3.81137e-05	5e-05	0.9	0.000409722	5e-05
Inwardly rectifying K+ channels	0.0714286	0.999975	1	0.75	3.81137e-05	5e-05	0.678571	0.000409722	5e-05
Lipoprotein metabolism	0.142857	0.999975	1	0.642857	3.81137e-05	5e-05	0.5	0.000409722	5e-05
Lysosome Vesicle Biogenesis	0.217391	0.999975	1	0.73913	3.81137e-05	5e-05	0.521739	0.000409722	5e-05
Meiosis	0.28169	0.999975	1	0.830986	3.81137e-05	5e-05	0.549296	0.000409722	5e-05
Meiotic Recombination	0.121951	0.999975	1	0.878049	3.81137e-05	5e-05	0.756098	0.000409722	5e-05
Meiotic Synapsis	0.319149	0.999975	1	0.787234	3.81137e-05	5e-05	0.468085	0.000409722	5e-05
Nucleosome assembly	0.0833333	0.999975	1	0.722222	3.81137e-05	5e-05	0.638889	0.000409722	5e-05
PTM: gamma carboxylation, hypusine formation and arylsulfatase activation	0.230769	0.999975	1	0.730769	3.81137e-05	5e-05	0.5	0.000409722	5e-05
Packaging Of Telomere Ends	0.181818	0.999975	1	0.818182	3.81137e-05	5e-05	0.636364	0.000409722	5e-05
Phase II conjugation	0.150943	0.999975	1	0.660377	3.81137e-05	5e-05	0.509434	0.000409722	5e-05
Post-translational protein modification	0.173184	0.999975	1	0.692737	3.81137e-05	5e-05	0.519553	0.000409722	5e-05
Regulation of DNA replication	0.0985915	0.999975	1	0.816901	3.81137e-05	5e-05	0.71831	0.000409722	5e-05
SCF(Skp2)-mediated degradation of p27/p21	0.0961538	0.999975	1	0.807692	3.81137e-05	5e-05	0.711538	0.000409722	5e-05
SHC-mediated cascade	0.137931	0.999975	1	0.724138	3.81137e-05	5e-05	0.586207	0.000409722	5e-05
SLC-mediated transmembrane transport	0.176471	0.999975	1	0.693277	3.81137e-05	5e-05	0.516807	0.000409722	5e-05
Steroid hormones	0.115385	0.999975	1	0.653846	3.81137e-05	5e-05	0.538462	0.000409722	5e-05
Visual phototransduction	0.134615	0.999975	1	0.711538	3.81137e-05	5e-05	0.576923	0.000409722	5e-05
Antigen processing-Cross presentation	0.144928	0.999975	1	0.73913	0.000103873	0.0001	0.594203	0.000409722	5e-05
RNA Polymerase I Chain Elongation	0.181818	0.999975	1	0.606061	0.000103873	0.0001	0.424242	0.000409722	5e-05
RNA Polymerase I Promoter Clearance	0.205128	0.999975	1	0.589744	0.000103873	0.0001	0.384615	0.000409722	5e-05
RNA Polymerase I Transcription	0.195122	0.999975	1	0.585366	0.000103873	0.0001	0.390244	0.000409722	5e-05
Incretin Synthesis, Secretion, and Inactivation	0.047619	0.999975	1	0.761905	0.000340147	0.0003	0.714286	0.000409722	5e-05
Antigen Presentation: Folding, assembly and peptide loading of class I MHC	0.0869565	0.999975	1	0.565217	0.00428137	0.0039	0.478261	0.000409722	5e-05
Apoptosis	0.22449	0.999975	0.99995	0.666667	3.81137e-05	5e-05	0.442177	0.000819444	0.0001
Biological oxidations	0.149123	0.999975	0.99995	0.684211	3.81137e-05	5e-05	0.535088	0.000819444	0.0001
CDT1 association with the CDC6:ORC:origin complex	0.0925926	0.999975	0.99995	0.796296	3.81137e-05	5e-05	0.703704	0.000819444	0.0001
Chondroitin sulfate biosynthesis	0.15	0.999975	0.99995	0.7	3.81137e-05	5e-05	0.55	0.000819444	0.0001
G protein gated Potassium channels	0.0909091	0.999975	0.99995	0.727273	3.81137e-05	5e-05	0.636364	0.000819444	0.0001
G1/S DNA Damage Checkpoints	0.142857	0.999975	0.99995	0.839286	3.81137e-05	5e-05	0.696429	0.000819444	0.0001
Interferon Signaling	0.195946	0.999975	0.99995	0.648649	3.81137e-05	5e-05	0.452703	0.000819444	0.0001
Interferon alpha/beta signaling	0.0701754	0.999975	0.99995	0.649123	3.81137e-05	5e-05	0.578947	0.000819444	0.0001
Keratan sulfate/keratin metabolism	0.137931	0.999975	0.99995	0.793103	3.81137e-05	5e-05	0.655172	0.000819444	0.0001
Lipid digestion, mobilization, and transport	0.155556	0.999975	0.99995	0.622222	3.81137e-05	5e-05	0.466667	0.000819444	0.0001
Peptide hormone metabolism	0.179104	0.999975	0.99995	0.686567	3.81137e-05	5e-05	0.507463	0.000819444	0.0001
Potassium Channels	0.130435	0.999975	0.99995	0.75	3.81137e-05	5e-05	0.619565	0.000819444	0.0001
Regulation of activated PAK-2p34 by proteasome mediated degradation	0.111111	0.999975	0.99995	0.8	3.81137e-05	5e-05	0.688889	0.000819444	0.0001
SCF-beta-TrCP mediated degradation of Emi1	0.12	0.999975	0.99995	0.82	3.81137e-05	5e-05	0.7	0.000819444	0.0001
Assembly of the pre-replicative complex	0.0793651	0.999975	0.99995	0.793651	0.000103873	0.0001	0.714286	0.000819444	0.0001
Kinesins	0.153846	0.999975	0.99995	0.769231	0.000103873	0.0001	0.615385	0.000819444	0.0001
Amine ligand-binding receptors	0.0769231	0.999975	0.99995	0.769231	0.000162804	0.00015	0.692308	0.000819444	0.0001
Pyrimidine metabolism	0.125	0.999975	0.99995	0.541667	0.000961957	0.00085	0.416667	0.000819444	0.0001
Activation of NF-kappaB in B Cells	0.213115	0.999975	0.9999	0.803279	3.81137e-05	5e-05	0.590164	0.00111742	0.00015
Collagen formation	0.104651	0.999975	0.9999	0.627907	3.81137e-05	5e-05	0.523256	0.00111742	0.00015
Cross-presentation of soluble exogenous antigens (endosomes)	0.0697674	0.999975	0.9999	0.813953	3.81137e-05	5e-05	0.744186	0.00111742	0.00015
MHC class II antigen presentation	0.225806	0.999975	0.9999	0.688172	3.81137e-05	5e-05	0.462366	0.00111742	0.00015
Metabolism of steroid hormones and vitamin D	0.115385	0.999975	0.9999	0.653846	3.81137e-05	5e-05	0.538462	0.00111742	0.00015
Retinoid metabolism and transport	0.128205	0.999975	0.9999	0.615385	3.81137e-05	5e-05	0.487179	0.00111742	0.00015
Ubiquitin-dependent degradation of Cyclin D	0.0869565	0.999975	0.9999	0.76087	3.81137e-05	5e-05	0.673913	0.00111742	0.00015
Ubiquitin-dependent degradation of Cyclin D1	0.0869565	0.999975	0.9999	0.76087	3.81137e-05	5e-05	0.673913	0.00111742	0.00015
p53-Dependent G1 DNA Damage Response	0.150943	0.999975	0.9999	0.830189	3.81137e-05	5e-05	0.679245	0.00111742	0.00015
Metabolism of amino acids and derivatives	0.182353	0.999975	0.9999	0.7	0.000103873	0.0001	0.517647	0.00111742	0.00015
Transport of glucose and other sugars, bile salts and organic acids, metal ions and amine compounds	0.122222	0.999975	0.9999	0.7	0.000103873	0.0001	0.577778	0.00111742	0.00015
Cell-cell junction organization	0.0909091	0.999975	0.9999	0.6	0.000162804	0.00015	0.509091	0.00111742	0.00015
Orc1 removal from chromatin	0.106061	0.999975	0.99985	0.818182	3.81137e-05	5e-05	0.712121	0.001475	0.0002
Transport of vitamins, nucleosides, and related molecules	0.225806	0.999975	0.99985	0.677419	3.81137e-05	5e-05	0.451613	0.001475	0.0002
Vif-mediated degradation of APOBEC3G	0.125	0.999975	0.99985	0.8125	0.000103873	0.0001	0.6875	0.001475	0.0002
Tight junction interactions	0.0740741	0.999975	0.99985	0.62963	0.000399479	0.00035	0.555556	0.001475	0.0002
Collagen biosynthesis and modifying enzymes	0.078125	0.999975	0.9998	0.640625	3.81137e-05	5e-05	0.5625	0.00168038	0.00025
GABA receptor activation	0.122449	0.999975	0.9998	0.795918	3.81137e-05	5e-05	0.673469	0.00168038	0.00025
Regulation of Apoptosis	0.142857	0.999975	0.9998	0.767857	3.81137e-05	5e-05	0.625	0.00168038	0.00025
Removal of licensing factors from origins	0.102941	0.999975	0.9998	0.823529	3.81137e-05	5e-05	0.720588	0.00168038	0.00025
p53-Dependent G1/S DNA damage checkpoint	0.150943	0.999975	0.9998	0.830189	3.81137e-05	5e-05	0.679245	0.00168038	0.00025
p53-Independent DNA Damage Response	0.104167	0.999975	0.9998	0.8125	3.81137e-05	5e-05	0.708333	0.00168038	0.00025
DNA Replication Pre-Initiation	0.0909091	0.999975	0.9998	0.805195	0.000103873	0.0001	0.714286	0.00168038	0.00025
Autodegradation of Cdh1 by Cdh1:APC/C	0.0925926	0.999975	0.9998	0.703704	0.000162804	0.00015	0.611111	0.00168038	0.00025
Telomere Maintenance	0.145833	0.999975	0.9998	0.791667	0.000457128	0.0004	0.645833	0.00168038	0.00025
Amino acid and oligopeptide SLC transporters	0.191489	0.999975	0.99975	0.808511	3.81137e-05	5e-05	0.617021	0.00184375	0.0003
Cyclin A:Cdk2-associated events at S phase entry	0.129032	0.999975	0.99975	0.758065	3.81137e-05	5e-05	0.629032	0.00184375	0.0003
Destabilization of mRNA by AUF1 (hnRNP D0)	0.12766	0.999975	0.99975	0.808511	3.81137e-05	5e-05	0.680851	0.00184375	0.0003
Glycosphingolipid metabolism	0.15625	0.999975	0.99975	0.65625	3.81137e-05	5e-05	0.5	0.00184375	0.0003
Regulation of mRNA Stability by Proteins that Bind AU-rich Elements	0.171053	0.999975	0.99975	0.736842	3.81137e-05	5e-05	0.565789	0.00184375	0.0003
Stabilization of p53	0.145833	0.999975	0.99975	0.8125	3.81137e-05	5e-05	0.666667	0.00184375	0.0003
p53-Independent G1/S DNA damage checkpoint	0.104167	0.999975	0.99975	0.8125	3.81137e-05	5e-05	0.708333	0.00184375	0.0003
Switching of origins to a post-replicative state	0.106061	0.999975	0.99975	0.818182	0.000103873	0.0001	0.712121	0.00184375	0.0003
Adherens junctions interactions	0.107143	0.999975	0.99975	0.571429	0.000223485	0.0002	0.464286	0.00184375	0.0003
Autodegradation of the E3 ubiquitin ligase COP1	0.148936	0.999975	0.9997	0.808511	3.81137e-05	5e-05	0.659574	0.00210714	0.00035
Basigin interactions	0.166667	0.999975	0.9997	0.666667	3.81137e-05	5e-05	0.5	0.00210714	0.00035
Regulation of ornithine decarboxylase (ODC)	0.106383	0.999975	0.9997	0.808511	3.81137e-05	5e-05	0.702128	0.00210714	0.00035
Regulation of APC/C activators between G1/S and early anaphase	0.115942	0.999975	0.99965	0.768116	3.81137e-05	5e-05	0.652174	0.00237903	0.0004
Ubiquitin Mediated Degradation of Phosphorylated Cdc25A	0.104167	0.999975	0.99965	0.8125	3.81137e-05	5e-05	0.708333	0.00237903	0.0004
APC/C:Cdh1 mediated degradation of Cdc20 and other APC/C:Cdh1 targeted proteins in late mitosis/early G1	0.0967742	0.999975	0.9996	0.725806	0.000162804	0.00015	0.629032	0.00263947	0.00045
Cdc20:Phospho-APC/C mediated degradation of Cyclin A	0.0983607	0.999975	0.9996	0.737705	0.000223485	0.0002	0.639344	0.00263947	0.00045
Glucagon-type ligand receptors	0.153846	0.999975	0.99955	0.730769	3.81137e-05	5e-05	0.576923	0.00283081	0.0005
Vpu mediated degradation of CD4	0.12766	0.999975	0.99955	0.808511	3.81137e-05	5e-05	0.680851	0.00283081	0.0005
APC/C:Cdc20 mediated degradation of Securin	0.0877193	0.999975	0.99955	0.719298	0.000103873	0.0001	0.631579	0.00283081	0.0005
Olfactory Signaling Pathway	0.0144928	0.999975	0.99955	0.724638	0.000681225	0.0006	0.710145	0.00283081	0.0005
GABA B receptor activation	0.147059	0.999975	0.9995	0.735294	3.81137e-05	5e-05	0.588235	0.00303676	0.00055
Activation of APC/C and APC/C:Cdc20 mediated degradation of mitotic proteins	0.0967742	0.999975	0.9995	0.741935	0.000162804	0.00015	0.645161	0.00303676	0.00055
M/G1 Transition	0.0909091	0.999975	0.9995	0.805195	0.000283049	0.00025	0.714286	0.00303676	0.00055
APC/C-mediated degradation of cell cycle proteins	0.121622	0.999975	0.99945	0.77027	3.81137e-05	5e-05	0.648649	0.00326202	0.0006
APC/C:Cdc20 mediated degradation of mitotic proteins	0.0983607	0.999975	0.99945	0.737705	0.000223485	0.0002	0.639344	0.00326202	0.0006
CDO in myogenesis	0.148148	0.999975	0.9994	0.518519	3.81137e-05	5e-05	0.37037	0.00344626	0.00065
Regulation of mitotic cell cycle	0.121622	0.999975	0.9994	0.77027	3.81137e-05	5e-05	0.648649	0.00344626	0.00065
Myogenesis	0.148148	0.999975	0.9994	0.518519	0.000162804	0.00015	0.37037	0.00344626	0.00065
Activation of GABAB receptors	0.147059	0.999975	0.99935	0.735294	3.81137e-05	5e-05	0.588235	0.0036875	0.0007
Membrane Trafficking	0.269006	0.999975	0.9993	0.690058	3.81137e-05	5e-05	0.421053	0.00388864	0.00075
Transmembrane transport of small molecules	0.19958	0.999975	0.9993	0.693277	0.000103873	0.0001	0.493697	0.00388864	0.00075
Assembly of collagen fibrils and other multimeric structures	0.12963	0.999975	0.99925	0.666667	3.81137e-05	5e-05	0.537037	0.00411937	0.0008
Keratan sulfate biosynthesis	0.153846	0.999975	0.9992	0.769231	3.81137e-05	5e-05	0.615385	0.00434598	0.00085
DNA Replication	0.10101	0.999975	0.99915	0.818182	0.000162804	0.00015	0.717172	0.00456858	0.0009
Signaling by Hippo	0.1	0.999975	0.9991	0.6	0.000103873	0.0001	0.5	0.00478728	0.00095
O-linked glycosylation of mucins	0.214286	0.999975	0.999	0.785714	3.81137e-05	5e-05	0.571429	0.0052587	0.00105
Metabolism of carbohydrates	0.245455	0.999975	0.99895	0.686364	3.81137e-05	5e-05	0.440909	0.00546767	0.0011
Degradation of the extracellular matrix	0.12	0.999975	0.9989	0.62	3.81137e-05	5e-05	0.5	0.005625	0.00115
G1/S Transition	0.116505	0.999975	0.9989	0.776699	0.000103873	0.0001	0.660194	0.005625	0.00115
Formation of Fibrin Clot (Clotting Cascade)	0.166667	0.999975	0.9988	0.6	3.81137e-05	5e-05	0.433333	0.00602292	0.00125
Synthesis of DNA	0.108696	0.999975	0.9988	0.826087	0.000340147	0.0003	0.717391	0.00602292	0.00125
Degradation of beta-catenin by the destruction complex	0.225806	0.999975	0.99875	0.790323	3.81137e-05	5e-05	0.564516	0.00621694	0.0013
G-protein activation	0.24	0.999975	0.9986	0.8	3.81137e-05	5e-05	0.56	0.00683537	0.00145
Ligand-gated ion channel transport	0.0454545	0.999975	0.9986	0.818182	0.00202172	0.0018	0.772727	0.00683537	0.00145
MPS I - Hurler syndrome	0.211538	0.999975	0.99855	0.730769	3.81137e-05	5e-05	0.519231	0.00701815	0.0015
Signaling by Wnt	0.225806	0.999975	0.9985	0.790323	3.81137e-05	5e-05	0.564516	0.007198	0.00155
MPS VII - Sly syndrome	0.211538	0.999975	0.99845	0.730769	3.81137e-05	5e-05	0.519231	0.007375	0.0016
Extracellular matrix organization	0.143836	0.999975	0.99835	0.650685	3.81137e-05	5e-05	0.506849	0.0077815	0.0017
Transport of inorganic cations/anions and amino acids/oligopeptides	0.208791	0.999975	0.99825	0.758242	3.81137e-05	5e-05	0.549451	0.00818164	0.0018
MPS IIID - Sanfilippo syndrome D	0.211538	0.999975	0.9982	0.730769	3.81137e-05	5e-05	0.519231	0.0083469	0.00185
E2F mediated regulation of DNA replication	0.09375	0.999975	0.99815	0.78125	0.000340147	0.0003	0.6875	0.00850962	0.0019
G alpha (s) signalling events	0.150442	0.999975	0.9981	0.769912	3.81137e-05	5e-05	0.619469	0.00860417	0.00195
MPS II - Hunter syndrome	0.211538	0.999975	0.9981	0.730769	3.81137e-05	5e-05	0.519231	0.00860417	0.00195
MPS VI - Maroteaux-Lamy syndrome	0.211538	0.999975	0.99805	0.730769	3.81137e-05	5e-05	0.519231	0.00876128	0.002
MPS IV - Morquio syndrome A	0.211538	0.999975	0.998	0.730769	3.81137e-05	5e-05	0.519231	0.00885	0.00205
MPS IV - Morquio syndrome B	0.211538	0.999975	0.998	0.730769	3.81137e-05	5e-05	0.519231	0.00885	0.00205
Ion transport by P-type ATPases	0.230769	0.999975	0.9979	0.692308	3.81137e-05	5e-05	0.461538	0.00915146	0.00215
MPS IIIC - Sanfilippo syndrome C	0.211538	0.999975	0.9979	0.730769	3.81137e-05	5e-05	0.519231	0.00915146	0.00215
Cell junction organization	0.151899	0.999975	0.99785	0.56962	0.000103873	0.0001	0.417722	0.00929891	0.0022
Peptide ligand-binding receptors	0.162651	0.999975	0.9978	0.710843	3.81137e-05	5e-05	0.548193	0.00937679	0.00225
Phase 1 - Functionalization of compounds	0.145161	0.999975	0.9978	0.709677	3.81137e-05	5e-05	0.564516	0.00937679	0.00225
MPS IIIA - Sanfilippo syndrome A	0.211538	0.999975	0.99775	0.730769	3.81137e-05	5e-05	0.519231	0.0095195	0.0023
Mucopolysaccharidoses	0.211538	0.999975	0.9977	0.730769	3.81137e-05	5e-05	0.519231	0.00966021	0.00235
MPS IIIB - Sanfilippo syndrome B	0.211538	0.999975	0.99765	0.730769	3.81137e-05	5e-05	0.519231	0.00979895	0.0024
MPS IX - Natowicz syndrome	0.211538	0.999975	0.99755	0.730769	3.81137e-05	5e-05	0.519231	0.0101406	0.0025
Degradation of collagen	0.114286	0.999975	0.9975	0.542857	3.81137e-05	5e-05	0.428571	0.0102038	0.00255
Mitotic G1-G1/S phases	0.11811	0.999975	0.9975	0.700787	0.000103873	0.0001	0.582677	0.0102038	0.00255
Glycosaminoglycan metabolism	0.211538	0.999975	0.99745	0.730769	3.81137e-05	5e-05	0.519231	0.0102652	0.0026
SHC1 events in ERBB2 signaling	0.25	0.999975	0.99745	0.625	3.81137e-05	5e-05	0.375	0.0102652	0.0026
Amine compound SLC transporters	0.137931	0.999975	0.9974	0.862069	3.81137e-05	5e-05	0.724138	0.0103943	0.00265
Metabolism	0.263119	0.999975	0.99715	0.68071	3.81137e-05	5e-05	0.417591	0.0113083	0.0029
Aquaporin-mediated transport	0.177778	0.999975	0.99705	0.644444	3.81137e-05	5e-05	0.466667	0.0115893	0.003
Class B/2 (Secretin family receptors)	0.177215	0.999975	0.997	0.746835	3.81137e-05	5e-05	0.56962	0.0115893	0.00305
TRAF6 mediated IRF7 activation	0.142857	0.999975	0.997	0.607143	3.81137e-05	5e-05	0.464286	0.0115893	0.00305
Voltage gated Potassium channels	0.166667	0.999975	0.997	0.738095	0.000103873	0.0001	0.571429	0.0115893	0.00305
FGFR ligand binding and activation	0.130435	0.999975	0.9969	0.73913	0.000103873	0.0001	0.608696	0.0118952	0.00315
Amino acid transport across the plasma membrane	0.266667	0.999975	0.99675	0.866667	3.81137e-05	5e-05	0.6	0.0123073	0.0033
Factors involved in megakaryocyte development and platelet production	0.304348	0.999975	0.99675	0.669565	3.81137e-05	5e-05	0.365217	0.0123073	0.0033
Cell Cycle Checkpoints	0.137615	0.999975	0.99635	0.770642	0.000399479	0.00035	0.633028	0.0137231	0.0037
ADP signalling through P2Y purinoceptor 1	0.238095	0.999975	0.9961	0.761905	3.81137e-05	5e-05	0.52381	0.0145645	0.00395
Glutamate Binding, Activation of AMPA Receptors and Synaptic Plasticity	0.206897	0.999975	0.9959	0.724138	3.81137e-05	5e-05	0.517241	0.0152109	0.00415
Neurotransmitter Receptor Binding And Downstream Transmission In The Postsynaptic Cell	0.217054	0.999975	0.99565	0.806202	3.81137e-05	5e-05	0.589147	0.0160326	0.0044
GPCR ligand binding	0.176796	0.999975	0.99545	0.732044	3.81137e-05	5e-05	0.555249	0.016662	0.0046
Metal ion SLC transporters	0.25	0.999975	0.9954	0.708333	3.81137e-05	5e-05	0.458333	0.0167167	0.00465
Termination of O-glycan biosynthesis	0.227273	0.999975	0.99535	0.818182	3.81137e-05	5e-05	0.590909	0.0167167	0.0047
Trafficking of AMPA receptors	0.206897	0.999975	0.99535	0.724138	3.81137e-05	5e-05	0.517241	0.0167167	0.0047
Regulation of Insulin-like Growth Factor (IGF) Transport and Uptake by Insulin-like Growth Factor Binding Proteins (IGFBPs)	0.142857	0.999975	0.9952	0.761905	3.81137e-05	5e-05	0.619048	0.0171491	0.00485
Neuronal System	0.203704	0.999975	0.99515	0.777778	3.81137e-05	5e-05	0.574074	0.0172231	0.0049
Regulation of Water Balance by Renal Aquaporins	0.216216	0.999975	0.99505	0.702703	3.81137e-05	5e-05	0.486486	0.0174717	0.005
GRB2 events in ERBB2 signaling	0.272727	0.999975	0.99455	0.636364	3.81137e-05	5e-05	0.363636	0.0191139	0.0055
Class A/1 (Rhodopsin-like receptors)	0.185185	0.999975	0.99405	0.733333	3.81137e-05	5e-05	0.548148	0.0207368	0.006
trans-Golgi Network Vesicle Budding	0.254237	0.999975	0.9938	0.677966	0.000103873	0.0001	0.423729	0.0214781	0.00625
S Phase	0.152542	0.999975	0.99365	0.779661	0.000283049	0.00025	0.627119	0.0217413	0.0064
G0 and Early G1	0.125	0.999975	0.99365	0.666667	0.000568458	0.0005	0.541667	0.0217413	0.0064
Clathrin derived vesicle budding	0.254237	0.999975	0.99345	0.677966	3.81137e-05	5e-05	0.423729	0.0222945	0.0066
Chromosome Maintenance	0.225806	0.999975	0.9928	0.752688	3.81137e-05	5e-05	0.526882	0.0243586	0.00725
Nuclear signaling by ERBB4	0.194444	0.999975	0.99255	0.666667	3.81137e-05	5e-05	0.472222	0.0250582	0.0075
A tetrasaccharide linker sequence is required for GAG synthesis	0.208333	0.999975	0.99245	0.708333	3.81137e-05	5e-05	0.5	0.02525	0.0076
Activation of Matrix Metalloproteinases	0.172414	0.999975	0.9924	0.689655	3.81137e-05	5e-05	0.517241	0.0252739	0.00765
Cytochrome P450 - arranged by substrate type	0.181818	0.999975	0.99235	0.75	3.81137e-05	5e-05	0.568182	0.0252975	0.0077
Signalling to RAS	0.307692	0.999975	0.9906	0.730769	3.81137e-05	5e-05	0.423077	0.0308931	0.00945
Metabolism of water-soluble vitamins and cofactors	0.234043	0.999975	0.9904	0.617021	0.000103873	0.0001	0.382979	0.0313743	0.00965
Metabolism of vitamins and cofactors	0.234043	0.999975	0.9899	0.617021	3.81137e-05	5e-05	0.382979	0.0328228	0.01015
FRS2-mediated cascade	0.243243	0.999975	0.9883	0.72973	3.81137e-05	5e-05	0.486486	0.0378019	0.01175
Mitotic M-M/G1 phases	0.202703	0.999975	0.98735	0.765766	0.000223485	0.0002	0.563063	0.0406427	0.0127
Separation of Sister Chromatids	0.208054	0.999975	0.9871	0.778523	0.000103873	0.0001	0.57047	0.0412203	0.01295
G alpha (i) signalling events	0.234637	0.999975	0.98615	0.726257	3.81137e-05	5e-05	0.49162	0.0440121	0.0139
Acyl chain remodelling of PC	0.227273	0.999975	0.98585	0.727273	3.81137e-05	5e-05	0.5	0.0447233	0.0142
Golgi Associated Vesicle Biogenesis	0.269231	0.999975	0.98535	0.653846	3.81137e-05	5e-05	0.384615	0.0460545	0.0147
HS-GAG biosynthesis	0.214286	0.999975	0.9852	0.714286	3.81137e-05	5e-05	0.5	0.0462791	0.01485
Transmission across Chemical Synapses	0.225275	0.999975	0.9851	0.802198	3.81137e-05	5e-05	0.576923	0.0463461	0.01495
M Phase	0.222222	0.999975	0.985	0.756614	3.81137e-05	5e-05	0.534392	0.0464123	0.01505
Ion channel transport	0.209677	0.999975	0.98475	0.709677	3.81137e-05	5e-05	0.5	0.0469388	0.0153
DNA strand elongation	0.0967742	0.999975	0.9844	0.83871	0.00827178	0.00775	0.741935	0.0477655	0.01565
Defensins	0.136364	0.999975	0.9843	0.727273	3.81137e-05	5e-05	0.590909	0.0478235	0.01575
Activation of the pre-replicative complex	0.103448	0.999975	0.98285	0.827586	0.00406801	0.0037	0.724138	0.0519654	0.0172
Mitotic Anaphase	0.21519	0.999975	0.98265	0.759494	0.000103873	0.0001	0.544304	0.0523023	0.0174
Interferon gamma signaling	0.196721	0.999975	0.98225	0.655738	3.81137e-05	5e-05	0.459016	0.0529659	0.0178
Mitotic Metaphase and Anaphase	0.213836	0.999975	0.9823	0.761006	0.000103873	0.0001	0.54717	0.0529659	0.01775
Activation of ATR in response to replication stress	0.108108	0.999975	0.97965	0.783784	0.00453212	0.00415	0.675676	0.0604083	0.0204
Glucagon signaling in metabolic regulation	0.259259	0.999975	0.9789	0.777778	3.81137e-05	5e-05	0.518519	0.0623187	0.02115
GPCR downstream signaling	0.225869	0.999975	0.9785	0.749035	3.81137e-05	5e-05	0.523166	0.0631828	0.02155
Regulation of IFNA signaling	0.15	0.999975	0.9783	0.55	3.81137e-05	5e-05	0.4	0.0634542	0.02175
Nitric oxide stimulates guanylate cyclase	0.185185	0.999975	0.97775	0.814815	3.81137e-05	5e-05	0.62963	0.064712	0.0223
Striated Muscle Contraction	0.16129	0.999975	0.97765	0.612903	3.81137e-05	5e-05	0.451613	0.064712	0.0224
cGMP effects	0.2	0.999975	0.97655	0.85	3.81137e-05	5e-05	0.65	0.0675622	0.0235
ABC-family proteins mediated transport	0.257143	0.999975	0.9753	0.685714	3.81137e-05	5e-05	0.428571	0.0708143	0.02475
G2/M Checkpoints	0.116279	0.999975	0.97325	0.790698	0.00300619	0.0027	0.674419	0.0763152	0.0268
Double-Strand Break Repair	0.35	0.999975	0.97275	0.95	3.81137e-05	5e-05	0.6	0.0772787	0.0273
Unfolded Protein Response	0.133333	0.999975	0.97265	0.586667	0.00218413	0.00195	0.453333	0.0772787	0.0274
Fanconi Anemia pathway	0.190476	0.999975	0.97195	0.666667	0.000103873	0.0001	0.47619	0.0788774	0.0281
Heparan sulfate/heparin (HS-GAG) metabolism	0.22449	0.999975	0.97175	0.734694	3.81137e-05	5e-05	0.510204	0.0790628	0.0283
Cell Cycle	0.229665	0.999975	0.9716	0.720096	0.000162804	0.00015	0.490431	0.0791073	0.02845
Class I MHC mediated antigen processing & presentation	0.298701	0.999975	0.9714	0.714286	0.000103873	0.0001	0.415584	0.0792899	0.02865
Chondroitin sulfate/dermatan sulfate metabolism	0.25	0.999975	0.9709	0.727273	3.81137e-05	5e-05	0.477273	0.0802979	0.02915
Signaling by GPCR	0.235864	0.999975	0.9672	0.738288	3.81137e-05	5e-05	0.502423	0.0900779	0.03285
Asparagine N-linked glycosylation	0.151899	0.999975	0.9648	0.670886	0.00146637	0.0013	0.518987	0.0962164	0.03525
G alpha (z) signalling events	0.275	0.999975	0.96335	0.775	3.81137e-05	5e-05	0.5	0.0997154	0.0367
Signaling by Robo receptor	0.366667	0.999975	0.9626	0.766667	3.81137e-05	5e-05	0.4	0.100825	0.03745
Cell Cycle, Mitotic	0.226629	0.999975	0.9627	0.719547	0.000103873	0.0001	0.492918	0.100825	0.03735
Hexose transport	0.153846	0.999975	0.96205	0.512821	0.00305656	0.00275	0.358974	0.101381	0.038
Telomere C-strand (Lagging Strand) Synthesis	0.136364	0.999975	0.9621	0.818182	0.00959414	0.00905	0.681818	0.101381	0.03795
Muscle contraction	0.244898	0.999975	0.9607	0.673469	3.81137e-05	5e-05	0.428571	0.104512	0.03935
Inhibition of Insulin Secretion by Adrenaline/Noradrenaline	0.28	0.999975	0.95775	0.72	3.81137e-05	5e-05	0.44	0.111349	0.0423
Transport to the Golgi and subsequent modification	0.242424	0.999975	0.95785	0.787879	3.81137e-05	5e-05	0.545455	0.111349	0.0422
Activation of Chaperones by IRE1alpha	0.130435	0.999975	0.9566	0.586957	0.00369444	0.00335	0.456522	0.11387	0.04345
Extension of Telomeres	0.115385	0.999975	0.9547	0.769231	0.0155057	0.0149	0.653846	0.118326	0.04535
Activation of Kainate Receptors upon glutamate binding	0.333333	0.999975	0.95115	0.814815	3.81137e-05	5e-05	0.481481	0.127032	0.0489
Activation of Genes by ATF4	0.173913	0.999975	0.94955	0.565217	0.000510692	0.00045	0.391304	0.130045	0.0505
Activation of Chaperone Genes by XBP1(S)	0.136364	0.999975	0.9497	0.568182	0.00505324	0.00465	0.431818	0.130045	0.05035
Signal amplification	0.307692	0.999975	0.9478	0.807692	3.81137e-05	5e-05	0.5	0.133968	0.05225
Regulation of Insulin Secretion by Glucagon-like Peptide-1	0.333333	0.999975	0.9461	0.777778	3.81137e-05	5e-05	0.444444	0.137264	0.05395
Lagging Strand Synthesis	0.15	0.999975	0.94605	0.8	0.0129915	0.0124	0.65	0.137264	0.054
NCAM1 interactions	0.135135	0.999975	0.9444	0.621622	0.000162804	0.00015	0.486486	0.140853	0.05565
G alpha (q) signalling events	0.266667	0.999975	0.9431	0.751515	3.81137e-05	5e-05	0.484848	0.141712	0.05695
Platelet Aggregation (Plug Formation)	0.264706	0.999975	0.9437	0.617647	3.81137e-05	5e-05	0.352941	0.141712	0.05635
Sulfur amino acid metabolism	0.272727	0.999975	0.9433	0.681818	3.81137e-05	5e-05	0.409091	0.141712	0.05675
PERK regulated gene expression	0.153846	0.999975	0.94355	0.576923	0.00197238	0.00175	0.423077	0.141712	0.0565
Sphingolipid metabolism	0.306452	0.999975	0.94135	0.709677	3.81137e-05	5e-05	0.403226	0.145455	0.0587
Biosynthesis of the N-glycan precursor (dolichol lipid-linked oligosaccharide, LLO) and transfer to a nascent protein	0.111111	0.999975	0.9408	0.555556	0.0127974	0.01215	0.444444	0.146204	0.05925
Respiratory electron transport	0.130435	0.999975	0.94015	0.623188	0.00296695	0.00265	0.492754	0.147193	0.0599
Resolution of Sister Chromatid Cohesion	0.273684	0.999975	0.92845	0.821053	3.81137e-05	5e-05	0.547368	0.175225	0.0716
Neurotransmitter Release Cycle	0.222222	0.999975	0.92535	0.777778	3.81137e-05	5e-05	0.555556	0.182059	0.0747
Mitotic Prometaphase	0.264706	0.999975	0.92285	0.803922	0.000340147	0.0003	0.539216	0.18738	0.0772
Platelet degranulation	0.276316	0.999975	0.92025	0.605263	0.000103873	0.0001	0.328947	0.192899	0.0798
Cytosolic tRNA aminoacylation	0.173913	0.999975	0.91875	0.695652	0.009683	0.00915	0.521739	0.195723	0.0813
Glucose transport	0.162162	0.999975	0.9159	0.486486	0.00300619	0.0027	0.324324	0.201763	0.08415
Respiratory electron transport, ATP synthesis by chemiosmotic coupling, and heat production by uncoupling proteins.	0.154762	0.999975	0.9155	0.642857	0.00343608	0.0031	0.488095	0.201902	0.08455
Downstream Signaling Events Of B Cell Receptor (BCR)	0.322981	0.999975	0.91335	0.763975	3.81137e-05	5e-05	0.440994	0.206203	0.0867
Antigen processing: Ubiquitination & Proteasome degradation	0.317949	0.999975	0.9099	0.723077	3.81137e-05	5e-05	0.405128	0.213549	0.09015
Gastrin-CREB signalling pathway via PKC and MAPK	0.286486	0.999975	0.9074	0.756757	3.81137e-05	5e-05	0.47027	0.218595	0.09265
Transferrin endocytosis and recycling	0.185185	0.999975	0.9019	0.62963	0.000223485	0.0002	0.444444	0.230652	0.09815
Platelet homeostasis	0.306667	0.999975	0.89645	0.773333	3.81137e-05	5e-05	0.466667	0.242497	0.1036
Post-translational modification: synthesis of GPI-anchored proteins	0.16	0.999975	0.89305	0.52	0.00246305	0.0022	0.36	0.249467	0.107
Signal Transduction	0.279367	0.999975	0.8907	0.716867	3.81137e-05	5e-05	0.4375	0.253944	0.10935
Apoptotic execution phase	0.3125	0.999975	0.8872	0.604167	3.81137e-05	5e-05	0.291667	0.260026	0.11285
Intrinsic Pathway for Apoptosis	0.315789	0.999975	0.88755	0.710526	3.81137e-05	5e-05	0.394737	0.260026	0.1125
Response to elevated platelet cytosolic Ca2+	0.283951	0.999975	0.884	0.617284	3.81137e-05	5e-05	0.333333	0.266361	0.11605
Cell-Cell communication	0.235772	0.999975	0.88225	0.593496	3.81137e-05	5e-05	0.357724	0.26933	0.1178
Insulin receptor recycling	0.166667	0.999975	0.88085	0.625	0.000162804	0.00015	0.458333	0.27148	0.1192
Integrin cell surface interactions	0.282051	0.999975	0.8796	0.653846	3.81137e-05	5e-05	0.371795	0.273272	0.12045
RNA Polymerase I, RNA Polymerase III, and Mitochondrial Transcription	0.282051	0.999975	0.8778	0.602564	0.000223485	0.0002	0.320513	0.276294	0.12225
Nuclear Receptor transcription pathway	0.3	0.999975	0.87625	0.76	3.81137e-05	5e-05	0.46	0.27767	0.1238
The citric acid (TCA) cycle and respiratory electron transport	0.176471	0.999975	0.8765	0.613445	0.00347877	0.00315	0.436975	0.27767	0.12355
Host Interactions of HIV factors	0.29661	0.999975	0.87085	0.737288	3.81137e-05	5e-05	0.440678	0.288376	0.1292
Phospholipase C-mediated cascade	0.269231	0.999975	0.8705	0.769231	3.81137e-05	5e-05	0.5	0.288376	0.12955
Mitotic Prophase	0.25	0.999975	0.86615	0.625	3.81137e-05	5e-05	0.375	0.296941	0.1339
tRNA Aminoacylation	0.205128	0.999975	0.8602	0.666667	0.0188458	0.0182	0.461538	0.308977	0.13985
Insulin Processing	0.25	0.999975	0.8594	0.55	0.0129095	0.0123	0.3	0.309585	0.14065
SHC1 events in ERBB4 signaling	0.3	0.999975	0.8586	0.6	3.81137e-05	5e-05	0.3	0.310189	0.14145
Metabolism of lipids and lipoproteins	0.312992	0.999975	0.8417	0.687008	3.81137e-05	5e-05	0.374016	0.345969	0.15835
Latent infection of Homo sapiens with Mycobacterium tuberculosis	0.25	0.999975	0.83445	0.6875	3.81137e-05	5e-05	0.4375	0.360477	0.1656
Phagosomal maturation (early endosomal stage)	0.25	0.999975	0.83245	0.6875	3.81137e-05	5e-05	0.4375	0.36349	0.1676
Regulation of beta-cell development	0.259259	0.999975	0.8121	0.740741	3.81137e-05	5e-05	0.481481	0.406138	0.18795
Cytokine Signaling in Immune system	0.313492	0.999975	0.811	0.686508	3.81137e-05	5e-05	0.373016	0.407025	0.18905
Elastic fibre formation	0.25	0.999975	0.8084	0.638889	3.81137e-05	5e-05	0.388889	0.411123	0.19165
Synthesis of PA	0.307692	0.999975	0.80455	0.692308	0.000103873	0.0001	0.384615	0.417863	0.1955
Thrombin signalling through proteinase activated receptors (PARs)	0.333333	0.999975	0.80115	0.740741	3.81137e-05	5e-05	0.407407	0.423597	0.1989
Stimuli-sensing channels	0.253968	0.999975	0.79775	0.68254	3.81137e-05	5e-05	0.428571	0.429289	0.2023
Interaction between L1 and Ankyrins	0.269231	0.999975	0.79355	0.730769	3.81137e-05	5e-05	0.461538	0.433524	0.2065
Metabolism of proteins	0.271676	0.999975	0.795	0.680154	0.000103873	0.0001	0.408478	0.433524	0.20505
Abortive elongation of HIV-1 transcript in the absence of Tat	0.2	0.999975	0.7942	0.5	0.0505678	0.05025	0.3	0.433524	0.20585
Apoptotic cleavage of cellular proteins	0.314286	0.999975	0.7895	0.542857	3.81137e-05	5e-05	0.228571	0.44046	0.21055
HIV Infection	0.291209	0.999975	0.78065	0.692308	3.81137e-05	5e-05	0.401099	0.457354	0.2194
RIG-I/MDA5 mediated induction of IFN-alpha/beta pathways	0.323944	0.999975	0.77055	0.676056	3.81137e-05	5e-05	0.352113	0.476726	0.2295
Immune System	0.334694	0.999975	0.76455	0.722449	3.81137e-05	5e-05	0.387755	0.487475	0.2355
DNA Repair	0.270833	0.999975	0.7525	0.666667	0.000103873	0.0001	0.395833	0.510628	0.24755
RNA Polymerase II Transcription Pre-Initiation And Promoter Opening	0.205882	0.999975	0.7422	0.5	0.000961957	0.00085	0.294118	0.526968	0.25785
RNA Polymerase II HIV-1 Promoter Escape	0.205882	0.999975	0.74215	0.5	0.00113462	0.001	0.294118	0.526968	0.2579
RNA Polymerase II Transcription Initiation	0.205882	0.999975	0.7419	0.5	0.00118811	0.00105	0.294118	0.526968	0.25815
RNA Polymerase II Transcription Initiation And Promoter Clearance	0.205882	0.999975	0.7384	0.5	0.000910857	0.0008	0.294118	0.532272	0.26165
HIV-1 Transcription Initiation	0.205882	0.999975	0.737	0.5	0.000961957	0.00085	0.294118	0.533281	0.26305
Glycolysis	0.28	0.999975	0.73585	0.64	0.000510692	0.00045	0.36	0.533778	0.2642
RNA Polymerase II Promoter Escape	0.205882	0.999975	0.7343	0.5	0.00124363	0.0011	0.294118	0.535078	0.26575
Cytosolic sensors of pathogen-associated DNA	0.434783	0.999975	0.7327	0.782609	3.81137e-05	5e-05	0.347826	0.536469	0.26735
Cooperation of Prefoldin and TriC/CCT in actin and tubulin folding	0.307692	0.999975	0.7266	0.615385	0.000510692	0.00045	0.307692	0.54685	0.27345
Molecules associated with elastic fibres	0.259259	0.999975	0.71135	0.62963	3.81137e-05	5e-05	0.37037	0.575399	0.2887
Negative regulation of FGFR signaling	0.263158	0.999975	0.7001	0.657895	3.81137e-05	5e-05	0.394737	0.595811	0.29995
Regulation of Insulin Secretion	0.3	0.999975	0.6955	0.728571	3.81137e-05	5e-05	0.428571	0.602919	0.30455
Growth hormone receptor signaling	0.333333	0.999975	0.68115	0.761905	3.81137e-05	5e-05	0.428571	0.627121	0.3189
Transcription	0.294872	0.999975	0.68155	0.621795	0.000283049	0.00025	0.326923	0.627121	0.3185
Mitotic G2-G2/M phases	0.325581	0.999975	0.67665	0.674419	0.000162804	0.00015	0.348837	0.633858	0.3234
Opioid Signalling	0.324324	0.999975	0.6745	0.743243	3.81137e-05	5e-05	0.418919	0.635959	0.32555
Integration of energy metabolism	0.302083	0.999975	0.66705	0.71875	3.81137e-05	5e-05	0.416667	0.646234	0.333
L1CAM interactions	0.275862	0.999975	0.668	0.655172	3.81137e-05	5e-05	0.37931	0.646234	0.33205
Cell death signalling via NRAGE, NRIF and NADE	0.322034	0.999975	0.66415	0.677966	3.81137e-05	5e-05	0.355932	0.649725	0.3359
Cyclin D associated events in G1	0.228571	0.999975	0.6615	0.485714	3.81137e-05	5e-05	0.257143	0.650586	0.33855
G1 Phase	0.228571	0.999975	0.66165	0.485714	0.000162804	0.00015	0.257143	0.650586	0.3384
Smooth Muscle Contraction	0.363636	0.999975	0.65975	0.727273	3.81137e-05	5e-05	0.363636	0.651825	0.3403
Prefoldin mediated transfer of substrate to CCT/TriC	0.32	0.999975	0.65655	0.6	0.000624496	0.00055	0.28	0.654948	0.3435
Pyruvate metabolism and Citric Acid (TCA) cycle	0.210526	0.999975	0.6559	0.526316	0.0104942	0.00995	0.315789	0.654948	0.34415
Transcription-coupled NER (TC-NER)	0.230769	0.999975	0.65065	0.564103	0.0159987	0.0154	0.333333	0.662801	0.3494
Interactions of Rev with host cellular proteins	0.193548	0.999975	0.6474	0.483871	0.00629441	0.00585	0.290323	0.666823	0.35265
Pyruvate metabolism	0.25	0.999975	0.64545	0.65	0.00971858	0.0092	0.4	0.668368	0.3546
Axon guidance	0.295547	0.999975	0.64045	0.692308	3.81137e-05	5e-05	0.396761	0.671358	0.3596
Global Genomic NER (GG-NER)	0.258065	0.999975	0.64105	0.645161	0.00438364	0.004	0.387097	0.671358	0.359
mRNA Capping	0.166667	0.999975	0.6425	0.333333	0.113375	0.1134	0.166667	0.671358	0.35755
RNA Pol II CTD phosphorylation and interaction with CE	0.181818	0.999975	0.62975	0.363636	0.089076	0.08895	0.181818	0.689155	0.3703
Formation of the Early Elongation Complex	0.222222	0.999975	0.61645	0.444444	0.058221	0.05795	0.222222	0.711468	0.3836
Formation of the HIV-1 Early Elongation Complex	0.222222	0.999975	0.61535	0.444444	0.0596271	0.05945	0.222222	0.711468	0.3847
Chaperonin-mediated protein folding	0.318182	0.999975	0.6105	0.636364	0.000162804	0.00015	0.318182	0.718187	0.38955
Hemostasis	0.323394	0.999975	0.59445	0.68578	3.81137e-05	5e-05	0.362385	0.744142	0.4056
Protein folding	0.306122	0.999975	0.5939	0.612245	0.000340147	0.0003	0.306122	0.744142	0.40615
Nucleotide Excision Repair	0.25	0.999975	0.5908	0.568182	0.0064447	0.006	0.318182	0.747501	0.40925
Integrin alphaIIb beta3 signaling	0.36	0.999975	0.58435	0.72	3.81137e-05	5e-05	0.36	0.756939	0.4157
NCAM signaling for neurite out-growth	0.258065	0.999975	0.56395	0.66129	3.81137e-05	5e-05	0.403226	0.778542	0.4361
Antiviral mechanism by IFN-stimulated genes	0.285714	0.999975	0.5645	0.650794	0.000162804	0.00015	0.365079	0.778542	0.43555
G2/M Transition	0.337349	0.999975	0.5648	0.674699	0.000223485	0.0002	0.337349	0.778542	0.43525
ISG15 antiviral mechanism	0.285714	0.999975	0.56345	0.650794	0.000283049	0.00025	0.365079	0.778542	0.4366
Processing of Capped Intronless Pre-mRNA	0.190476	0.999975	0.56325	0.428571	0.00406801	0.0037	0.238095	0.778542	0.4368
Pausing and recovery of Tat-mediated HIV-1 elongation	0.346154	0.999975	0.56385	0.653846	0.0129095	0.0123	0.307692	0.778542	0.4362
Tat-mediated HIV-1 elongation arrest and recovery	0.346154	0.999975	0.5659	0.653846	0.0133353	0.01275	0.307692	0.778542	0.43415
Post-Elongation Processing of Intronless pre-mRNA	0.190476	0.999975	0.5584	0.428571	0.00453212	0.00415	0.238095	0.784816	0.44165
Transcription of the HIV genome	0.283019	0.999975	0.55665	0.566038	0.00300619	0.0027	0.283019	0.785559	0.4434
RNA Polymerase II Pre-transcription Events	0.294118	0.999975	0.5527	0.588235	0.0021315	0.0019	0.294118	0.790185	0.44735
Gluconeogenesis	0.310345	0.999975	0.5346	0.724138	0.000510692	0.00045	0.413793	0.819704	0.46545
Rev-mediated nuclear export of HIV-1 RNA	0.206897	0.999975	0.5215	0.482759	0.00891922	0.0084	0.275862	0.840267	0.47855
Glucose metabolism	0.333333	0.999975	0.5173	0.683333	3.81137e-05	5e-05	0.35	0.845127	0.48275
Deadenylation-dependent mRNA decay	0.318182	0.999975	0.49075	0.613636	0.00141162	0.00125	0.295455	0.888971	0.5093
Mitochondrial Protein Import	0.276596	0.999975	0.48705	0.574468	0.00489842	0.0045	0.297872	0.892788	0.513
Signaling by FGFR mutants	0.325581	0.999975	0.47875	0.744186	3.81137e-05	5e-05	0.418605	0.896654	0.5213
RNA Polymerase II Transcription	0.303371	0.999975	0.47905	0.606742	0.000961957	0.00085	0.303371	0.896654	0.521
Formation of HIV-1 elongation complex containing HIV-1 Tat	0.314286	0.999975	0.479	0.542857	0.0286053	0.028	0.228571	0.896654	0.52105
Transport of Mature mRNAs Derived from Intronless Transcripts	0.181818	0.999975	0.4829	0.454545	0.0321657	0.0317	0.272727	0.896654	0.51715
Tat-mediated elongation of the HIV-1 transcript	0.314286	0.999975	0.47715	0.542857	0.0280916	0.02745	0.228571	0.896791	0.5229
HIV-1 Transcription Elongation	0.314286	0.999975	0.47305	0.542857	0.0271102	0.0264	0.228571	0.901204	0.527
Association of TriC/CCT with target proteins during biosynthesis	0.230769	0.999975	0.46985	0.461538	0.00776457	0.00725	0.230769	0.904056	0.5302
Transport of Mature mRNA Derived from an Intronless Transcript	0.1875	0.999975	0.4613	0.46875	0.0243774	0.0237	0.28125	0.915988	0.53875
HIV-1 elongation arrest and recovery	0.37037	0.999975	0.45855	0.666667	0.00836368	0.00785	0.296296	0.918018	0.5415
Developmental Biology	0.310881	0.999975	0.45685	0.694301	3.81137e-05	5e-05	0.38342	0.918261	0.5432
Elongation arrest and recovery	0.37037	0.999975	0.45385	0.666667	0.007965	0.00745	0.296296	0.920695	0.5462
Pausing and recovery of HIV-1 elongation	0.37037	0.999975	0.44925	0.666667	0.00888201	0.00835	0.296296	0.925804	0.5508
NRAGE signals death through JNK	0.363636	0.999975	0.43925	0.727273	3.81137e-05	5e-05	0.363636	0.939935	0.5608
Post-Elongation Processing of Intron-Containing pre-mRNA	0.322581	0.999975	0.43515	0.709677	0.000162804	0.00015	0.387097	0.941382	0.5649
mRNA 3'-end processing	0.322581	0.999975	0.4341	0.709677	0.000162804	0.00015	0.387097	0.941382	0.56595
Regulation of Glucokinase by Glucokinase Regulatory Protein	0.230769	0.999975	0.4336	0.5	0.00531654	0.0049	0.269231	0.941382	0.56645
Nuclear import of Rev protein	0.214286	0.999975	0.4277	0.464286	0.0140962	0.0135	0.25	0.948516	0.57235
Chemokine receptors bind chemokines	0.291667	0.999975	0.41915	0.708333	3.81137e-05	5e-05	0.416667	0.959989	0.5809
Ca-dependent events	0.32	0.999975	0.4174	0.8	3.81137e-05	5e-05	0.48	0.960192	0.58265
Signaling by the B Cell Receptor (BCR)	0.358289	0.999975	0.41305	0.770053	3.81137e-05	5e-05	0.411765	0.964666	0.587
RNA Polymerase II Transcription Termination	0.315789	0.999975	0.4061	0.631579	0.000340147	0.0003	0.315789	0.970681	0.59395
Post-Elongation Processing of the Transcript	0.315789	0.999975	0.40685	0.631579	0.000910857	0.0008	0.315789	0.970681	0.5932
Iron uptake and transport	0.307692	0.999975	0.39545	0.692308	3.81137e-05	5e-05	0.384615	0.979827	0.6046
Cleavage of Growing Transcript in the Termination Region	0.315789	0.999975	0.3979	0.631579	0.000624496	0.00055	0.315789	0.979827	0.60215
RNA Polymerase II Transcription Elongation	0.333333	0.999975	0.3952	0.555556	0.019175	0.01855	0.222222	0.979827	0.60485
Formation of RNA Pol II elongation complex	0.333333	0.999975	0.3928	0.555556	0.0196581	0.01905	0.222222	0.979827	0.60725
Formation of HIV-1 elongation complex in the absence of HIV-1 Tat	0.333333	0.999975	0.3922	0.555556	0.020552	0.01995	0.222222	0.979827	0.60785
RNA Polymerase III Transcription Initiation From Type 3 Promoter	0.32	0.999975	0.3843	0.6	0.000681225	0.0006	0.28	0.989858	0.61575
Transport of the SLBP Dependant Mature mRNA	0.2	0.997113	0.3769	0.433333	0.0294234	0.02885	0.233333	0.999032	0.62315
Activated NOTCH1 Transmits Signal to the Nucleus	0.285714	0.685915	0.2151	0.571429	3.81137e-05	5e-05	0.285714	0.999975	0.78495
Activated TLR4 signalling	0.410526	0.0212444	0.00485	0.694737	3.81137e-05	5e-05	0.284211	0.999975	0.9952
Activation of BH3-only proteins	0.4	0.0283493	0.0068	0.68	3.81137e-05	5e-05	0.28	0.999975	0.99325
Activation of Gene Expression by SREBP (SREBF)	0.432432	0.0202951	0.0046	0.648649	3.81137e-05	5e-05	0.216216	0.999975	0.99545
Activation of NMDA receptor upon glutamate binding and postsynaptic events	0.371429	0.147596	0.03855	0.8	3.81137e-05	5e-05	0.428571	0.999975	0.9615
Adaptive Immune System	0.358524	0.734965	0.23905	0.72935	3.81137e-05	5e-05	0.370826	0.999975	0.761
Antigen Activates B Cell Receptor Leading to Generation of Second Messengers	0.5625	0.000184375	5e-05	0.75	3.81137e-05	5e-05	0.1875	0.999975	1
Arachidonic acid metabolism	0.341463	0.894245	0.3168	0.804878	3.81137e-05	5e-05	0.463415	0.999975	0.68325
BMAL1:CLOCK/NPAS2 Activates Circadian Expression	0.588235	0.000184375	5e-05	0.705882	3.81137e-05	5e-05	0.117647	0.999975	1
CD28 co-stimulation	0.551724	0.000184375	5e-05	0.689655	3.81137e-05	5e-05	0.137931	0.999975	1
CD28 dependent PI3K/Akt signaling	0.7	0.000184375	5e-05	0.85	3.81137e-05	5e-05	0.15	0.999975	1
CREB phosphorylation through the activation of Ras	0.423077	0.0283411	0.00675	0.846154	3.81137e-05	5e-05	0.423077	0.999975	0.9933
CTLA4 inhibitory signaling	0.571429	0.000184375	5e-05	0.809524	3.81137e-05	5e-05	0.238095	0.999975	1
CaM pathway	0.333333	0.764968	0.2537	0.791667	3.81137e-05	5e-05	0.458333	0.999975	0.74635
Calmodulin induced events	0.333333	0.764795	0.2515	0.791667	3.81137e-05	5e-05	0.458333	0.999975	0.74855
Cap-dependent Translation Initiation	0.706667	0.00100243	0.0002	0.813333	3.81137e-05	5e-05	0.106667	0.999975	0.99985
Cell surface interactions at the vascular wall	0.357143	0.149308	0.03925	0.666667	3.81137e-05	5e-05	0.309524	0.999975	0.9608
Circadian Clock	0.52	0.000184375	5e-05	0.68	3.81137e-05	5e-05	0.16	0.999975	1
Circadian Repression of Expression by REV-ERBA	0.666667	0.000184375	5e-05	0.714286	3.81137e-05	5e-05	0.047619	0.999975	1
Constitutive PI3K/AKT Signaling in Cancer	0.341176	0.0125942	0.0028	0.717647	3.81137e-05	5e-05	0.376471	0.999975	0.99725
Constitutive Signaling by NOTCH1 HD+PEST Domain Mutants	0.391304	0.00271711	0.00055	0.673913	3.81137e-05	5e-05	0.282609	0.999975	0.9995
Constitutive Signaling by NOTCH1 PEST Domain Mutants	0.403846	0.000184375	5e-05	0.653846	3.81137e-05	5e-05	0.25	0.999975	1
Costimulation by the CD28 family	0.516129	0.000184375	5e-05	0.677419	3.81137e-05	5e-05	0.16129	0.999975	1
DAG and IP3 signaling	0.37931	0.221527	0.0601	0.793103	3.81137e-05	5e-05	0.413793	0.999975	0.93995
DAP12 interactions	0.391026	0.000491667	0.0001	0.730769	3.81137e-05	5e-05	0.339744	0.999975	0.99995
DAP12 signaling	0.386667	0.000184375	5e-05	0.733333	3.81137e-05	5e-05	0.346667	0.999975	1
DARPP-32 events	0.391304	0.00271711	0.00055	0.565217	3.81137e-05	5e-05	0.173913	0.999975	0.9995
Disease	0.334278	0.618278	0.1897	0.709632	3.81137e-05	5e-05	0.375354	0.999975	0.81035
Downregulation of SMAD2/3:SMAD4 transcriptional activity	0.666667	0.000184375	5e-05	0.809524	3.81137e-05	5e-05	0.142857	0.999975	1
Downregulation of TGF-beta receptor signaling	0.434783	0.000184375	5e-05	0.652174	3.81137e-05	5e-05	0.217391	0.999975	1
Downstream TCR signaling	0.666667	0.000184375	5e-05	0.722222	3.81137e-05	5e-05	0.0555556	0.999975	1
Downstream signal transduction	0.401361	0.000184375	5e-05	0.761905	3.81137e-05	5e-05	0.360544	0.999975	1
Downstream signaling of activated FGFR	0.382353	0.000184375	5e-05	0.742647	3.81137e-05	5e-05	0.360294	0.999975	1
EGFR downregulation	0.375	0.0568638	0.014	0.583333	3.81137e-05	5e-05	0.208333	0.999975	0.98605
EGFR interacts with phospholipase C-gamma	0.354839	0.899399	0.32015	0.806452	3.81137e-05	5e-05	0.451613	0.999975	0.6799
ERK/MAPK targets	0.4	0.000184375	5e-05	0.65	3.81137e-05	5e-05	0.25	0.999975	1
Effects of PIP2 hydrolysis	0.48	0.00100243	0.0002	0.8	3.81137e-05	5e-05	0.32	0.999975	0.99985
Endosomal Sorting Complex Required For Transport (ESCRT)	0.423077	0.00544057	0.00115	0.692308	3.81137e-05	5e-05	0.269231	0.999975	0.9989
Eukaryotic Translation Termination	0.843137	0.000184375	5e-05	0.882353	3.81137e-05	5e-05	0.0392157	0.999975	1
FBXW7 Mutants and NOTCH1 in Cancer	0.4	0.000184375	5e-05	0.615385	3.81137e-05	5e-05	0.215385	0.999975	1
Fatty acid, triacylglycerol, and ketone body metabolism	0.381818	0.0339665	0.0082	0.709091	3.81137e-05	5e-05	0.327273	0.999975	0.99185
Fcgamma receptor (FCGR) dependent phagocytosis	0.419753	0.0120575	0.0026	0.703704	3.81137e-05	5e-05	0.283951	0.999975	0.99745
G alpha (12/13) signalling events	0.442857	0.5143	0.1517	0.814286	3.81137e-05	5e-05	0.371429	0.999975	0.84835
G beta:gamma signalling through PI3Kgamma	0.454545	0.180664	0.0481	0.818182	3.81137e-05	5e-05	0.363636	0.999975	0.95195
G-protein beta:gamma signalling	0.48	0.0680693	0.0171	0.84	3.81137e-05	5e-05	0.36	0.999975	0.98295
G-protein mediated events	0.365854	0.256903	0.071	0.780488	3.81137e-05	5e-05	0.414634	0.999975	0.92905
GAB1 signalosome	0.38	0.000184375	5e-05	0.73	3.81137e-05	5e-05	0.35	0.999975	1
GPVI-mediated activation cascade	0.551724	0.000184375	5e-05	0.655172	3.81137e-05	5e-05	0.103448	0.999975	1
GTP hydrolysis and joining of the 60S ribosomal subunit	0.768116	0.000491667	0.0001	0.84058	3.81137e-05	5e-05	0.0724638	0.999975	0.99995
Gene Expression	0.441544	0.0125942	0.00275	0.707151	3.81137e-05	5e-05	0.265607	0.999975	0.9973
Generation of second messenger molecules	0.607143	0.000184375	5e-05	0.607143	3.81137e-05	5e-05	0	0.999975	1
Generic Transcription Pathway	0.571816	0.000184375	5e-05	0.756098	3.81137e-05	5e-05	0.184282	0.999975	1
Glycerophospholipid biosynthesis	0.358025	0.0184375	0.00415	0.691358	3.81137e-05	5e-05	0.333333	0.999975	0.9959
IGF1R signaling cascade	0.3875	0.000184375	5e-05	0.75	3.81137e-05	5e-05	0.3625	0.999975	1
IRS-mediated signalling	0.410959	0.000184375	5e-05	0.780822	3.81137e-05	5e-05	0.369863	0.999975	1
IRS-related events	0.405405	0.000184375	5e-05	0.77027	3.81137e-05	5e-05	0.364865	0.999975	1
IRS-related events triggered by IGF1R	0.402597	0.000184375	5e-05	0.766234	3.81137e-05	5e-05	0.363636	0.999975	1
Immunoregulatory interactions between a Lymphoid and a non-Lymphoid cell	0.373134	0.685029	0.2125	0.716418	3.81137e-05	5e-05	0.343284	0.999975	0.78755
Innate Immune System	0.348214	0.56701	0.17205	0.725446	3.81137e-05	5e-05	0.377232	0.999975	0.828
Inositol phosphate metabolism	0.365854	0.00725605	0.00155	0.658537	3.81137e-05	5e-05	0.292683	0.999975	0.9985
Insulin receptor signalling cascade	0.392405	0.000184375	5e-05	0.746835	3.81137e-05	5e-05	0.35443	0.999975	1
Interleukin receptor SHC signaling	0.428571	0.000491667	0.0001	0.642857	3.81137e-05	5e-05	0.214286	0.999975	0.99995
Interleukin-1 signaling	0.4	0.293845	0.0827	0.685714	3.81137e-05	5e-05	0.285714	0.999975	0.91735
Interleukin-2 signaling	0.512195	0.000184375	5e-05	0.707317	3.81137e-05	5e-05	0.195122	0.999975	1
Interleukin-3, 5 and GM-CSF signaling	0.545455	0.000184375	5e-05	0.727273	3.81137e-05	5e-05	0.181818	0.999975	1
MAP kinase activation in TLR cascade	0.391304	0.000184375	5e-05	0.673913	3.81137e-05	5e-05	0.282609	0.999975	1
MAPK targets/ Nuclear events mediated by MAP kinases	0.413793	0.000184375	5e-05	0.689655	3.81137e-05	5e-05	0.275862	0.999975	1
MyD88 cascade initiated on plasma membrane	0.478873	0.000184375	5e-05	0.71831	3.81137e-05	5e-05	0.239437	0.999975	1
MyD88 dependent cascade initiated on endosome	0.465753	0.00100243	0.0002	0.712329	3.81137e-05	5e-05	0.246575	0.999975	0.99985
MyD88-independent cascade	0.402439	0.0215241	0.00495	0.695122	3.81137e-05	5e-05	0.292683	0.999975	0.9951
MyD88:Mal cascade initiated on plasma membrane	0.43038	0.00151636	0.0003	0.683544	3.81137e-05	5e-05	0.253165	0.999975	0.99975
NGF signalling via TRKA from the plasma membrane	0.378947	0.000184375	5e-05	0.731579	3.81137e-05	5e-05	0.352632	0.999975	1
NOD1/2 Signaling Pathway	0.285714	0.846794	0.29425	0.642857	3.81137e-05	5e-05	0.357143	0.999975	0.7058
NOTCH1 Intracellular Domain Regulates Transcription	0.512195	0.000184375	5e-05	0.658537	3.81137e-05	5e-05	0.146341	0.999975	1
Nef-mediates down modulation of cell surface receptors by recruiting them to clathrin adapters	0.45	0.0570805	0.01415	0.85	3.81137e-05	5e-05	0.4	0.999975	0.9859
Negative regulators of RIG-I/MDA5 signaling	0.34375	0.943515	0.34065	0.75	3.81137e-05	5e-05	0.40625	0.999975	0.6594
Nephrin interactions	0.52381	0.000184375	5e-05	0.761905	3.81137e-05	5e-05	0.238095	0.999975	1
Netrin-1 signaling	0.309524	0.321251	0.0915	0.714286	3.81137e-05	5e-05	0.404762	0.999975	0.90855
Nonsense Mediated Decay Enhanced by the Exon Junction Complex	0.695652	0.00174318	0.00035	0.826087	3.81137e-05	5e-05	0.130435	0.999975	0.9997
Nonsense Mediated Decay Independent of the Exon Junction Complex	0.814815	0.000184375	5e-05	0.851852	3.81137e-05	5e-05	0.037037	0.999975	1
Nonsense-Mediated Decay	0.695652	0.00174318	0.00035	0.826087	3.81137e-05	5e-05	0.130435	0.999975	0.9997
Nuclear Events (kinase and transcription factor activation)	0.434783	0.000184375	5e-05	0.695652	3.81137e-05	5e-05	0.26087	0.999975	1
PD-1 signaling	0.55	0.00126429	0.00025	0.7	3.81137e-05	5e-05	0.15	0.999975	0.9998
PI Metabolism	0.541667	0.000184375	5e-05	0.708333	3.81137e-05	5e-05	0.166667	0.999975	1
PI-3K cascade	0.385417	0.000184375	5e-05	0.729167	3.81137e-05	5e-05	0.34375	0.999975	1
PI3K Cascade	0.396825	0.000184375	5e-05	0.761905	3.81137e-05	5e-05	0.365079	0.999975	1
PI3K events in ERBB2 signaling	0.385417	0.000184375	5e-05	0.729167	3.81137e-05	5e-05	0.34375	0.999975	1
PI3K events in ERBB4 signaling	0.385417	0.000184375	5e-05	0.729167	3.81137e-05	5e-05	0.34375	0.999975	1
PI3K/AKT Signaling in Cancer	0.385417	0.000184375	5e-05	0.729167	3.81137e-05	5e-05	0.34375	0.999975	1
PI3K/AKT activation	0.383838	0.000184375	5e-05	0.737374	3.81137e-05	5e-05	0.353535	0.999975	1
PIP3 activates AKT signaling	0.385417	0.000184375	5e-05	0.729167	3.81137e-05	5e-05	0.34375	0.999975	1
PKB-mediated events	0.583333	0.000184375	5e-05	0.875	3.81137e-05	5e-05	0.291667	0.999975	1
PLC beta mediated events	0.375	0.226564	0.06185	0.8	3.81137e-05	5e-05	0.425	0.999975	0.9382
PLC-gamma1 signalling	0.354839	0.790615	0.26535	0.806452	3.81137e-05	5e-05	0.451613	0.999975	0.7347
PLCG1 events in ERBB2 signaling	0.34375	0.901707	0.3225	0.78125	3.81137e-05	5e-05	0.4375	0.999975	0.67755
PPARA Activates Gene Expression	0.411765	0.00320652	0.00065	0.745098	3.81137e-05	5e-05	0.333333	0.999975	0.9994
Peptide chain elongation	0.865385	0.000184375	5e-05	0.884615	3.81137e-05	5e-05	0.0192308	0.999975	1
Phospholipid metabolism	0.429688	0.000184375	5e-05	0.703125	3.81137e-05	5e-05	0.273438	0.999975	1
Platelet activation, signaling and aggregation	0.352632	0.731678	0.2313	0.668421	3.81137e-05	5e-05	0.315789	0.999975	0.76875
Post NMDA receptor activation events	0.419355	0.00454792	0.00095	0.806452	3.81137e-05	5e-05	0.387097	0.999975	0.9991
Pre-NOTCH Expression and Processing	0.461538	0.000491667	0.0001	0.717949	3.81137e-05	5e-05	0.25641	0.999975	0.99995
Pre-NOTCH Transcription and Translation	0.5	0.000491667	0.0001	0.730769	3.81137e-05	5e-05	0.230769	0.999975	0.99995
Purine metabolism	0.40625	0.000776316	0.00015	0.65625	3.81137e-05	5e-05	0.25	0.999975	0.9999
RORA Activates Circadian Expression	0.636364	0.000184375	5e-05	0.681818	3.81137e-05	5e-05	0.0454545	0.999975	1
Recycling pathway of L1	0.291667	0.734965	0.2392	0.708333	3.81137e-05	5e-05	0.416667	0.999975	0.76085
Regulation of Lipid Metabolism by Peroxisome proliferator-activated receptor alpha (PPARalpha)	0.419048	0.00199324	0.0004	0.752381	3.81137e-05	5e-05	0.333333	0.999975	0.99965
Rho GTPase cycle	0.46087	0.00100243	0.0002	0.808696	3.81137e-05	5e-05	0.347826	0.999975	0.99985
Role of phospholipids in phagocytosis	0.413793	0.256122	0.07035	0.862069	3.81137e-05	5e-05	0.448276	0.999975	0.9297
SMAD2/SMAD3:SMAD4 heterotrimer regulates transcription	0.535714	0.000184375	5e-05	0.678571	3.81137e-05	5e-05	0.142857	0.999975	1
Sema4D in semaphorin signaling	0.344828	0.54075	0.16225	0.62069	3.81137e-05	5e-05	0.275862	0.999975	0.8378
Semaphorin interactions	0.31746	0.731678	0.23565	0.619048	3.81137e-05	5e-05	0.301587	0.999975	0.7644
Signal transduction by L1	0.366667	0.00126429	0.00025	0.6	3.81137e-05	5e-05	0.233333	0.999975	0.9998
Signaling by BMP	0.521739	0.000184375	5e-05	0.782609	3.81137e-05	5e-05	0.26087	0.999975	1
Signaling by EGFR	0.390244	0.000184375	5e-05	0.719512	3.81137e-05	5e-05	0.329268	0.999975	1
Signaling by EGFR in Cancer	0.385542	0.000184375	5e-05	0.710843	3.81137e-05	5e-05	0.325301	0.999975	1
Signaling by ERBB2	0.391892	0.000184375	5e-05	0.743243	3.81137e-05	5e-05	0.351351	0.999975	1
Signaling by ERBB4	0.371429	0.00454792	0.00095	0.742857	3.81137e-05	5e-05	0.371429	0.999975	0.9991
Signaling by FGFR	0.385135	0.000184375	5e-05	0.72973	3.81137e-05	5e-05	0.344595	0.999975	1
Signaling by FGFR in disease	0.397516	0.000184375	5e-05	0.726708	3.81137e-05	5e-05	0.329193	0.999975	1
Signaling by FGFR1 mutants	0.392857	0.00100243	0.0002	0.678571	3.81137e-05	5e-05	0.285714	0.999975	0.99985
Signaling by Insulin receptor	0.343137	0.00499793	0.00105	0.72549	3.81137e-05	5e-05	0.382353	0.999975	0.999
Signaling by Interleukins	0.5	0.00100243	0.0002	0.735294	3.81137e-05	5e-05	0.235294	0.999975	0.99985
Signaling by NOTCH	0.393617	0.000184375	5e-05	0.638298	3.81137e-05	5e-05	0.244681	0.999975	1
Signaling by NOTCH1	0.4	0.000184375	5e-05	0.615385	3.81137e-05	5e-05	0.215385	0.999975	1
Signaling by NOTCH1 HD Domain Mutants in Cancer	0.4	0.000184375	5e-05	0.615385	3.81137e-05	5e-05	0.215385	0.999975	1
Signaling by NOTCH1 HD+PEST Domain Mutants in Cancer	0.4	0.000184375	5e-05	0.615385	3.81137e-05	5e-05	0.215385	0.999975	1
Signaling by NOTCH1 PEST Domain Mutants in Cancer	0.4	0.000184375	5e-05	0.615385	3.81137e-05	5e-05	0.215385	0.999975	1
Signaling by NOTCH1 in Cancer	0.4	0.000184375	5e-05	0.615385	3.81137e-05	5e-05	0.215385	0.999975	1
Signaling by NOTCH1 t(7;9)(NOTCH1:M1580_K2555) Translocation Mutant	0.4	0.000184375	5e-05	0.615385	3.81137e-05	5e-05	0.215385	0.999975	1
Signaling by PDGF	0.378698	0.00151636	0.0003	0.745562	3.81137e-05	5e-05	0.366864	0.999975	0.99975
Signaling by Rho GTPases	0.46087	0.000776316	0.00015	0.808696	3.81137e-05	5e-05	0.347826	0.999975	0.9999
Signaling by SCF-KIT	0.371212	0.0125942	0.0028	0.734848	3.81137e-05	5e-05	0.363636	0.999975	0.99725
Signaling by TGF-beta Receptor Complex	0.459016	0.000184375	5e-05	0.688525	3.81137e-05	5e-05	0.229508	0.999975	1
Signaling by Type 1 Insulin-like Growth Factor 1 Receptor (IGF1R)	0.3875	0.000184375	5e-05	0.75	3.81137e-05	5e-05	0.3625	0.999975	1
Signalling by NGF	0.380597	0.000776316	0.00015	0.720149	3.81137e-05	5e-05	0.339552	0.999975	0.9999
Signalling to ERKs	0.416667	0.195017	0.05225	0.722222	3.81137e-05	5e-05	0.305556	0.999975	0.9478
Sphingolipid de novo biosynthesis	0.466667	0.000776316	0.00015	0.766667	3.81137e-05	5e-05	0.3	0.999975	0.9999
Synthesis of IP3 and IP4 in the cytosol	0.375	0.107282	0.0273	0.708333	3.81137e-05	5e-05	0.333333	0.999975	0.97275
Synthesis of PIPs at the plasma membrane	0.5625	0.000184375	5e-05	0.71875	3.81137e-05	5e-05	0.15625	0.999975	1
TCR signaling	0.603774	0.000184375	5e-05	0.660377	3.81137e-05	5e-05	0.0566038	0.999975	1
TGF-beta receptor signaling activates SMADs	0.44	0.000184375	5e-05	0.68	3.81137e-05	5e-05	0.24	0.999975	1
TRAF6 Mediated Induction of proinflammatory cytokines	0.451613	0.000184375	5e-05	0.709677	3.81137e-05	5e-05	0.258065	0.999975	1
TRAF6 mediated induction of NFkB and MAP kinases upon TLR7/8 or 9 activation	0.478873	0.000184375	5e-05	0.71831	3.81137e-05	5e-05	0.239437	0.999975	1
TRIF-mediated TLR3/TLR4 signaling	0.402439	0.0242627	0.0057	0.695122	3.81137e-05	5e-05	0.292683	0.999975	0.99435
The role of Nef in HIV-1 replication and disease pathogenesis	0.555556	0.00100243	0.0002	0.851852	3.81137e-05	5e-05	0.296296	0.999975	0.99985
Toll Like Receptor 10 (TLR10) Cascade	0.478873	0.000184375	5e-05	0.71831	3.81137e-05	5e-05	0.239437	0.999975	1
Toll Like Receptor 2 (TLR2) Cascade	0.43038	0.000776316	0.00015	0.683544	3.81137e-05	5e-05	0.253165	0.999975	0.9999
Toll Like Receptor 3 (TLR3) Cascade	0.402439	0.025786	0.0061	0.695122	3.81137e-05	5e-05	0.292683	0.999975	0.99395
Toll Like Receptor 4 (TLR4) Cascade	0.384615	0.0625119	0.0156	0.701923	3.81137e-05	5e-05	0.317308	0.999975	0.98445
Toll Like Receptor 5 (TLR5) Cascade	0.478873	0.000184375	5e-05	0.71831	3.81137e-05	5e-05	0.239437	0.999975	1
Toll Like Receptor 7/8 (TLR7/8) Cascade	0.465753	0.000491667	0.0001	0.712329	3.81137e-05	5e-05	0.246575	0.999975	0.99995
Toll Like Receptor 9 (TLR9) Cascade	0.467532	0.000184375	5e-05	0.714286	3.81137e-05	5e-05	0.246753	0.999975	1
Toll Like Receptor TLR1:TLR2 Cascade	0.43038	0.00100243	0.0002	0.683544	3.81137e-05	5e-05	0.253165	0.999975	0.99985
Toll Like Receptor TLR6:TLR2 Cascade	0.43038	0.000491667	0.0001	0.683544	3.81137e-05	5e-05	0.253165	0.999975	0.99995
Toll-Like Receptors Cascades	0.38843	0.10424	0.02635	0.719008	3.81137e-05	5e-05	0.330579	0.999975	0.9737
Transcriptional Regulation of White Adipocyte Differentiation	0.444444	0.000184375	5e-05	0.694444	3.81137e-05	5e-05	0.25	0.999975	1
Transcriptional activity of SMAD2/SMAD3:SMAD4 heterotrimer	0.564103	0.000184375	5e-05	0.717949	3.81137e-05	5e-05	0.153846	0.999975	1
Translocation of GLUT4 to the Plasma Membrane	0.395833	0.008614	0.00185	0.708333	3.81137e-05	5e-05	0.3125	0.999975	0.9982
Triglyceride Biosynthesis	0.405405	0.000184375	5e-05	0.621622	3.81137e-05	5e-05	0.216216	0.999975	1
Viral mRNA Translation	0.826923	0.000184375	5e-05	0.846154	3.81137e-05	5e-05	0.0192308	0.999975	1
YAP1- and WWTR1 (TAZ)-stimulated gene expression	0.416667	0.000184375	5e-05	0.541667	3.81137e-05	5e-05	0.125	0.999975	1
mTOR signalling	0.565217	0.000184375	5e-05	0.869565	3.81137e-05	5e-05	0.304348	0.999975	1
p75 NTR receptor-mediated signalling	0.37037	0.267389	0.07435	0.679012	3.81137e-05	5e-05	0.308642	0.999975	0.9257
3' -UTR-mediated translational regulation	0.776119	0.000491667	0.0001	0.835821	0.000103873	0.0001	0.0597015	0.999975	0.99995
Eukaryotic Translation Elongation	0.867925	0.000491667	0.0001	0.886792	0.000103873	0.0001	0.0188679	0.999975	0.99995
Eukaryotic Translation Initiation	0.706667	0.00174318	0.00035	0.813333	0.000103873	0.0001	0.106667	0.999975	0.9997
Nucleotide-binding domain, leucine rich repeat containing receptor (NLR) signaling pathways	0.318182	0.685915	0.215	0.681818	0.000103873	0.0001	0.363636	0.999975	0.78505
RNA Polymerase III Transcription	0.405405	0.427575	0.1225	0.648649	0.000103873	0.0001	0.243243	0.999975	0.87755
Regulation of actin dynamics for phagocytic cup formation	0.37931	0.797303	0.273	0.672414	0.000103873	0.0001	0.293103	0.999975	0.72705
Ribosomal scanning and start codon recognition	0.694444	0.0036875	0.00075	0.805556	0.000103873	0.0001	0.111111	0.999975	0.9993
TRAF6 mediated NF-kB activation	0.47619	0.826509	0.2844	0.857143	0.000103873	0.0001	0.380952	0.999975	0.71565
Cellular response to hypoxia	0.428571	0.131593	0.03415	0.666667	0.000162804	0.00015	0.238095	0.999975	0.9659
Cellular responses to stress	0.428571	0.12159	0.03135	0.666667	0.000162804	0.00015	0.238095	0.999975	0.9687
Deadenylation of mRNA	0.55	0.0237938	0.00555	0.75	0.000162804	0.00015	0.2	0.999975	0.9945
Influenza Viral RNA Transcription and Replication	0.69697	0.00223884	0.00045	0.757576	0.000162804	0.00015	0.0606061	0.999975	0.9996
L13a-mediated translational silencing of Ceruloplasmin expression	0.776119	0.000491667	0.0001	0.835821	0.000162804	0.00015	0.0597015	0.999975	0.99995
Metabolism of mRNA	0.421965	0.731678	0.23335	0.763006	0.000162804	0.00015	0.34104	0.999975	0.7667
Metabolism of nucleotides	0.28	0.764968	0.25415	0.653333	0.000162804	0.00015	0.373333	0.999975	0.7459
RNA Polymerase III Abortive And Retractive Initiation	0.405405	0.428704	0.12355	0.648649	0.000162804	0.00015	0.243243	0.999975	0.8765
Regulation of Cholesterol Biosynthesis by SREBP (SREBF)	0.36	0.523667	0.15535	0.64	0.000162804	0.00015	0.28	0.999975	0.8447
TAK1 activates NFkB by phosphorylation and activation of IKKs complex	0.454545	0.490373	0.14215	0.727273	0.000162804	0.00015	0.272727	0.999975	0.8579
Translation	0.563107	0.0504983	0.01235	0.76699	0.000162804	0.00015	0.203883	0.999975	0.9877
Metabolism of RNA	0.382075	0.77561	0.259	0.698113	0.000223485	0.0002	0.316038	0.999975	0.74105
RNA Polymerase III Transcription Termination	0.333333	0.96745	0.35585	0.666667	0.000223485	0.0002	0.333333	0.999975	0.6442
Formation of a pool of free 40S subunits	0.819672	0.000184375	5e-05	0.836066	0.000283049	0.00025	0.0163934	0.999975	1
Influenza Infection	0.543689	0.0125942	0.0028	0.68932	0.000283049	0.00025	0.145631	0.999975	0.99725
Influenza Life Cycle	0.55102	0.0133989	0.003	0.683673	0.000283049	0.00025	0.132653	0.999975	0.99705
SRP-dependent cotranslational protein targeting to membrane	0.608108	0.0237938	0.00555	0.783784	0.000340147	0.0003	0.175676	0.999975	0.9945
Translation initiation complex formation	0.685714	0.00416026	0.00085	0.8	0.000340147	0.0003	0.114286	0.999975	0.9992
Regulation of Hypoxia-inducible Factor (HIF) by Oxygen	0.428571	0.110674	0.02835	0.666667	0.000399479	0.00035	0.238095	0.999975	0.9717
Activation of the mRNA upon binding of the cap-binding complex and eIFs, and subsequent binding to 43S	0.666667	0.00563618	0.0012	0.805556	0.000457128	0.0004	0.138889	0.999975	0.99885
Centrosome maturation	0.373134	0.797303	0.27255	0.671642	0.000457128	0.0004	0.298507	0.999975	0.7275
Formation of the ternary complex, and subsequently, the 43S complex	0.71875	0.004375	0.0009	0.8125	0.000457128	0.0004	0.09375	0.999975	0.99915
Loss of Nlp from mitotic centrosomes	0.338983	0.986855	0.37135	0.661017	0.000510692	0.00045	0.322034	0.999975	0.6287
Loss of proteins required for interphase microtubule organizationÃ‚Â from the centrosome	0.338983	0.986855	0.37035	0.661017	0.000510692	0.00045	0.322034	0.999975	0.6297
Regulatory RNA pathways	0.434783	0.0428059	0.0104	0.565217	0.000510692	0.00045	0.130435	0.999975	0.98965
HIV Life Cycle	0.314286	0.888758	0.31335	0.6	0.000568458	0.0005	0.285714	0.999975	0.6867
Recruitment of mitotic centrosome proteins and complexes	0.373134	0.795394	0.26965	0.671642	0.000624496	0.00055	0.298507	0.999975	0.7304
mRNA Splicing - Major Pathway	0.367347	0.5143	0.15165	0.622449	0.000857214	0.00075	0.255102	0.999975	0.8484
mRNA Splicing	0.367347	0.5143	0.1517	0.622449	0.000910857	0.0008	0.255102	0.999975	0.84835
Late Phase of HIV Life Cycle	0.290323	0.924449	0.3322	0.55914	0.00118811	0.00105	0.268817	0.999975	0.66785
MicroRNA (miRNA) Biogenesis	0.380952	0.209376	0.05645	0.52381	0.00141162	0.00125	0.142857	0.999975	0.9436
RNA Polymerase III Transcription Initiation	0.375	0.731678	0.23255	0.59375	0.00157831	0.0014	0.21875	0.999975	0.7675
Processing of Capped Intron-Containing Pre-mRNA	0.34127	0.545667	0.16465	0.587302	0.00174709	0.00155	0.246032	0.999975	0.8354
mRNA Processing	0.328671	0.589263	0.1798	0.573427	0.00202172	0.0018	0.244755	0.999975	0.82025
Transport of Mature mRNA derived from an Intron-Containing Transcript	0.311111	0.795394	0.2688	0.6	0.00310674	0.0028	0.288889	0.999975	0.73125
Sema4D induced cell migration and growth-cone collapse	0.291667	0.984294	0.3658	0.541667	0.00347877	0.00315	0.25	0.999975	0.63425
Transport of Ribonucleoproteins into the Host Nucleus	0.269231	0.530749	0.15835	0.5	0.00479786	0.0044	0.230769	0.999975	0.8417
Transport of Mature Transcript to Cytoplasm	0.285714	0.970049	0.35845	0.591837	0.00590544	0.00545	0.306122	0.999975	0.6416
Vpr-mediated nuclear import of PICs	0.321429	0.283289	0.07925	0.5	0.0059489	0.0055	0.178571	0.999975	0.9208
Interactions of Vpr with host cellular proteins	0.322581	0.30604	0.08665	0.516129	0.00615487	0.0057	0.193548	0.999975	0.9134
RNA Polymerase III Transcription Initiation From Type 2 Promoter	0.375	0.736965	0.2411	0.583333	0.00625183	0.0058	0.208333	0.999975	0.75895
RNA Polymerase III Transcription Initiation From Type 1 Promoter	0.4	0.684902	0.2113	0.6	0.00691743	0.00645	0.2	0.999975	0.78875
Export of Viral Ribonucleoproteins from Nucleus	0.259259	0.731678	0.2346	0.481481	0.0143845	0.0138	0.222222	0.999975	0.76545
NEP/NS2 Interacts with the Cellular Export Machinery	0.230769	0.836918	0.2894	0.461538	0.0166457	0.01605	0.230769	0.999975	0.71065
Transport of the SLBP independent Mature mRNA	0.206897	0.95813	0.34755	0.448276	0.0279352	0.02725	0.241379	0.999975	0.6525
Formation of transcription-coupled NER (TC-NER) repair complex	0.26087	0.885071	0.31055	0.391304	0.0315125	0.03095	0.130435	0.999975	0.6895
Dual incision reaction in TC-NER	0.26087	0.884785	0.30895	0.391304	0.0318142	0.0313	0.130435	0.999975	0.6911
mRNA Splicing - Minor Pathway	0.25	0.984294	0.36705	0.388889	0.0360133	0.03555	0.138889	0.999975	0.633
RNA Polymerase I Transcription Initiation	0.333333	0.156482	0.0414	0.333333	0.0374696	0.03705	0	0.999975	0.95865
Metabolism of non-coding RNA	0.190476	0.963462	0.35275	0.380952	0.0449319	0.0445	0.190476	0.999975	0.6473
snRNP Assembly	0.190476	0.962729	0.35085	0.380952	0.0455107	0.04515	0.190476	0.999975	0.6492

## Sheet: ws.pos - ws.neg
	Down:Active.Proportion	Down:Adj.P.Value	Down:P.Value	Mixed:Active.Proportion	Mixed:Adj.P.Value	Mixed:P.Value	Up:Active.Proportion	Up:Adj.P.Value	Up:P.Value
3' -UTR-mediated translational regulation	0.0597015	0.929085	0.2713	0.0597015	0.974799	0.60925	0	0.794507	0.72875
Abortive elongation of HIV-1 transcript in the absence of Tat	0	0.929085	0.5587	0.05	0.974799	0.7	0.05	0.794507	0.44135
Activated NOTCH1 Transmits Signal to the Nucleus	0.142857	0.929085	0.49885	0.321429	0.974799	0.34655	0.178571	0.794507	0.5012
Activated TLR4 signalling	0.0631579	0.929085	0.25295	0.0736842	0.974799	0.7577	0.0105263	0.794507	0.7471
Activation of APC/C and APC/C:Cdc20 mediated degradation of mitotic proteins	0.0322581	0.929085	0.4816	0.0322581	0.974799	0.89975	0	0.794507	0.51845
Activation of ATR in response to replication stress	0	0.929085	0.404	0	0.974799	0.9033	0	0.794507	0.59605
Activation of BH3-only proteins	0	0.929085	0.39235	0.08	0.974799	0.8113	0.08	0.794507	0.6077
Activation of G protein gated Potassium channels	0.0454545	0.929085	0.69405	0.136364	0.974799	0.7079	0.0909091	0.794507	0.306
Activation of GABAB receptors	0.0294118	0.929085	0.708	0.0882353	0.974799	0.84585	0.0588235	0.794507	0.29205
Activation of Gene Expression by SREBP (SREBF)	0.027027	0.929085	0.4413	0.0810811	0.974799	0.65345	0.0540541	0.794507	0.55875
Activation of Genes by ATF4	0.0434783	0.929085	0.5188	0.0434783	0.974799	0.71215	0	0.794507	0.48125
Activation of Kainate Receptors upon glutamate binding	0	0.929085	0.7966	0.037037	0.974799	0.77095	0.037037	0.794507	0.20345
Activation of Matrix Metalloproteinases	0.103448	0.929085	0.77175	0.310345	0.974799	0.194	0.206897	0.794507	0.2283
Activation of NF-kappaB in B Cells	0.0327869	0.929085	0.4588	0.0327869	0.974799	0.89365	0	0.794507	0.54125
Activation of NMDA receptor upon glutamate binding and postsynaptic events	0.0857143	0.929085	0.62115	0.171429	0.974799	0.37085	0.0857143	0.794507	0.3789
Activation of the mRNA upon binding of the cap-binding complex and eIFs, and subsequent binding to 43S	0.0555556	0.929085	0.305	0.0555556	0.974799	0.7264	0	0.794507	0.69505
Activation of the pre-replicative complex	0	0.929085	0.3958	0	0.974799	0.85695	0	0.794507	0.60425
Acyl chain remodelling of PC	0	0.929085	0.7969	0.0909091	0.974799	0.76575	0.0909091	0.794507	0.20315
Adaptive Immune System	0.0439367	0.929085	0.4537	0.086116	0.974799	0.7369	0.0421793	0.794507	0.54635
Adherens junctions interactions	0.0357143	0.929085	0.76125	0.0357143	0.974799	0.9273	0	0.794507	0.2388
ADP signalling through P2Y purinoceptor 1	0.047619	0.929085	0.71485	0.0952381	0.974799	0.81705	0.047619	0.794507	0.2852
Amine compound SLC transporters	0	0.929085	0.6731	0.0344828	0.974799	0.86065	0.0344828	0.794507	0.32695
Amine ligand-binding receptors	0	0.929085	0.6739	0.025641	0.974799	0.71325	0.025641	0.794507	0.32615
Amino acid and oligopeptide SLC transporters	0.0425532	0.929085	0.76275	0.0638298	0.974799	0.8615	0.0212766	0.794507	0.2373
Amino acid transport across the plasma membrane	0.0333333	0.929085	0.7965	0.0333333	0.974799	0.9059	0	0.794507	0.20355
Amyloids	0.027027	0.929085	0.60025	0.108108	0.974799	0.69175	0.0810811	0.794507	0.3998
Antigen Presentation: Folding, assembly and peptide loading of class I MHC	0.0434783	0.929085	0.5835	0.0434783	0.974799	0.83285	0	0.794507	0.41655
Antigen processing-Cross presentation	0.0144928	0.929085	0.51375	0.0289855	0.974799	0.9062	0.0144928	0.794507	0.4863
Antigen processing: Ubiquitination & Proteasome degradation	0.0410256	0.929085	0.4368	0.0717949	0.974799	0.8208	0.0307692	0.794507	0.56325
APC/C-mediated degradation of cell cycle proteins	0.027027	0.929085	0.4917	0.027027	0.974799	0.9016	0	0.794507	0.50835
APC/C:Cdc20 mediated degradation of mitotic proteins	0.0327869	0.929085	0.48965	0.0327869	0.974799	0.89095	0	0.794507	0.5104
APC/C:Cdc20 mediated degradation of Securin	0.0350877	0.929085	0.50175	0.0350877	0.974799	0.8998	0	0.794507	0.4983
APC/C:Cdh1 mediated degradation of Cdc20 and other APC/C:Cdh1 targeted proteins in late mitosis/early G1	0.0322581	0.929085	0.51625	0.0322581	0.974799	0.92095	0	0.794507	0.4838
Apoptosis	0.0340136	0.929085	0.55955	0.0748299	0.974799	0.8761	0.0408163	0.794507	0.4405
Apoptotic execution phase	0.0833333	0.929085	0.288	0.104167	0.974799	0.768	0.0208333	0.794507	0.71205
Aquaporin-mediated transport	0.0444444	0.929085	0.80045	0.155556	0.974799	0.60265	0.111111	0.794507	0.1996
Arachidonic acid metabolism	0.0243902	0.929085	0.76935	0.097561	0.974799	0.44225	0.0731707	0.794507	0.2307
Asparagine N-linked glycosylation	0.0379747	0.929085	0.519	0.0506329	0.974799	0.91145	0.0126582	0.794507	0.48105
Assembly of collagen fibrils and other multimeric structures	0.037037	0.929085	0.74385	0.0925926	0.974799	0.5561	0.0555556	0.794507	0.2562
Assembly of the pre-replicative complex	0.015873	0.929085	0.5	0.015873	0.974799	0.8943	0	0.794507	0.50005
Association of TriC/CCT with target proteins during biosynthesis	0.0384615	0.929085	0.46535	0.153846	0.974799	0.83035	0.115385	0.794507	0.5347
Autodegradation of Cdh1 by Cdh1:APC/C	0.037037	0.929085	0.5175	0.037037	0.974799	0.87835	0	0.794507	0.48255
Autodegradation of the E3 ubiquitin ligase COP1	0.0212766	0.929085	0.4766	0.0212766	0.974799	0.87075	0	0.794507	0.52345
Axon guidance	0.0607287	0.929085	0.72835	0.145749	0.974799	0.54585	0.0850202	0.794507	0.2717
Basigin interactions	0.0416667	0.929085	0.69075	0.0833333	0.974799	0.7067	0.0416667	0.794507	0.3093
Biological oxidations	0.0350877	0.929085	0.7154	0.122807	0.974799	0.56045	0.0877193	0.794507	0.28465
Biosynthesis of the N-glycan precursor (dolichol lipid-linked oligosaccharide, LLO) and transfer to a nascent protein	0.037037	0.929085	0.44795	0.037037	0.974799	0.92115	0	0.794507	0.5521
Ca-dependent events	0.04	0.929085	0.5926	0.08	0.974799	0.56885	0.04	0.794507	0.40745
Calmodulin induced events	0.0416667	0.929085	0.56405	0.0833333	0.974799	0.55235	0.0416667	0.794507	0.436
CaM pathway	0.0416667	0.929085	0.55825	0.0833333	0.974799	0.55415	0.0416667	0.794507	0.4418
Cap-dependent Translation Initiation	0.0533333	0.929085	0.29085	0.0533333	0.974799	0.67105	0	0.794507	0.7092
CD28 co-stimulation	0.0344828	0.929085	0.3278	0.0689655	0.974799	0.84945	0.0344828	0.794507	0.67225
CD28 dependent PI3K/Akt signaling	0	0.929085	0.4093	0.05	0.974799	0.81945	0.05	0.794507	0.59075
Cdc20:Phospho-APC/C mediated degradation of Cyclin A	0.0327869	0.929085	0.5066	0.0327869	0.974799	0.88495	0	0.794507	0.49345
CDK-mediated phosphorylation and removal of Cdc6	0.0217391	0.929085	0.50875	0.0217391	0.974799	0.91095	0	0.794507	0.4913
CDT1 association with the CDC6:ORC:origin complex	0.0185185	0.929085	0.48135	0.0185185	0.974799	0.89035	0	0.794507	0.5187
Cell Cycle	0.0311005	0.929085	0.41795	0.0454545	0.974799	0.91055	0.0143541	0.794507	0.5821
Cell Cycle Checkpoints	0.0183486	0.929085	0.4452	0.0366972	0.974799	0.854	0.0183486	0.794507	0.55485
Cell Cycle, Mitotic	0.0254958	0.929085	0.43455	0.0311615	0.974799	0.93115	0.00566572	0.794507	0.5655
Cell death signalling via NRAGE, NRIF and NADE	0.0169492	0.929085	0.8256	0.101695	0.974799	0.7593	0.0847458	0.794507	0.17445
Cell surface interactions at the vascular wall	0.047619	0.929085	0.6717	0.0952381	0.974799	0.76795	0.047619	0.794507	0.32835
Cell-Cell communication	0.0243902	0.929085	0.81995	0.0813008	0.974799	0.58525	0.0569106	0.794507	0.1801
Cellular response to hypoxia	0.0952381	0.929085	0.36585	0.190476	0.974799	0.64125	0.0952381	0.794507	0.6342
Cellular responses to stress	0.0952381	0.929085	0.3669	0.190476	0.974799	0.64465	0.0952381	0.794507	0.63315
Centrosome maturation	0.0597015	0.929085	0.3289	0.0597015	0.974799	0.8782	0	0.794507	0.67115
cGMP effects	0.1	0.929085	0.69055	0.3	0.974799	0.11595	0.2	0.794507	0.3095
Chaperonin-mediated protein folding	0.0681818	0.929085	0.4422	0.136364	0.974799	0.6897	0.0681818	0.794507	0.55785
Chemokine receptors bind chemokines	0.0625	0.929085	0.71935	0.1875	0.974799	0.2769	0.125	0.794507	0.2807
Chondroitin sulfate biosynthesis	0.05	0.929085	0.66135	0.1	0.974799	0.46025	0.05	0.794507	0.3387
Chondroitin sulfate/dermatan sulfate metabolism	0.0909091	0.929085	0.71125	0.113636	0.974799	0.3372	0.0227273	0.794507	0.2888
Chromosome Maintenance	0.0537634	0.929085	0.35905	0.0967742	0.974799	0.8514	0.0430108	0.794507	0.641
Class A/1 (Rhodopsin-like receptors)	0.0222222	0.929085	0.74555	0.111111	0.974799	0.6224	0.0888889	0.794507	0.2545
Class B/2 (Secretin family receptors)	0.0379747	0.929085	0.78885	0.177215	0.974799	0.5808	0.139241	0.794507	0.2112
Class I MHC mediated antigen processing & presentation	0.038961	0.929085	0.4458	0.0692641	0.974799	0.8289	0.030303	0.794507	0.55425
Clathrin derived vesicle budding	0.0169492	0.929085	0.8425	0.0677966	0.974799	0.74765	0.0508475	0.794507	0.15755
Cleavage of Growing Transcript in the Termination Region	0.0263158	0.929085	0.43135	0.0526316	0.974799	0.89365	0.0263158	0.794507	0.5687
Collagen biosynthesis and modifying enzymes	0.03125	0.929085	0.8355	0.125	0.974799	0.58875	0.09375	0.794507	0.16455
Collagen formation	0.0232558	0.929085	0.82615	0.104651	0.974799	0.55105	0.0813953	0.794507	0.1739
Complement cascade	0.0555556	0.929085	0.67205	0.111111	0.974799	0.48105	0.0555556	0.794507	0.328
Constitutive Signaling by NOTCH1 HD+PEST Domain Mutants	0.0652174	0.929085	0.6133	0.195652	0.974799	0.5193	0.130435	0.794507	0.38675
Constitutive Signaling by NOTCH1 PEST Domain Mutants	0.0576923	0.929085	0.71655	0.211538	0.974799	0.5281	0.153846	0.794507	0.2835
Cooperation of Prefoldin and TriC/CCT in actin and tubulin folding	0.0769231	0.929085	0.38675	0.0769231	0.974799	0.62045	0	0.794507	0.6133
Costimulation by the CD28 family	0.0483871	0.929085	0.27055	0.0645161	0.974799	0.78475	0.016129	0.794507	0.7295
CREB phosphorylation through the activation of Ras	0.115385	0.929085	0.4638	0.153846	0.974799	0.4218	0.0384615	0.794507	0.53625
Cross-presentation of soluble exogenous antigens (endosomes)	0	0.929085	0.56505	0	0.974799	0.94695	0	0.794507	0.435
CTLA4 inhibitory signaling	0	0.929085	0.49105	0.047619	0.974799	0.6771	0.047619	0.794507	0.509
Cyclin A:Cdk2-associated events at S phase entry	0.016129	0.929085	0.54375	0.0322581	0.974799	0.88535	0.016129	0.794507	0.4563
Cyclin D associated events in G1	0.0285714	0.929085	0.49425	0.0571429	0.974799	0.8297	0.0285714	0.794507	0.5058
Cyclin E associated events during G1/S transition	0.0163934	0.929085	0.55125	0.0327869	0.974799	0.88805	0.0163934	0.794507	0.4488
Cytochrome P450 - arranged by substrate type	0	0.929085	0.8236	0.0909091	0.974799	0.7198	0.0909091	0.794507	0.17645
Cytokine Signaling in Immune system	0.0436508	0.929085	0.416	0.0674603	0.974799	0.7347	0.0238095	0.794507	0.58405
Cytosolic sensors of pathogen-associated DNA	0	0.929085	0.32805	0	0.974799	0.92435	0	0.794507	0.672
DAG and IP3 signaling	0.0344828	0.929085	0.5738	0.0689655	0.974799	0.59655	0.0344828	0.794507	0.42625
DAP12 interactions	0.025641	0.929085	0.7258	0.0833333	0.974799	0.6435	0.0576923	0.794507	0.27425
DAP12 signaling	0.0266667	0.929085	0.75115	0.0866667	0.974799	0.62835	0.06	0.794507	0.2489
DARPP-32 events	0.0869565	0.929085	0.39195	0.173913	0.974799	0.3199	0.0869565	0.794507	0.6081
Defensins	0	0.929085	0.6793	0.0909091	0.974799	0.52195	0.0909091	0.794507	0.32075
Degradation of beta-catenin by the destruction complex	0.0322581	0.929085	0.42555	0.0322581	0.974799	0.86505	0	0.794507	0.5745
Degradation of collagen	0.0571429	0.929085	0.83925	0.171429	0.974799	0.35605	0.114286	0.794507	0.1608
Degradation of the extracellular matrix	0.08	0.929085	0.8235	0.24	0.974799	0.27755	0.16	0.794507	0.17655
Deposition of New CENPA-containing Nucleosomes at the Centromere	0.0277778	0.929085	0.25385	0.0555556	0.974799	0.91515	0.0277778	0.794507	0.7462
Destabilization of mRNA by AUF1 (hnRNP D0)	0.0212766	0.929085	0.4792	0.0212766	0.974799	0.86935	0	0.794507	0.52085
Developmental Biology	0.0518135	0.929085	0.80055	0.132124	0.974799	0.5502	0.0803109	0.794507	0.1995
Disease	0.0424929	0.929085	0.6739	0.0991501	0.974799	0.6904	0.0566572	0.794507	0.32615
DNA Repair	0.0208333	0.929085	0.4299	0.0520833	0.974799	0.8301	0.03125	0.794507	0.57015
DNA Replication	0.020202	0.929085	0.47565	0.030303	0.974799	0.89145	0.010101	0.794507	0.5244
DNA Replication Pre-Initiation	0.012987	0.929085	0.4742	0.012987	0.974799	0.8925	0	0.794507	0.52585
DNA strand elongation	0.0322581	0.929085	0.39025	0.0322581	0.974799	0.904	0	0.794507	0.6098
Double-Strand Break Repair	0	0.929085	0.34415	0	0.974799	0.9325	0	0.794507	0.6559
Downstream signal transduction	0.0340136	0.929085	0.7119	0.102041	0.974799	0.586	0.0680272	0.794507	0.28815
Downstream Signaling Events Of B Cell Receptor (BCR)	0.0310559	0.929085	0.7672	0.0807453	0.974799	0.72365	0.0496894	0.794507	0.23285
Downstream signaling of activated FGFR	0.0294118	0.929085	0.79555	0.0955882	0.974799	0.57285	0.0661765	0.794507	0.2045
Dual incision reaction in TC-NER	0	0.929085	0.5478	0.0434783	0.974799	0.8649	0.0434783	0.794507	0.45225
E2F mediated regulation of DNA replication	0	0.929085	0.4829	0	0.974799	0.86475	0	0.794507	0.51715
Effects of PIP2 hydrolysis	0.08	0.929085	0.4699	0.16	0.974799	0.4119	0.08	0.794507	0.53015
EGFR downregulation	0.0833333	0.929085	0.3897	0.166667	0.974799	0.6834	0.0833333	0.794507	0.61035
EGFR interacts with phospholipase C-gamma	0.0322581	0.929085	0.63565	0.0967742	0.974799	0.5916	0.0645161	0.794507	0.3644
Elastic fibre formation	0	0.929085	0.6566	0.111111	0.974799	0.70815	0.111111	0.794507	0.34345
Elongation arrest and recovery	0	0.929085	0.51145	0.037037	0.974799	0.76625	0.037037	0.794507	0.4886
Endosomal Sorting Complex Required For Transport (ESCRT)	0.0769231	0.929085	0.63885	0.192308	0.974799	0.54915	0.115385	0.794507	0.3612
ER-Phagosome pathway	0.0169492	0.929085	0.495	0.0169492	0.974799	0.92265	0	0.794507	0.50505
ERK/MAPK targets	0.1	0.929085	0.3268	0.1	0.974799	0.60925	0	0.794507	0.67325
Eukaryotic Translation Elongation	0.0754717	0.929085	0.25265	0.0754717	0.974799	0.53915	0	0.794507	0.7474
Eukaryotic Translation Initiation	0.0533333	0.929085	0.28985	0.0533333	0.974799	0.6856	0	0.794507	0.7102
Eukaryotic Translation Termination	0.0588235	0.929085	0.26895	0.0588235	0.974799	0.5687	0	0.794507	0.7311
Extension of Telomeres	0.0384615	0.929085	0.39565	0.0384615	0.974799	0.91515	0	0.794507	0.6044
Extracellular matrix organization	0.0273973	0.929085	0.80095	0.136986	0.974799	0.53285	0.109589	0.794507	0.1991
Factors involved in megakaryocyte development and platelet production	0.0608696	0.929085	0.6024	0.113043	0.974799	0.6662	0.0521739	0.794507	0.39765
Fanconi Anemia pathway	0.0952381	0.929085	0.3122	0.142857	0.974799	0.56825	0.047619	0.794507	0.68785
Fatty acid, triacylglycerol, and ketone body metabolism	0.0363636	0.929085	0.69905	0.0969697	0.974799	0.6231	0.0606061	0.794507	0.301
FBXW7 Mutants and NOTCH1 in Cancer	0.0769231	0.929085	0.5374	0.2	0.974799	0.58725	0.123077	0.794507	0.46265
Formation of a pool of free 40S subunits	0.0491803	0.929085	0.2751	0.0491803	0.974799	0.5957	0	0.794507	0.72495
Formation of HIV-1 elongation complex containing HIV-1 Tat	0	0.929085	0.52545	0.0285714	0.974799	0.9179	0.0285714	0.794507	0.4746
Formation of HIV-1 elongation complex in the absence of HIV-1 Tat	0	0.929085	0.49235	0.0277778	0.974799	0.89915	0.0277778	0.794507	0.5077
Formation of RNA Pol II elongation complex	0	0.929085	0.50235	0.0277778	0.974799	0.89645	0.0277778	0.794507	0.4977
Formation of the Early Elongation Complex	0	0.929085	0.52885	0.037037	0.974799	0.8382	0.037037	0.794507	0.4712
Formation of the HIV-1 Early Elongation Complex	0	0.929085	0.52885	0.037037	0.974799	0.8451	0.037037	0.794507	0.4712
Formation of the ternary complex, and subsequently, the 43S complex	0.0625	0.929085	0.30475	0.0625	0.974799	0.66765	0	0.794507	0.6953
Formation of transcription-coupled NER (TC-NER) repair complex	0	0.929085	0.5503	0.0434783	0.974799	0.8656	0.0434783	0.794507	0.44975
G alpha (12/13) signalling events	0.0142857	0.929085	0.7073	0.0571429	0.974799	0.92105	0.0428571	0.794507	0.29275
G alpha (i) signalling events	0.027933	0.929085	0.7528	0.128492	0.974799	0.59685	0.100559	0.794507	0.24725
G alpha (q) signalling events	0.0242424	0.929085	0.76045	0.109091	0.974799	0.78685	0.0848485	0.794507	0.2396
G alpha (s) signalling events	0.0176991	0.929085	0.76705	0.115044	0.974799	0.7303	0.0973451	0.794507	0.233
G alpha (z) signalling events	0	0.929085	0.8008	0.025	0.974799	0.9143	0.025	0.794507	0.19925
G beta:gamma signalling through PI3Kgamma	0	0.929085	0.73975	0.0454545	0.974799	0.9449	0.0454545	0.794507	0.2603
G protein gated Potassium channels	0.0454545	0.929085	0.6952	0.136364	0.974799	0.70305	0.0909091	0.794507	0.30485
G-protein activation	0	0.929085	0.812	0.08	0.974799	0.9347	0.08	0.794507	0.18805
G-protein beta:gamma signalling	0	0.929085	0.72385	0.04	0.974799	0.95015	0.04	0.794507	0.2762
G-protein mediated events	0.0243902	0.929085	0.67435	0.0731707	0.974799	0.6851	0.0487805	0.794507	0.3257
G0 and Early G1	0	0.929085	0.43705	0	0.974799	0.8646	0	0.794507	0.563
G1 Phase	0.0285714	0.929085	0.49215	0.0571429	0.974799	0.82745	0.0285714	0.794507	0.5079
G1/S DNA Damage Checkpoints	0.0178571	0.929085	0.49715	0.0535714	0.974799	0.8082	0.0357143	0.794507	0.5029
G1/S Transition	0.00970874	0.929085	0.49065	0.0194175	0.974799	0.8826	0.00970874	0.794507	0.5094
G2/M Checkpoints	0	0.929085	0.39085	0	0.974799	0.8925	0	0.794507	0.6092
G2/M Transition	0.0481928	0.929085	0.3611	0.0481928	0.974799	0.886	0	0.794507	0.63895
GAB1 signalosome	0.04	0.929085	0.7744	0.12	0.974799	0.5151	0.08	0.794507	0.22565
GABA B receptor activation	0.0294118	0.929085	0.71115	0.0882353	0.974799	0.8472	0.0588235	0.794507	0.2889
GABA receptor activation	0.0204082	0.929085	0.69975	0.0816327	0.974799	0.85795	0.0612245	0.794507	0.3003
Gastrin-CREB signalling pathway via PKC and MAPK	0.0324324	0.929085	0.7403	0.113514	0.974799	0.76405	0.0810811	0.794507	0.25975
Gene Expression	0.045403	0.929085	0.3616	0.0794552	0.974799	0.7897	0.0340522	0.794507	0.63845
Generic Transcription Pathway	0.0596206	0.929085	0.34525	0.113821	0.974799	0.63015	0.0542005	0.794507	0.6548
Global Genomic NER (GG-NER)	0	0.929085	0.45805	0.0322581	0.974799	0.9044	0.0322581	0.794507	0.542
Glucagon signaling in metabolic regulation	0.037037	0.929085	0.6279	0.0740741	0.974799	0.8604	0.037037	0.794507	0.37215
Gluconeogenesis	0.0689655	0.929085	0.56345	0.137931	0.974799	0.70135	0.0689655	0.794507	0.4366
Glucose metabolism	0.05	0.929085	0.56715	0.133333	0.974799	0.6206	0.0833333	0.794507	0.4329
Glucose transport	0.0810811	0.929085	0.40345	0.108108	0.974799	0.7334	0.027027	0.794507	0.5966
Glycerophospholipid biosynthesis	0.0246914	0.929085	0.81005	0.0864198	0.974799	0.79835	0.0617284	0.794507	0.19
Glycolysis	0.04	0.929085	0.53895	0.12	0.974799	0.61205	0.08	0.794507	0.4611
Glycosaminoglycan metabolism	0.0769231	0.929085	0.68485	0.115385	0.974799	0.5922	0.0384615	0.794507	0.3152
Golgi Associated Vesicle Biogenesis	0.0192308	0.929085	0.7677	0.0576923	0.974799	0.80085	0.0384615	0.794507	0.23235
GPCR downstream signaling	0.023166	0.929085	0.73285	0.108108	0.974799	0.70995	0.0849421	0.794507	0.2672
GPCR ligand binding	0.0248619	0.929085	0.7545	0.124309	0.974799	0.6354	0.0994475	0.794507	0.24555
GPVI-mediated activation cascade	0	0.929085	0.38815	0	0.974799	0.95275	0	0.794507	0.6119
GRB2 events in ERBB2 signaling	0.0454545	0.929085	0.5005	0.136364	0.974799	0.36625	0.0909091	0.794507	0.49955
Growth hormone receptor signaling	0.047619	0.929085	0.4706	0.047619	0.974799	0.72785	0	0.794507	0.52945
GTP hydrolysis and joining of the 60S ribosomal subunit	0.057971	0.929085	0.2772	0.057971	0.974799	0.62695	0	0.794507	0.72285
Hemostasis	0.0481651	0.929085	0.7905	0.12156	0.974799	0.62465	0.0733945	0.794507	0.20955
Heparan sulfate/heparin (HS-GAG) metabolism	0.102041	0.929085	0.65445	0.122449	0.974799	0.48335	0.0204082	0.794507	0.3456
Hexose transport	0.0769231	0.929085	0.43725	0.102564	0.974799	0.75215	0.025641	0.794507	0.5628
HIV Infection	0.0384615	0.929085	0.46155	0.0549451	0.974799	0.8439	0.0164835	0.794507	0.5385
HIV Life Cycle	0.0380952	0.929085	0.3962	0.0571429	0.974799	0.82825	0.0190476	0.794507	0.60385
HIV-1 elongation arrest and recovery	0	0.929085	0.51415	0.037037	0.974799	0.7683	0.037037	0.794507	0.4859
HIV-1 Transcription Elongation	0	0.929085	0.5174	0.0285714	0.974799	0.91645	0.0285714	0.794507	0.48265
HIV-1 Transcription Initiation	0.0294118	0.929085	0.57055	0.0588235	0.974799	0.8694	0.0294118	0.794507	0.4295
Host Interactions of HIV factors	0.0508475	0.929085	0.39905	0.059322	0.974799	0.80905	0.00847458	0.794507	0.601
HS-GAG biosynthesis	0.107143	0.929085	0.64095	0.107143	0.974799	0.733	0	0.794507	0.3591
Immune System	0.0459184	0.929085	0.50635	0.0846939	0.974799	0.72195	0.0387755	0.794507	0.4937
Immunoregulatory interactions between a Lymphoid and a non-Lymphoid cell	0.0447761	0.929085	0.29765	0.104478	0.974799	0.6087	0.0597015	0.794507	0.7024
Incretin Synthesis, Secretion, and Inactivation	0	0.929085	0.502	0	0.974799	0.9169	0	0.794507	0.49805
Influenza Infection	0.0485437	0.929085	0.29095	0.0582524	0.974799	0.69095	0.00970874	0.794507	0.7091
Influenza Life Cycle	0.0510204	0.929085	0.3012	0.0612245	0.974799	0.66955	0.0102041	0.794507	0.69885
Influenza Viral RNA Transcription and Replication	0.0454545	0.929085	0.32095	0.0606061	0.974799	0.6026	0.0151515	0.794507	0.6791
Inhibition of voltage gated Ca2+ channels via Gbeta/gamma subunits	0.0454545	0.929085	0.6991	0.136364	0.974799	0.70145	0.0909091	0.794507	0.30095
Inhibition of Insulin Secretion by Adrenaline/Noradrenaline	0	0.929085	0.82855	0.08	0.974799	0.934	0.08	0.794507	0.1715
Initial triggering of complement	0.05	0.929085	0.29905	0.05	0.974799	0.6077	0	0.794507	0.701
Innate Immune System	0.0424107	0.929085	0.5422	0.0825893	0.974799	0.69075	0.0401786	0.794507	0.45785
Inositol phosphate metabolism	0.0487805	0.929085	0.7281	0.146341	0.974799	0.6241	0.097561	0.794507	0.27195
Insulin Processing	0	0.929085	0.5236	0	0.974799	0.91815	0	0.794507	0.47645
Insulin receptor recycling	0	0.929085	0.59925	0.0416667	0.974799	0.83385	0.0416667	0.794507	0.4008
Integration of energy metabolism	0.03125	0.929085	0.8034	0.0729167	0.974799	0.7862	0.0416667	0.794507	0.19665
Integrin cell surface interactions	0.0512821	0.929085	0.8412	0.128205	0.974799	0.47675	0.0769231	0.794507	0.15885
Interaction between L1 and Ankyrins	0.0769231	0.929085	0.7805	0.230769	0.974799	0.44125	0.153846	0.794507	0.21955
Interactions of Rev with host cellular proteins	0.0645161	0.929085	0.2853	0.0645161	0.974799	0.82495	0	0.794507	0.71475
Interactions of Vpr with host cellular proteins	0.0645161	0.929085	0.25495	0.0645161	0.974799	0.75505	0	0.794507	0.7451
Interferon alpha/beta signaling	0.0701754	0.929085	0.5975	0.140351	0.974799	0.4466	0.0701754	0.794507	0.40255
Interferon gamma signaling	0.0491803	0.929085	0.44265	0.0491803	0.974799	0.62895	0	0.794507	0.5574
Interferon Signaling	0.0675676	0.929085	0.41925	0.101351	0.974799	0.5921	0.0337838	0.794507	0.5808
Interleukin receptor SHC signaling	0	0.929085	0.5583	0.0357143	0.974799	0.65945	0.0357143	0.794507	0.44175
Interleukin-1 signaling	0	0.929085	0.4723	0	0.974799	0.87115	0	0.794507	0.52775
Interleukin-3, 5 and GM-CSF signaling	0.0227273	0.929085	0.3543	0.0454545	0.974799	0.7854	0.0227273	0.794507	0.64575
Intrinsic Pathway for Apoptosis	0	0.929085	0.5894	0.0789474	0.974799	0.81	0.0789474	0.794507	0.41065
Inwardly rectifying K+ channels	0.0357143	0.929085	0.73715	0.107143	0.974799	0.7069	0.0714286	0.794507	0.2629
Ion channel transport	0.0322581	0.929085	0.65725	0.0725806	0.974799	0.9563	0.0403226	0.794507	0.3428
Ion transport by P-type ATPases	0.0512821	0.929085	0.7813	0.0769231	0.974799	0.8666	0.025641	0.794507	0.21875
Iron uptake and transport	0.025641	0.929085	0.461	0.0512821	0.974799	0.78045	0.025641	0.794507	0.53905
Keratan sulfate biosynthesis	0	0.929085	0.8345	0.0769231	0.974799	0.87465	0.0769231	0.794507	0.16555
Kinesins	0.0769231	0.929085	0.5281	0.0769231	0.974799	0.89055	0	0.794507	0.47195
L13a-mediated translational silencing of Ceruloplasmin expression	0.0597015	0.929085	0.26975	0.0597015	0.974799	0.6115	0	0.794507	0.7303
L1CAM interactions	0.091954	0.929085	0.6947	0.183908	0.974799	0.4723	0.091954	0.794507	0.30535
Lagging Strand Synthesis	0.05	0.929085	0.361	0.05	0.974799	0.87115	0	0.794507	0.63905
Late Phase of HIV Life Cycle	0.0430108	0.929085	0.43065	0.0645161	0.974799	0.8595	0.0215054	0.794507	0.5694
Latent infection of Homo sapiens with Mycobacterium tuberculosis	0.03125	0.929085	0.6319	0.125	0.974799	0.6885	0.09375	0.794507	0.36815
Ligand-gated ion channel transport	0	0.929085	0.6581	0.0454545	0.974799	0.84795	0.0454545	0.794507	0.34195
Loss of Nlp from mitotic centrosomes	0.0677966	0.929085	0.30515	0.0677966	0.974799	0.8702	0	0.794507	0.6949
Loss of proteins required for interphase microtubule organizationÃ‚Â from the centrosome	0.0677966	0.929085	0.31265	0.0677966	0.974799	0.87105	0	0.794507	0.6874
M Phase	0.026455	0.929085	0.45295	0.031746	0.974799	0.9486	0.00529101	0.794507	0.5471
M/G1 Transition	0.012987	0.929085	0.47865	0.012987	0.974799	0.8963	0	0.794507	0.5214
MAP kinase activation in TLR cascade	0.0434783	0.929085	0.32045	0.0434783	0.974799	0.83285	0	0.794507	0.6796
MAPK targets/ Nuclear events mediated by MAP kinases	0.0689655	0.929085	0.2747	0.0689655	0.974799	0.71155	0	0.794507	0.72535
Meiosis	0.056338	0.929085	0.3119	0.112676	0.974799	0.79145	0.056338	0.794507	0.68815
Meiotic Synapsis	0.0851064	0.929085	0.3169	0.170213	0.974799	0.62835	0.0851064	0.794507	0.68315
Metabolism	0.0354767	0.929085	0.82295	0.097561	0.974799	0.7322	0.0620843	0.794507	0.1771
Metabolism of amino acids and derivatives	0.0235294	0.929085	0.65685	0.0529412	0.974799	0.9362	0.0294118	0.794507	0.3432
Metabolism of carbohydrates	0.0636364	0.929085	0.6871	0.113636	0.974799	0.6556	0.05	0.794507	0.31295
Metabolism of mRNA	0.0289017	0.929085	0.3813	0.0289017	0.974799	0.82075	0	0.794507	0.61875
Metabolism of non-coding RNA	0.047619	0.929085	0.35345	0.047619	0.974799	0.8962	0	0.794507	0.6466
Metabolism of nucleotides	0.0266667	0.929085	0.4744	0.0533333	0.974799	0.78915	0.0266667	0.794507	0.52565
Metabolism of proteins	0.0308285	0.929085	0.5282	0.0712909	0.974799	0.84705	0.0404624	0.794507	0.47185
Metabolism of RNA	0.0330189	0.929085	0.3725	0.0330189	0.974799	0.83305	0	0.794507	0.62755
Metabolism of vitamins and cofactors	0.0212766	0.929085	0.63045	0.0851064	0.974799	0.745	0.0638298	0.794507	0.3696
Metabolism of water-soluble vitamins and cofactors	0.0212766	0.929085	0.62365	0.0851064	0.974799	0.74645	0.0638298	0.794507	0.3764
Metal ion SLC transporters	0	0.929085	0.78515	0.0416667	0.974799	0.93575	0.0416667	0.794507	0.2149
MicroRNA (miRNA) Biogenesis	0	0.929085	0.4231	0.047619	0.974799	0.6471	0.047619	0.794507	0.57695
Mitochondrial Protein Import	0.0212766	0.929085	0.4964	0.0212766	0.974799	0.95665	0	0.794507	0.50365
Mitotic Anaphase	0.0316456	0.929085	0.43995	0.0379747	0.974799	0.9268	0.00632911	0.794507	0.5601
Mitotic G1-G1/S phases	0.00787402	0.929085	0.47395	0.015748	0.974799	0.89675	0.00787402	0.794507	0.5261
Mitotic G2-G2/M phases	0.0465116	0.929085	0.3803	0.0465116	0.974799	0.8901	0	0.794507	0.61975
Mitotic M-M/G1 phases	0.0225225	0.929085	0.45205	0.027027	0.974799	0.93985	0.0045045	0.794507	0.548
Mitotic Metaphase and Anaphase	0.0314465	0.929085	0.43435	0.0377358	0.974799	0.92385	0.00628931	0.794507	0.5657
Mitotic Prophase	0	0.929085	0.6028	0.03125	0.974799	0.8419	0.03125	0.794507	0.39725
Molecules associated with elastic fibres	0	0.929085	0.63305	0.148148	0.974799	0.6108	0.148148	0.794507	0.367
MPS I - Hurler syndrome	0.0769231	0.929085	0.68635	0.115385	0.974799	0.5906	0.0384615	0.794507	0.3137
MPS II - Hunter syndrome	0.0769231	0.929085	0.6857	0.115385	0.974799	0.59545	0.0384615	0.794507	0.31435
MPS IIIA - Sanfilippo syndrome A	0.0769231	0.929085	0.68265	0.115385	0.974799	0.5961	0.0384615	0.794507	0.3174
MPS IIIB - Sanfilippo syndrome B	0.0769231	0.929085	0.68375	0.115385	0.974799	0.591	0.0384615	0.794507	0.3163
MPS IIIC - Sanfilippo syndrome C	0.0769231	0.929085	0.68505	0.115385	0.974799	0.59375	0.0384615	0.794507	0.315
MPS IIID - Sanfilippo syndrome D	0.0769231	0.929085	0.68025	0.115385	0.974799	0.5862	0.0384615	0.794507	0.3198
MPS IV - Morquio syndrome A	0.0769231	0.929085	0.68515	0.115385	0.974799	0.59305	0.0384615	0.794507	0.3149
MPS IV - Morquio syndrome B	0.0769231	0.929085	0.6834	0.115385	0.974799	0.598	0.0384615	0.794507	0.31665
MPS IX - Natowicz syndrome	0.0769231	0.929085	0.6828	0.115385	0.974799	0.5962	0.0384615	0.794507	0.31725
MPS VI - Maroteaux-Lamy syndrome	0.0769231	0.929085	0.6844	0.115385	0.974799	0.5919	0.0384615	0.794507	0.31565
MPS VII - Sly syndrome	0.0769231	0.929085	0.68135	0.115385	0.974799	0.589	0.0384615	0.794507	0.3187
mRNA 3'-end processing	0.0322581	0.929085	0.43185	0.0645161	0.974799	0.88185	0.0322581	0.794507	0.5682
mRNA Capping	0	0.929085	0.5525	0.0416667	0.974799	0.8938	0.0416667	0.794507	0.44755
mRNA Processing	0.0559441	0.929085	0.36815	0.0769231	0.974799	0.7811	0.020979	0.794507	0.6319
mRNA Splicing	0.0510204	0.929085	0.3755	0.0816327	0.974799	0.7127	0.0306122	0.794507	0.62455
mRNA Splicing - Major Pathway	0.0510204	0.929085	0.37545	0.0816327	0.974799	0.71225	0.0306122	0.794507	0.6246
mRNA Splicing - Minor Pathway	0.0277778	0.929085	0.4497	0.0555556	0.974799	0.72465	0.0277778	0.794507	0.55035
mTOR signalling	0.0869565	0.929085	0.44255	0.130435	0.974799	0.6215	0.0434783	0.794507	0.5575
Mucopolysaccharidoses	0.0769231	0.929085	0.68715	0.115385	0.974799	0.595	0.0384615	0.794507	0.3129
MyD88 cascade initiated on plasma membrane	0.0422535	0.929085	0.2628	0.0422535	0.974799	0.879	0	0.794507	0.73725
MyD88 dependent cascade initiated on endosome	0.0410959	0.929085	0.3197	0.0410959	0.974799	0.85315	0	0.794507	0.68035
MyD88:Mal cascade initiated on plasma membrane	0.0506329	0.929085	0.262	0.0506329	0.974799	0.83575	0	0.794507	0.73805
Nef-mediates down modulation of cell surface receptors by recruiting them to clathrin adapters	0.1	0.929085	0.792	0.15	0.974799	0.42075	0.05	0.794507	0.20805
Negative regulation of FGFR signaling	0.0263158	0.929085	0.80495	0.0789474	0.974799	0.6167	0.0526316	0.794507	0.1951
NEP/NS2 Interacts with the Cellular Export Machinery	0.0769231	0.929085	0.27855	0.0769231	0.974799	0.8004	0	0.794507	0.7215
Nephrin interactions	0.047619	0.929085	0.5089	0.047619	0.974799	0.9389	0	0.794507	0.49115
Neuronal System	0.0333333	0.929085	0.75885	0.118519	0.974799	0.65355	0.0851852	0.794507	0.2412
Neurotransmitter Receptor Binding And Downstream Transmission In The Postsynaptic Cell	0.0310078	0.929085	0.7955	0.139535	0.974799	0.53125	0.108527	0.794507	0.20455
Neurotransmitter Release Cycle	0.0833333	0.929085	0.5984	0.111111	0.974799	0.8293	0.0277778	0.794507	0.40165
NGF signalling via TRKA from the plasma membrane	0.0315789	0.929085	0.7653	0.0947368	0.974799	0.58725	0.0631579	0.794507	0.23475
Nitric oxide stimulates guanylate cyclase	0.111111	0.929085	0.73955	0.333333	0.974799	0.10835	0.222222	0.794507	0.2605
Nonsense Mediated Decay Enhanced by the Exon Junction Complex	0.057971	0.929085	0.2961	0.057971	0.974799	0.61235	0	0.794507	0.70395
Nonsense Mediated Decay Independent of the Exon Junction Complex	0.0555556	0.929085	0.27785	0.0555556	0.974799	0.5814	0	0.794507	0.7222
Nonsense-Mediated Decay	0.057971	0.929085	0.29375	0.057971	0.974799	0.60455	0	0.794507	0.7063
NOTCH1 Intracellular Domain Regulates Transcription	0.0487805	0.929085	0.3844	0.121951	0.974799	0.7364	0.0731707	0.794507	0.61565
NRAGE signals death through JNK	0	0.929085	0.83375	0.0681818	0.974799	0.80875	0.0681818	0.794507	0.1663
Nuclear Events (kinase and transcription factor activation)	0.0869565	0.929085	0.3132	0.0869565	0.974799	0.67915	0	0.794507	0.68685
Nuclear import of Rev protein	0.0714286	0.929085	0.3036	0.0714286	0.974799	0.80215	0	0.794507	0.69645
Nuclear Receptor transcription pathway	0.04	0.929085	0.7458	0.16	0.974799	0.46465	0.12	0.794507	0.25425
Nuclear signaling by ERBB4	0.0555556	0.929085	0.7762	0.138889	0.974799	0.4528	0.0833333	0.794507	0.22385
Nucleosome assembly	0.0277778	0.929085	0.26005	0.0555556	0.974799	0.9136	0.0277778	0.794507	0.74
Nucleotide Excision Repair	0	0.929085	0.4925	0.0454545	0.974799	0.8932	0.0454545	0.794507	0.50755
Nucleotide-binding domain, leucine rich repeat containing receptor (NLR) signaling pathways	0.0227273	0.929085	0.4152	0.0454545	0.974799	0.83085	0.0227273	0.794507	0.58485
O-linked glycosylation of mucins	0.0178571	0.929085	0.7959	0.142857	0.974799	0.6784	0.125	0.794507	0.20415
Olfactory Signaling Pathway	0	0.929085	0.67205	0.101449	0.974799	0.7353	0.101449	0.794507	0.328
Opioid Signalling	0.027027	0.929085	0.79805	0.0945946	0.974799	0.7239	0.0675676	0.794507	0.202
Orc1 removal from chromatin	0.0151515	0.929085	0.49595	0.030303	0.974799	0.895	0.0151515	0.794507	0.5041
p53-Dependent G1 DNA Damage Response	0.0188679	0.929085	0.50535	0.0566038	0.974799	0.79	0.0377358	0.794507	0.4947
p53-Dependent G1/S DNA damage checkpoint	0.0188679	0.929085	0.5051	0.0566038	0.974799	0.7915	0.0377358	0.794507	0.49495
p53-Independent DNA Damage Response	0.0208333	0.929085	0.487	0.0208333	0.974799	0.89045	0	0.794507	0.51305
p53-Independent G1/S DNA damage checkpoint	0.0208333	0.929085	0.48445	0.0208333	0.974799	0.8907	0	0.794507	0.5156
p75 NTR receptor-mediated signalling	0.0246914	0.929085	0.73555	0.0864198	0.974799	0.791	0.0617284	0.794507	0.2645
Packaging Of Telomere Ends	0.0454545	0.929085	0.25615	0.0909091	0.974799	0.76395	0.0454545	0.794507	0.7439
Pausing and recovery of HIV-1 elongation	0	0.929085	0.5101	0.037037	0.974799	0.77385	0.037037	0.794507	0.48995
Pausing and recovery of Tat-mediated HIV-1 elongation	0	0.929085	0.54	0.0384615	0.974799	0.80735	0.0384615	0.794507	0.46005
PD-1 signaling	0.05	0.929085	0.30175	0.05	0.974799	0.6188	0	0.794507	0.6983
Peptide chain elongation	0.0769231	0.929085	0.2533	0.0769231	0.974799	0.5376	0	0.794507	0.74675
Peptide hormone metabolism	0.0149254	0.929085	0.6587	0.0746269	0.974799	0.8007	0.0597015	0.794507	0.34135
Peptide ligand-binding receptors	0.0240964	0.929085	0.7872	0.144578	0.974799	0.5038	0.120482	0.794507	0.21285
PERK regulated gene expression	0.0384615	0.929085	0.4858	0.0384615	0.974799	0.74005	0	0.794507	0.51425
Phagosomal maturation (early endosomal stage)	0.03125	0.929085	0.6275	0.125	0.974799	0.6858	0.09375	0.794507	0.37255
Phase 1 - Functionalization of compounds	0	0.929085	0.80435	0.0806452	0.974799	0.7429	0.0806452	0.794507	0.1957
Phase II conjugation	0.0754717	0.929085	0.41355	0.169811	0.974799	0.3646	0.0943396	0.794507	0.5865
Phospholipase C-mediated cascade	0.0192308	0.929085	0.814	0.0769231	0.974799	0.5619	0.0576923	0.794507	0.18605
Phospholipid metabolism	0.0390625	0.929085	0.64215	0.0859375	0.974799	0.8714	0.046875	0.794507	0.3579
PI Metabolism	0.0625	0.929085	0.311	0.0833333	0.974799	0.94125	0.0208333	0.794507	0.68905
PI-3K cascade	0.03125	0.929085	0.832	0.114583	0.974799	0.52635	0.0833333	0.794507	0.16805
PI3K events in ERBB2 signaling	0.03125	0.929085	0.8364	0.114583	0.974799	0.53065	0.0833333	0.794507	0.16365
PI3K events in ERBB4 signaling	0.03125	0.929085	0.8378	0.114583	0.974799	0.52345	0.0833333	0.794507	0.16225
PI3K/AKT Signaling in Cancer	0.03125	0.929085	0.83035	0.114583	0.974799	0.5336	0.0833333	0.794507	0.1697
PIP3 activates AKT signaling	0.03125	0.929085	0.8301	0.114583	0.974799	0.52825	0.0833333	0.794507	0.16995
PKB-mediated events	0.0833333	0.929085	0.4567	0.125	0.974799	0.68245	0.0416667	0.794507	0.54335
Platelet activation, signaling and aggregation	0.0263158	0.929085	0.81305	0.105263	0.974799	0.60865	0.0789474	0.794507	0.187
Platelet homeostasis	0.0533333	0.929085	0.68375	0.173333	0.974799	0.46655	0.12	0.794507	0.3163
PLC beta mediated events	0.025	0.929085	0.67665	0.075	0.974799	0.6462	0.05	0.794507	0.3234
PLC-gamma1 signalling	0.0322581	0.929085	0.709	0.0967742	0.974799	0.49595	0.0645161	0.794507	0.29105
PLCG1 events in ERBB2 signaling	0.03125	0.929085	0.5558	0.09375	0.974799	0.5632	0.0625	0.794507	0.44425
Post NMDA receptor activation events	0.0967742	0.929085	0.48995	0.129032	0.974799	0.43795	0.0322581	0.794507	0.5101
Post-Elongation Processing of Intron-Containing pre-mRNA	0.0322581	0.929085	0.43615	0.0645161	0.974799	0.8846	0.0322581	0.794507	0.5639
Post-Elongation Processing of Intronless pre-mRNA	0.047619	0.929085	0.3589	0.047619	0.974799	0.8825	0	0.794507	0.64115
Post-Elongation Processing of the Transcript	0.0263158	0.929085	0.43525	0.0526316	0.974799	0.89705	0.0263158	0.794507	0.5648
Post-translational modification: synthesis of GPI-anchored proteins	0.04	0.929085	0.46495	0.08	0.974799	0.90825	0.04	0.794507	0.5351
Post-translational protein modification	0.027933	0.929085	0.79695	0.0893855	0.974799	0.81995	0.0614525	0.794507	0.2031
Potassium Channels	0.0326087	0.929085	0.75865	0.119565	0.974799	0.67535	0.0869565	0.794507	0.2414
PPARA Activates Gene Expression	0.0490196	0.929085	0.5499	0.107843	0.974799	0.597	0.0588235	0.794507	0.45015
Pre-NOTCH Expression and Processing	0.025641	0.929085	0.4562	0.025641	0.974799	0.8152	0	0.794507	0.54385
Pre-NOTCH Transcription and Translation	0.0384615	0.929085	0.3585	0.0384615	0.974799	0.73625	0	0.794507	0.64155
Prefoldin mediated transfer of substrate to CCT/TriC	0.08	0.929085	0.3791	0.08	0.974799	0.59955	0	0.794507	0.62095
Processing of Capped Intron-Containing Pre-mRNA	0.0555556	0.929085	0.3514	0.0793651	0.974799	0.74825	0.0238095	0.794507	0.64865
Processing of Capped Intronless Pre-mRNA	0.047619	0.929085	0.3597	0.047619	0.974799	0.88405	0	0.794507	0.64035
Protein folding	0.0612245	0.929085	0.3985	0.122449	0.974799	0.6826	0.0612245	0.794507	0.60155
Purine metabolism	0.03125	0.929085	0.3965	0.03125	0.974799	0.8088	0	0.794507	0.60355
Pyrimidine metabolism	0.0416667	0.929085	0.68985	0.125	0.974799	0.6748	0.0833333	0.794507	0.3102
Pyruvate metabolism	0	0.929085	0.50075	0.05	0.974799	0.5977	0.05	0.794507	0.4993
Pyruvate metabolism and Citric Acid (TCA) cycle	0	0.929085	0.5599	0.0789474	0.974799	0.682	0.0789474	0.794507	0.44015
Recruitment of mitotic centrosome proteins and complexes	0.0597015	0.929085	0.32415	0.0597015	0.974799	0.8809	0	0.794507	0.6759
Recycling pathway of L1	0.166667	0.929085	0.62135	0.208333	0.974799	0.46035	0.0416667	0.794507	0.3787
Regulation of activated PAK-2p34 by proteasome mediated degradation	0.0444444	0.929085	0.4881	0.0444444	0.974799	0.87165	0	0.794507	0.51195
Regulation of APC/C activators between G1/S and early anaphase	0.0289855	0.929085	0.4996	0.0289855	0.974799	0.904	0	0.794507	0.50045
Regulation of Apoptosis	0.0357143	0.929085	0.56315	0.0714286	0.974799	0.86865	0.0357143	0.794507	0.4369
Regulation of beta-cell development	0	0.929085	0.8357	0.111111	0.974799	0.3845	0.111111	0.794507	0.16435
Regulation of Cholesterol Biosynthesis by SREBP (SREBF)	0.04	0.929085	0.4515	0.08	0.974799	0.6956	0.04	0.794507	0.54855
Regulation of DNA replication	0.0140845	0.929085	0.5212	0.028169	0.974799	0.87645	0.0140845	0.794507	0.47885
Regulation of Glucokinase by Glucokinase Regulatory Protein	0.0769231	0.929085	0.36105	0.115385	0.974799	0.6861	0.0384615	0.794507	0.639
Regulation of Hypoxia-inducible Factor (HIF) by Oxygen	0.0952381	0.929085	0.3659	0.190476	0.974799	0.64195	0.0952381	0.794507	0.63415
Regulation of IFNA signaling	0.15	0.929085	0.38415	0.2	0.974799	0.3681	0.05	0.794507	0.6159
Regulation of Insulin Secretion	0.0428571	0.929085	0.7653	0.0857143	0.974799	0.80345	0.0428571	0.794507	0.23475
Regulation of Insulin Secretion by Glucagon-like Peptide-1	0.0277778	0.929085	0.70385	0.0833333	0.974799	0.7909	0.0555556	0.794507	0.2962
Regulation of Insulin-like Growth Factor (IGF) Transport and Uptake by Insulin-like Growth Factor Binding Proteins (IGFBPs)	0	0.929085	0.74025	0.0952381	0.974799	0.5751	0.0952381	0.794507	0.2598
Regulation of Lipid Metabolism by Peroxisome proliferator-activated receptor alpha (PPARalpha)	0.047619	0.929085	0.58305	0.114286	0.974799	0.57135	0.0666667	0.794507	0.417
Regulation of mitotic cell cycle	0.027027	0.929085	0.4827	0.027027	0.974799	0.90595	0	0.794507	0.51735
Regulation of mRNA Stability by Proteins that Bind AU-rich Elements	0.0263158	0.929085	0.45405	0.0263158	0.974799	0.81355	0	0.794507	0.546
Regulation of ornithine decarboxylase (ODC)	0	0.929085	0.58705	0.0212766	0.974799	0.8904	0.0212766	0.794507	0.413
Regulation of Water Balance by Renal Aquaporins	0.0540541	0.929085	0.75645	0.135135	0.974799	0.70175	0.0810811	0.794507	0.2436
Regulatory RNA pathways	0	0.929085	0.36075	0.0434783	0.974799	0.59885	0.0434783	0.794507	0.6393
Removal of licensing factors from origins	0.0147059	0.929085	0.50045	0.0294118	0.974799	0.8901	0.0147059	0.794507	0.4996
Respiratory electron transport	0.057971	0.929085	0.50535	0.0724638	0.974799	0.6932	0.0144928	0.794507	0.4947
Respiratory electron transport, ATP synthesis by chemiosmotic coupling, and heat production by uncoupling proteins.	0.047619	0.929085	0.4997	0.0714286	0.974799	0.7199	0.0238095	0.794507	0.50035
Rev-mediated nuclear export of HIV-1 RNA	0.0689655	0.929085	0.29215	0.0689655	0.974799	0.7846	0	0.794507	0.7079
Rho GTPase cycle	0.026087	0.929085	0.7602	0.0869565	0.974799	0.79365	0.0608696	0.794507	0.23985
Ribosomal scanning and start codon recognition	0.0555556	0.929085	0.29885	0.0555556	0.974799	0.7376	0	0.794507	0.7012
RIG-I/MDA5 mediated induction of IFN-alpha/beta pathways	0.0704225	0.929085	0.41555	0.0985915	0.974799	0.6412	0.028169	0.794507	0.5845
RNA Pol II CTD phosphorylation and interaction with CE	0	0.929085	0.5599	0.0454545	0.974799	0.8506	0.0454545	0.794507	0.44015
RNA Polymerase I, RNA Polymerase III, and Mitochondrial Transcription	0.0128205	0.929085	0.4569	0.0769231	0.974799	0.8063	0.0641026	0.794507	0.54315
RNA Polymerase II HIV-1 Promoter Escape	0.0294118	0.929085	0.582	0.0588235	0.974799	0.8674	0.0294118	0.794507	0.41805
RNA Polymerase II Pre-transcription Events	0.0196078	0.929085	0.515	0.0392157	0.974799	0.9159	0.0196078	0.794507	0.48505
RNA Polymerase II Promoter Escape	0.0294118	0.929085	0.57415	0.0588235	0.974799	0.87135	0.0294118	0.794507	0.4259
RNA Polymerase II Transcription	0.0224719	0.929085	0.4828	0.0449438	0.974799	0.91335	0.0224719	0.794507	0.51725
RNA Polymerase II Transcription Elongation	0	0.929085	0.4979	0.0277778	0.974799	0.8999	0.0277778	0.794507	0.50215
RNA Polymerase II Transcription Initiation	0.0294118	0.929085	0.5754	0.0588235	0.974799	0.8673	0.0294118	0.794507	0.42465
RNA Polymerase II Transcription Initiation And Promoter Clearance	0.0294118	0.929085	0.5661	0.0588235	0.974799	0.8743	0.0294118	0.794507	0.43395
RNA Polymerase II Transcription Pre-Initiation And Promoter Opening	0.0294118	0.929085	0.577	0.0588235	0.974799	0.87005	0.0294118	0.794507	0.42305
RNA Polymerase II Transcription Termination	0.0263158	0.929085	0.4334	0.0526316	0.974799	0.895	0.0263158	0.794507	0.56665
RNA Polymerase III Abortive And Retractive Initiation	0	0.929085	0.7064	0.108108	0.974799	0.6403	0.108108	0.794507	0.29365
RNA Polymerase III Transcription	0	0.929085	0.71455	0.108108	0.974799	0.63675	0.108108	0.794507	0.2855
RNA Polymerase III Transcription Initiation	0	0.929085	0.6208	0.0625	0.974799	0.7718	0.0625	0.794507	0.37925
RNA Polymerase III Transcription Initiation From Type 1 Promoter	0	0.929085	0.57975	0.04	0.974799	0.90745	0.04	0.794507	0.4203
RNA Polymerase III Transcription Initiation From Type 2 Promoter	0	0.929085	0.5883	0.0416667	0.974799	0.9071	0.0416667	0.794507	0.41175
RNA Polymerase III Transcription Initiation From Type 3 Promoter	0	0.929085	0.64315	0.04	0.974799	0.78185	0.04	0.794507	0.3569
RNA Polymerase III Transcription Termination	0	0.929085	0.75965	0.0952381	0.974799	0.6925	0.0952381	0.794507	0.2404
RORA Activates Circadian Expression	0	0.929085	0.26495	0	0.974799	0.8075	0	0.794507	0.7351
S Phase	0.0169492	0.929085	0.46075	0.0254237	0.974799	0.93955	0.00847458	0.794507	0.5393
SCF-beta-TrCP mediated degradation of Emi1	0.02	0.929085	0.503	0.02	0.974799	0.91315	0	0.794507	0.49705
SCF(Skp2)-mediated degradation of p27/p21	0.0192308	0.929085	0.5391	0.0384615	0.974799	0.81635	0.0192308	0.794507	0.46095
Semaphorin interactions	0.0634921	0.929085	0.3199	0.126984	0.974799	0.54805	0.0634921	0.794507	0.68015
Separation of Sister Chromatids	0.0268456	0.929085	0.44755	0.0268456	0.974799	0.95485	0	0.794507	0.5525
SHC1 events in ERBB2 signaling	0.0416667	0.929085	0.63485	0.125	0.974799	0.3775	0.0833333	0.794507	0.3652
SHC1 events in ERBB4 signaling	0.05	0.929085	0.57265	0.1	0.974799	0.4044	0.05	0.794507	0.4274
Signal amplification	0.0384615	0.929085	0.7208	0.0769231	0.974799	0.87345	0.0384615	0.794507	0.27925
Signal Transduction	0.0376506	0.929085	0.7992	0.120482	0.974799	0.651	0.0828313	0.794507	0.20085
Signal transduction by L1	0.0666667	0.929085	0.50075	0.133333	0.974799	0.6502	0.0666667	0.794507	0.4993
Signaling by EGFR	0.0426829	0.929085	0.7234	0.109756	0.974799	0.5852	0.0670732	0.794507	0.27665
Signaling by EGFR in Cancer	0.0421687	0.929085	0.732	0.108434	0.974799	0.59155	0.0662651	0.794507	0.26805
Signaling by ERBB2	0.0337838	0.929085	0.74945	0.0945946	0.974799	0.6214	0.0608108	0.794507	0.2506
Signaling by ERBB4	0.0428571	0.929085	0.7616	0.114286	0.974799	0.5437	0.0714286	0.794507	0.23845
Signaling by FGFR	0.0337838	0.929085	0.74935	0.0945946	0.974799	0.5551	0.0608108	0.794507	0.2507
Signaling by FGFR in disease	0.0372671	0.929085	0.7027	0.0931677	0.974799	0.57185	0.0559006	0.794507	0.29735
Signaling by FGFR1 mutants	0.0357143	0.929085	0.7361	0.107143	0.974799	0.58325	0.0714286	0.794507	0.26395
Signaling by GPCR	0.0323102	0.929085	0.7326	0.119548	0.974799	0.6721	0.0872375	0.794507	0.26745
Signaling by Hippo	0.1	0.929085	0.4942	0.2	0.974799	0.38385	0.1	0.794507	0.50585
Signaling by Interleukins	0.0196078	0.929085	0.31915	0.0294118	0.974799	0.84785	0.00980392	0.794507	0.6809
Signaling by NOTCH	0.0531915	0.929085	0.55315	0.138298	0.974799	0.65675	0.0851064	0.794507	0.4469
Signaling by NOTCH1	0.0769231	0.929085	0.53655	0.2	0.974799	0.5862	0.123077	0.794507	0.4635
Signaling by NOTCH1 HD Domain Mutants in Cancer	0.0769231	0.929085	0.53655	0.2	0.974799	0.58585	0.123077	0.794507	0.4635
Signaling by NOTCH1 HD+PEST Domain Mutants in Cancer	0.0769231	0.929085	0.5356	0.2	0.974799	0.58855	0.123077	0.794507	0.46445
Signaling by NOTCH1 in Cancer	0.0769231	0.929085	0.54465	0.2	0.974799	0.5831	0.123077	0.794507	0.4554
Signaling by NOTCH1 PEST Domain Mutants in Cancer	0.0769231	0.929085	0.54005	0.2	0.974799	0.58475	0.123077	0.794507	0.46
Signaling by NOTCH1 t(7;9)(NOTCH1:M1580_K2555) Translocation Mutant	0.0769231	0.929085	0.5405	0.2	0.974799	0.5876	0.123077	0.794507	0.45955
Signaling by PDGF	0.0295858	0.929085	0.7938	0.106509	0.974799	0.6343	0.0769231	0.794507	0.20625
Signaling by Rho GTPases	0.026087	0.929085	0.7643	0.0869565	0.974799	0.7958	0.0608696	0.794507	0.23575
Signaling by SCF-KIT	0.030303	0.929085	0.7859	0.113636	0.974799	0.55405	0.0833333	0.794507	0.21415
Signaling by the B Cell Receptor (BCR)	0.0374332	0.929085	0.53855	0.0802139	0.974799	0.68975	0.0427807	0.794507	0.4615
Signaling by Wnt	0.0322581	0.929085	0.4291	0.0322581	0.974799	0.86145	0	0.794507	0.57095
Signalling by NGF	0.0298507	0.929085	0.74475	0.0895522	0.974799	0.6587	0.0597015	0.794507	0.2553
Signalling to ERKs	0	0.929085	0.4524	0.0555556	0.974799	0.7568	0.0555556	0.794507	0.54765
Signalling to RAS	0	0.929085	0.7779	0.0769231	0.974799	0.64855	0.0769231	0.794507	0.22215
Smooth Muscle Contraction	0.0909091	0.929085	0.7555	0.181818	0.974799	0.14705	0.0909091	0.794507	0.24455
snRNP Assembly	0.047619	0.929085	0.34895	0.047619	0.974799	0.88995	0	0.794507	0.6511
Sphingolipid de novo biosynthesis	0.0666667	0.929085	0.31465	0.166667	0.974799	0.51035	0.1	0.794507	0.6854
SRP-dependent cotranslational protein targeting to membrane	0.0405405	0.929085	0.32425	0.0405405	0.974799	0.7144	0	0.794507	0.6758
Stabilization of p53	0.0208333	0.929085	0.4994	0.0416667	0.974799	0.83155	0.0208333	0.794507	0.50065
Sulfur amino acid metabolism	0.0909091	0.929085	0.31325	0.0909091	0.974799	0.64585	0	0.794507	0.6868
Switching of origins to a post-replicative state	0.0151515	0.929085	0.50705	0.030303	0.974799	0.89165	0.0151515	0.794507	0.493
Synthesis of DNA	0.0217391	0.929085	0.4601	0.0326087	0.974799	0.9088	0.0108696	0.794507	0.53995
Synthesis of PIPs at the plasma membrane	0.0625	0.929085	0.3964	0.09375	0.974799	0.90295	0.03125	0.794507	0.60365
TAK1 activates NFkB by phosphorylation and activation of IKKs complex	0	0.929085	0.2763	0	0.974799	0.9527	0	0.794507	0.72375
Tat-mediated elongation of the HIV-1 transcript	0	0.929085	0.52035	0.0285714	0.974799	0.91855	0.0285714	0.794507	0.4797
Tat-mediated HIV-1 elongation arrest and recovery	0	0.929085	0.5418	0.0384615	0.974799	0.8003	0.0384615	0.794507	0.45825
Telomere C-strand (Lagging Strand) Synthesis	0.0454545	0.929085	0.3809	0.0454545	0.974799	0.8769	0	0.794507	0.61915
Telomere Maintenance	0.0416667	0.929085	0.3091	0.0625	0.974799	0.9044	0.0208333	0.794507	0.69095
Termination of O-glycan biosynthesis	0.0454545	0.929085	0.7925	0.227273	0.974799	0.3023	0.181818	0.794507	0.20755
The citric acid (TCA) cycle and respiratory electron transport	0.0336134	0.929085	0.5068	0.0756303	0.974799	0.7188	0.0420168	0.794507	0.49325
The role of Nef in HIV-1 replication and disease pathogenesis	0.111111	0.929085	0.53205	0.148148	0.974799	0.39905	0.037037	0.794507	0.468
Thrombin signalling through proteinase activated receptors (PARs)	0.037037	0.929085	0.6596	0.0740741	0.974799	0.85185	0.037037	0.794507	0.34045
Toll Like Receptor 10 (TLR10) Cascade	0.0422535	0.929085	0.2584	0.0422535	0.974799	0.87895	0	0.794507	0.74165
Toll Like Receptor 2 (TLR2) Cascade	0.0506329	0.929085	0.26435	0.0506329	0.974799	0.8374	0	0.794507	0.7357
Toll Like Receptor 4 (TLR4) Cascade	0.0576923	0.929085	0.287	0.0865385	0.974799	0.7348	0.0288462	0.794507	0.71305
Toll Like Receptor 5 (TLR5) Cascade	0.0422535	0.929085	0.2685	0.0422535	0.974799	0.88335	0	0.794507	0.73155
Toll Like Receptor 7/8 (TLR7/8) Cascade	0.0410959	0.929085	0.3241	0.0410959	0.974799	0.85695	0	0.794507	0.67595
Toll Like Receptor 9 (TLR9) Cascade	0.038961	0.929085	0.287	0.038961	0.974799	0.8468	0	0.794507	0.71305
Toll Like Receptor TLR1:TLR2 Cascade	0.0506329	0.929085	0.25755	0.0506329	0.974799	0.83665	0	0.794507	0.7425
Toll Like Receptor TLR6:TLR2 Cascade	0.0506329	0.929085	0.25725	0.0506329	0.974799	0.83315	0	0.794507	0.7428
Toll-Like Receptors Cascades	0.0495868	0.929085	0.3069	0.0743802	0.974799	0.7142	0.0247934	0.794507	0.69315
TRAF6 mediated induction of NFkB and MAP kinases upon TLR7/8 or 9 activation	0.0422535	0.929085	0.2867	0.0422535	0.974799	0.86305	0	0.794507	0.71335
TRAF6 mediated IRF7 activation	0.0714286	0.929085	0.60065	0.142857	0.974799	0.5625	0.0714286	0.794507	0.3994
TRAF6 mediated NF-kB activation	0.047619	0.929085	0.3858	0.047619	0.974799	0.8776	0	0.794507	0.61425
trans-Golgi Network Vesicle Budding	0.0169492	0.929085	0.84215	0.0677966	0.974799	0.7536	0.0508475	0.794507	0.1579
Transcription	0.0192308	0.929085	0.45575	0.0641026	0.974799	0.8725	0.0448718	0.794507	0.5443
Transcription of the HIV genome	0.0188679	0.929085	0.5144	0.0377358	0.974799	0.91685	0.0188679	0.794507	0.48565
Transcription-coupled NER (TC-NER)	0	0.929085	0.47725	0.025641	0.974799	0.93155	0.025641	0.794507	0.5228
Transcriptional Regulation of White Adipocyte Differentiation	0.0416667	0.929085	0.60605	0.125	0.974799	0.553	0.0833333	0.794507	0.394
Transferrin endocytosis and recycling	0	0.929085	0.64855	0.037037	0.974799	0.8544	0.037037	0.794507	0.3515
Translation	0.0485437	0.929085	0.32415	0.0485437	0.974799	0.7629	0	0.794507	0.6759
Translation initiation complex formation	0.0571429	0.929085	0.30195	0.0571429	0.974799	0.71135	0	0.794507	0.6981
Translocation of GLUT4 to the Plasma Membrane	0.0208333	0.929085	0.57335	0.0416667	0.974799	0.8635	0.0208333	0.794507	0.4267
Transmembrane transport of small molecules	0.0294118	0.929085	0.7899	0.0861345	0.974799	0.8349	0.0567227	0.794507	0.21015
Transmission across Chemical Synapses	0.0384615	0.929085	0.758	0.126374	0.974799	0.60485	0.0879121	0.794507	0.24205
Transport of glucose and other sugars, bile salts and organic acids, metal ions and amine compounds	0.0111111	0.929085	0.7669	0.0555556	0.974799	0.83445	0.0444444	0.794507	0.23315
Transport of inorganic cations/anions and amino acids/oligopeptides	0.032967	0.929085	0.771	0.0879121	0.974799	0.7493	0.0549451	0.794507	0.22905
Transport of Mature mRNA derived from an Intron-Containing Transcript	0.0444444	0.929085	0.3899	0.0666667	0.974799	0.9011	0.0222222	0.794507	0.61015
Transport of Mature mRNA Derived from an Intronless Transcript	0.0625	0.929085	0.3436	0.0625	0.974799	0.93255	0	0.794507	0.65645
Transport of Mature mRNAs Derived from Intronless Transcripts	0.0606061	0.929085	0.3348	0.0606061	0.974799	0.9287	0	0.794507	0.66525
Transport of Mature Transcript to Cytoplasm	0.0408163	0.929085	0.3952	0.0612245	0.974799	0.9165	0.0204082	0.794507	0.60485
Transport of Ribonucleoproteins into the Host Nucleus	0.0769231	0.929085	0.2702	0.0769231	0.974799	0.84685	0	0.794507	0.72985
Transport of the SLBP Dependant Mature mRNA	0.0666667	0.929085	0.3184	0.0666667	0.974799	0.8955	0	0.794507	0.68165
Transport of the SLBP independent Mature mRNA	0.0689655	0.929085	0.3141	0.0689655	0.974799	0.9091	0	0.794507	0.68595
Transport to the Golgi and subsequent modification	0.0606061	0.929085	0.64585	0.0909091	0.974799	0.75415	0.030303	0.794507	0.3542
Triglyceride Biosynthesis	0.027027	0.929085	0.3334	0.027027	0.974799	0.759	0	0.794507	0.66665
tRNA Aminoacylation	0	0.929085	0.546	0.025641	0.974799	0.9248	0.025641	0.794507	0.45405
Ubiquitin Mediated Degradation of Phosphorylated Cdc25A	0.0208333	0.929085	0.4915	0.0208333	0.974799	0.8894	0	0.794507	0.50855
Ubiquitin-dependent degradation of Cyclin D	0.0217391	0.929085	0.4998	0.0217391	0.974799	0.90835	0	0.794507	0.50025
Ubiquitin-dependent degradation of Cyclin D1	0.0217391	0.929085	0.4988	0.0217391	0.974799	0.90465	0	0.794507	0.50125
Unfolded Protein Response	0.0133333	0.929085	0.5408	0.0266667	0.974799	0.92625	0.0133333	0.794507	0.45925
Vif-mediated degradation of APOBEC3G	0.0208333	0.929085	0.52435	0.0208333	0.974799	0.91975	0	0.794507	0.4757
Viral mRNA Translation	0.0576923	0.929085	0.2612	0.0576923	0.974799	0.5855	0	0.794507	0.73885
Voltage gated Potassium channels	0.0238095	0.929085	0.73015	0.0952381	0.974799	0.8176	0.0714286	0.794507	0.2699
Vpr-mediated nuclear import of PICs	0.0714286	0.929085	0.2532	0.0714286	0.974799	0.7388	0	0.794507	0.74685
Vpu mediated degradation of CD4	0.0212766	0.929085	0.4813	0.0212766	0.974799	0.8976	0	0.794507	0.51875
YAP1- and WWTR1 (TAZ)-stimulated gene expression	0.0416667	0.929085	0.29795	0.0833333	0.974799	0.4852	0.0416667	0.794507	0.7021
SLC-mediated transmembrane transport	0.0294118	0.94034	0.8543	0.092437	0.974799	0.7185	0.0630252	0.794507	0.14575
A tetrasaccharide linker sequence is required for GAG synthesis	0.0416667	0.942984	0.8583	0.0416667	0.974799	0.50935	0	0.794507	0.14175
CDO in myogenesis	0	0.945697	0.90035	0	0.974799	0.7446	0	0.794507	0.0997
Cell junction organization	0.0126582	0.945697	0.88925	0.0886076	0.974799	0.50865	0.0759494	0.794507	0.1108
Cell-cell junction organization	0.0181818	0.945697	0.8754	0.0545455	0.974799	0.66385	0.0363636	0.794507	0.12465
Constitutive PI3K/AKT Signaling in Cancer	0.0235294	0.945697	0.9004	0.117647	0.974799	0.51225	0.0941176	0.794507	0.09965
FGFR ligand binding and activation	0	0.945697	0.89455	0.0869565	0.974799	0.48505	0.0869565	0.794507	0.1055
FRS2-mediated cascade	0	0.945697	0.8748	0.0540541	0.974799	0.74	0.0540541	0.794507	0.12525
Gap junction trafficking	0	0.945697	0.90105	0.12	0.974799	0.47435	0.12	0.794507	0.099
Gap junction trafficking and regulation	0	0.945697	0.9032	0.111111	0.974799	0.4453	0.111111	0.794507	0.09685
Integrin alphaIIb beta3 signaling	0.04	0.945697	0.87115	0.08	0.974799	0.4859	0.04	0.794507	0.1289
IRS-related events	0.027027	0.945697	0.90415	0.0675676	0.974799	0.8274	0.0405405	0.794507	0.0959
IRS-related events triggered by IGF1R	0.025974	0.945697	0.90305	0.0779221	0.974799	0.8162	0.0519481	0.794507	0.097
Keratan sulfate/keratin metabolism	0	0.945697	0.8881	0.0689655	0.974799	0.81745	0.0689655	0.794507	0.11195
Metabolism of steroid hormones and vitamin D	0	0.945697	0.87765	0.0769231	0.974799	0.64695	0.0769231	0.794507	0.1224
MHC class II antigen presentation	0.0430108	0.945697	0.89505	0.0967742	0.974799	0.70585	0.0537634	0.794507	0.105
Muscle contraction	0.0408163	0.945697	0.87125	0.183673	0.974799	0.21505	0.142857	0.794507	0.1288
Myogenesis	0	0.945697	0.9007	0	0.974799	0.74225	0	0.794507	0.09935
NCAM signaling for neurite out-growth	0.016129	0.945697	0.88295	0.112903	0.974799	0.6789	0.0967742	0.794507	0.1171
NCAM1 interactions	0	0.945697	0.8949	0.135135	0.974799	0.7664	0.135135	0.794507	0.10515
Netrin-1 signaling	0.047619	0.945697	0.87105	0.166667	0.974799	0.3109	0.119048	0.794507	0.129
PI3K/AKT activation	0.030303	0.945697	0.8662	0.121212	0.974799	0.5051	0.0909091	0.794507	0.13385
Platelet degranulation	0	0.945697	0.89565	0.105263	0.974799	0.4842	0.105263	0.794507	0.1044
Response to elevated platelet cytosolic Ca2+	0.0123457	0.945697	0.89405	0.111111	0.974799	0.46475	0.0987654	0.794507	0.106
Signaling by FGFR mutants	0.0232558	0.945697	0.892	0.0697674	0.974799	0.70355	0.0465116	0.794507	0.10805
Signaling by Insulin receptor	0.0196078	0.945697	0.8889	0.0784314	0.974799	0.78245	0.0588235	0.794507	0.11115
Steroid hormones	0	0.945697	0.87715	0.0769231	0.974799	0.6433	0.0769231	0.794507	0.1229
Synthesis of IP3 and IP4 in the cytosol	0	0.945697	0.88165	0.166667	0.974799	0.77515	0.166667	0.794507	0.1184
Synthesis of PA	0.0384615	0.945697	0.90565	0.0769231	0.974799	0.8083	0.0384615	0.794507	0.0944
IRS-mediated signalling	0.0273973	0.953251	0.9145	0.0684932	0.974799	0.81785	0.0410959	0.794507	0.08555
Membrane Trafficking	0.0292398	0.956906	0.92125	0.0877193	0.974799	0.7771	0.0584795	0.794507	0.0788
Sphingolipid metabolism	0.0322581	0.956906	0.92075	0.145161	0.974799	0.44025	0.112903	0.794507	0.0793
Striated Muscle Contraction	0	0.961809	0.9276	0.16129	0.974799	0.2707	0.16129	0.794507	0.07245
IGF1R signaling cascade	0.025	0.964532	0.93585	0.0875	0.974799	0.77535	0.0625	0.794507	0.0642
Lysosome Vesicle Biogenesis	0.0434783	0.964532	0.9384	0.130435	0.974799	0.5158	0.0869565	0.794507	0.06165
SHC-mediated cascade	0	0.964532	0.93225	0.0689655	0.974799	0.58215	0.0689655	0.794507	0.0678
Signaling by Type 1 Insulin-like Growth Factor 1 Receptor (IGF1R)	0.025	0.964532	0.9339	0.0875	0.974799	0.7827	0.0625	0.794507	0.06615
Tight junction interactions	0	0.964532	0.9368	0.0740741	0.974799	0.36595	0.0740741	0.794507	0.06325
Insulin receptor signalling cascade	0.0253165	0.978246	0.9534	0.0886076	0.974799	0.76665	0.0632911	0.794507	0.04665
PI3K Cascade	0.031746	0.982744	0.95945	0.0793651	0.974799	0.8058	0.047619	0.794507	0.0406
Formation of Fibrin Clot (Clotting Cascade)	0.0333333	0.983188	0.96155	0.166667	0.974799	0.34295	0.133333	0.794507	0.0385
Bile acid and bile salt metabolism	0	0.986096	0.9713	0.192308	0.974799	0.5355	0.192308	0.794507	0.02875
Diseases associated with visual transduction	0	0.986096	0.96995	0.150943	0.974799	0.3645	0.150943	0.794507	0.0301
Glycosphingolipid metabolism	0	0.986096	0.97275	0.125	0.974799	0.38235	0.125	0.794507	0.0273
Platelet Aggregation (Plug Formation)	0.0294118	0.986096	0.96905	0.147059	0.974799	0.298	0.117647	0.794507	0.031
Visual phototransduction	0	0.986096	0.9702	0.153846	0.974799	0.3821	0.153846	0.794507	0.02985
Glutamate Binding, Activation of AMPA Receptors and Synaptic Plasticity	0	0.988426	0.9803	0.206897	0.974799	0.1509	0.206897	0.794507	0.01975
Lipid digestion, mobilization, and transport	0.0222222	0.988426	0.98175	0.177778	0.974799	0.446	0.155556	0.794507	0.0183
Metabolism of lipids and lipoproteins	0.0314961	0.988426	0.9786	0.110236	0.974799	0.66605	0.0787402	0.794507	0.02145
Trafficking of AMPA receptors	0	0.988426	0.9809	0.206897	0.974799	0.144	0.206897	0.794507	0.01915
Lipoprotein metabolism	0	0.988526	0.9852	0.142857	0.974799	0.51065	0.142857	0.794507	0.01485
Transport of vitamins, nucleosides, and related molecules	0.0322581	0.988526	0.98415	0.193548	0.974799	0.3857	0.16129	0.794507	0.0159
Retinoid metabolism and transport	0	0.991956	0.9903	0.153846	0.974799	0.32805	0.153846	0.794507	0.00975
PTM: gamma carboxylation, hypusine formation and arylsulfatase activation	0	0.993175	0.9932	0.0769231	0.974799	0.5274	0.0769231	0.794507	0.00685
Activation of Chaperone Genes by XBP1(S)	0	0.929085	0.53925	0.0227273	0.975712	0.9592	0.0227273	0.794507	0.4608
Activation of Chaperones by IRE1alpha	0	0.929085	0.55045	0.0217391	0.976308	0.96365	0.0217391	0.794507	0.4496
Resolution of Sister Chromatid Cohesion	0.0210526	0.929085	0.4029	0.0210526	0.976308	0.9631	0	0.794507	0.59715
Stimuli-sensing channels	0.031746	0.929085	0.57305	0.0793651	0.976308	0.96475	0.047619	0.794507	0.427
Mitotic Prometaphase	0.0196078	0.929085	0.4097	0.0196078	0.976506	0.9666	0	0.794507	0.59035
Cytosolic tRNA aminoacylation	0	0.929085	0.5633	0	0.984518	0.9762	0	0.794507	0.43675
Glucagon-type ligand receptors	0	0.929085	0.7362	0.0384615	0.98672	0.98015	0.0384615	0.794507	0.26385
RNA Polymerase I Transcription Initiation	0	0.929085	0.3664	0	0.98672	0.9826	0	0.794507	0.63365
ABC-family proteins mediated transport	0	0.945697	0.8894	0.0285714	0.98672	0.9834	0.0285714	0.794507	0.11065
Deadenylation-dependent mRNA decay	0	0.929085	0.5188	0	0.989552	0.9879	0	0.794507	0.48125
Deadenylation of mRNA	0	0.929085	0.43575	0	0.992925	0.99295	0	0.794507	0.5643
Circadian Repression of Expression by REV-ERBA	0	0.929085	0.25085	0	0.974799	0.72255	0	0.794988	0.7492
Export of Viral Ribonucleoproteins from Nucleus	0.0740741	0.929085	0.2465	0.0740741	0.974799	0.7681	0	0.795313	0.75355
Fcgamma receptor (FCGR) dependent phagocytosis	0.0493827	0.929085	0.2477	0.0493827	0.974799	0.8461	0	0.795313	0.75235
Interleukin-2 signaling	0.0243902	0.929085	0.24715	0.0487805	0.974799	0.6749	0.0243902	0.795313	0.7529
Negative regulators of RIG-I/MDA5 signaling	0.125	0.929085	0.2437	0.15625	0.974799	0.48475	0.03125	0.796842	0.75635
Circadian Clock	0.04	0.929085	0.234	0.04	0.974799	0.70355	0	0.803338	0.76605
Downstream TCR signaling	0.0277778	0.929085	0.2361	0.0277778	0.974799	0.7095	0	0.803338	0.76395
NOD1/2 Signaling Pathway	0.0357143	0.929085	0.23345	0.0357143	0.974799	0.72195	0	0.803338	0.7666
Role of phospholipids in phagocytosis	0.0344828	0.929085	0.22725	0.0344828	0.974799	0.89795	0	0.808399	0.7728
BMAL1:CLOCK/NPAS2 Activates Circadian Expression	0.0294118	0.929085	0.22485	0.0294118	0.974799	0.61885	0	0.809475	0.7752
Meiotic Recombination	0.0243902	0.929085	0.2178	0.0487805	0.974799	0.88705	0.0243902	0.815394	0.78225
Sema4D induced cell migration and growth-cone collapse	0.0416667	0.929085	0.21575	0.0416667	0.974799	0.791	0	0.816089	0.7843
MyD88-independent cascade	0.0609756	0.929085	0.212	0.0731707	0.974799	0.75435	0.0121951	0.817109	0.78805
Toll Like Receptor 3 (TLR3) Cascade	0.0609756	0.929085	0.21335	0.0731707	0.974799	0.76255	0.0121951	0.817109	0.7867
TRIF-mediated TLR3/TLR4 signaling	0.0609756	0.929085	0.2088	0.0731707	0.974799	0.75375	0.0121951	0.818987	0.79125
Antiviral mechanism by IFN-stimulated genes	0.0634921	0.929085	0.2007	0.0793651	0.974799	0.70385	0.015873	0.825613	0.79935
TRAF6 Mediated Induction of proinflammatory cytokines	0.0483871	0.929085	0.1996	0.0483871	0.974799	0.8754	0	0.825613	0.80045
ISG15 antiviral mechanism	0.0634921	0.929085	0.19335	0.0793651	0.974799	0.7076	0.015873	0.830608	0.8067
Apoptotic cleavage of cellular proteins	0.0857143	0.929085	0.1875	0.114286	0.974799	0.66275	0.0285714	0.835174	0.81255
Signaling by Robo receptor	0.1	0.929085	0.1838	0.133333	0.974799	0.5396	0.0333333	0.837518	0.81625
Generation of second messenger molecules	0.0357143	0.929085	0.1718	0.0357143	0.974799	0.5813	0	0.848355	0.82825
Signaling by BMP	0.26087	0.929085	0.16875	0.391304	0.974799	0.1169	0.130435	0.850004	0.8313
Regulation of actin dynamics for phagocytic cup formation	0.0689655	0.929085	0.152	0.0689655	0.974799	0.71975	0	0.865631	0.84805
Sema4D in semaphorin signaling	0.0344828	0.929085	0.15015	0.0344828	0.974799	0.65305	0	0.866021	0.8499
Antigen Activates B Cell Receptor Leading to Generation of Second Messengers	0.0625	0.929085	0.1463	0.0625	0.974799	0.6826	0	0.868444	0.85375
RNA Polymerase I Chain Elongation	0.030303	0.929085	0.13205	0.0606061	0.974799	0.9566	0.030303	0.88142	0.868
TCR signaling	0.0566038	0.929085	0.1122	0.0566038	0.974799	0.65145	0	0.900029	0.88785
RNA Polymerase I Promoter Clearance	0.025641	0.929085	0.10105	0.0512821	0.974799	0.95305	0.025641	0.909769	0.899
RNA Polymerase I Transcription	0.0243902	0.929085	0.09135	0.0487805	0.974799	0.9367	0.0243902	0.916441	0.9087
Signaling by TGF-beta Receptor Complex	0.0819672	0.929085	0.0924	0.131148	0.974799	0.59885	0.0491803	0.916441	0.90765
SMAD2/SMAD3:SMAD4 heterotrimer regulates transcription	0.0357143	0.929085	0.08315	0.0357143	0.974799	0.7892	0	0.923134	0.9169
Downregulation of SMAD2/3:SMAD4 transcriptional activity	0.190476	0.929085	0.0791	0.238095	0.974799	0.2957	0.047619	0.925632	0.92095
TGF-beta receptor signaling activates SMADs	0.12	0.929085	0.05015	0.16	0.974799	0.59955	0.04	0.953106	0.9499
Downregulation of TGF-beta receptor signaling	0.130435	0.929085	0.0364	0.173913	0.974799	0.49575	0.0434783	0.965261	0.96365
Transcriptional activity of SMAD2/SMAD3:SMAD4 heterotrimer	0.102564	0.929085	0.0299	0.128205	0.974799	0.57565	0.025641	0.970125	0.97015

## Sheet: dengue.day4 - hc
	Down:Active.Proportion	Down:Adj.P.Value	Down:P.Value	Mixed:Active.Proportion	Mixed:Adj.P.Value	Mixed:P.Value	Up:Active.Proportion	Up:Adj.P.Value	Up:P.Value
APC/C-mediated degradation of cell cycle proteins	0.108108	0.999975	1	0.945946	2.61525e-05	5e-05	0.837838	7.97297e-05	5e-05
APC/C:Cdc20 mediated degradation of Securin	0.0877193	0.999975	1	0.947368	2.61525e-05	5e-05	0.859649	7.97297e-05	5e-05
APC/C:Cdc20 mediated degradation of mitotic proteins	0.0819672	0.999975	1	0.95082	2.61525e-05	5e-05	0.868852	7.97297e-05	5e-05
APC/C:Cdh1 mediated degradation of Cdc20 and other APC/C:Cdh1 targeted proteins in late mitosis/early G1	0.0967742	0.999975	1	0.951613	2.61525e-05	5e-05	0.854839	7.97297e-05	5e-05
Abortive elongation of HIV-1 transcript in the absence of Tat	0.05	0.999975	1	0.75	2.61525e-05	5e-05	0.7	7.97297e-05	5e-05
Activation of APC/C and APC/C:Cdc20 mediated degradation of mitotic proteins	0.0806452	0.999975	1	0.951613	2.61525e-05	5e-05	0.870968	7.97297e-05	5e-05
Activation of ATR in response to replication stress	0.0540541	0.999975	1	0.864865	2.61525e-05	5e-05	0.810811	7.97297e-05	5e-05
Activation of Chaperone Genes by XBP1(S)	0.227273	0.999975	1	0.931818	2.61525e-05	5e-05	0.704545	7.97297e-05	5e-05
Activation of Chaperones by IRE1alpha	0.217391	0.999975	1	0.913043	2.61525e-05	5e-05	0.695652	7.97297e-05	5e-05
Activation of Genes by ATF4	0.26087	0.999975	1	0.782609	2.61525e-05	5e-05	0.521739	7.97297e-05	5e-05
Activation of NF-kappaB in B Cells	0.196721	0.999975	1	0.901639	2.61525e-05	5e-05	0.704918	7.97297e-05	5e-05
Activation of the pre-replicative complex	0.0344828	0.999975	1	0.896552	2.61525e-05	5e-05	0.862069	7.97297e-05	5e-05
Antigen Presentation: Folding, assembly and peptide loading of class I MHC	0.347826	0.999975	1	0.869565	2.61525e-05	5e-05	0.521739	7.97297e-05	5e-05
Antigen processing-Cross presentation	0.26087	0.999975	1	0.913043	2.61525e-05	5e-05	0.652174	7.97297e-05	5e-05
Antigen processing: Ubiquitination & Proteasome degradation	0.271795	0.999975	1	0.758974	2.61525e-05	5e-05	0.487179	7.97297e-05	5e-05
Apoptosis	0.285714	0.999975	1	0.829932	2.61525e-05	5e-05	0.544218	7.97297e-05	5e-05
Asparagine N-linked glycosylation	0.101266	0.999975	1	0.860759	2.61525e-05	5e-05	0.759494	7.97297e-05	5e-05
Assembly of the pre-replicative complex	0.0793651	0.999975	1	0.952381	2.61525e-05	5e-05	0.873016	7.97297e-05	5e-05
Association of TriC/CCT with target proteins during biosynthesis	0.192308	0.999975	1	0.807692	2.61525e-05	5e-05	0.615385	7.97297e-05	5e-05
Autodegradation of Cdh1 by Cdh1:APC/C	0.0925926	0.999975	1	0.944444	2.61525e-05	5e-05	0.851852	7.97297e-05	5e-05
Autodegradation of the E3 ubiquitin ligase COP1	0.148936	0.999975	1	0.978723	2.61525e-05	5e-05	0.829787	7.97297e-05	5e-05
Basigin interactions	0.208333	0.999975	1	0.708333	2.61525e-05	5e-05	0.5	7.97297e-05	5e-05
Bile acid and bile salt metabolism	0.0384615	0.999975	1	0.461538	2.61525e-05	5e-05	0.423077	7.97297e-05	5e-05
Biosynthesis of the N-glycan precursor (dolichol lipid-linked oligosaccharide, LLO) and transfer to a nascent protein	0.037037	0.999975	1	0.888889	2.61525e-05	5e-05	0.851852	7.97297e-05	5e-05
CDK-mediated phosphorylation and removal of Cdc6	0.0869565	0.999975	1	0.978261	2.61525e-05	5e-05	0.891304	7.97297e-05	5e-05
CDT1 association with the CDC6:ORC:origin complex	0.0925926	0.999975	1	0.962963	2.61525e-05	5e-05	0.87037	7.97297e-05	5e-05
Cdc20:Phospho-APC/C mediated degradation of Cyclin A	0.0819672	0.999975	1	0.934426	2.61525e-05	5e-05	0.852459	7.97297e-05	5e-05
Cell Cycle	0.191388	0.999975	1	0.856459	2.61525e-05	5e-05	0.665072	7.97297e-05	5e-05
Cell Cycle Checkpoints	0.110092	0.999975	1	0.926606	2.61525e-05	5e-05	0.816514	7.97297e-05	5e-05
Cell Cycle, Mitotic	0.189802	0.999975	1	0.875354	2.61525e-05	5e-05	0.685552	7.97297e-05	5e-05
Centrosome maturation	0.223881	0.999975	1	0.776119	2.61525e-05	5e-05	0.552239	7.97297e-05	5e-05
Chaperonin-mediated protein folding	0.227273	0.999975	1	0.772727	2.61525e-05	5e-05	0.545455	7.97297e-05	5e-05
Chromosome Maintenance	0.150538	0.999975	1	0.795699	2.61525e-05	5e-05	0.645161	7.97297e-05	5e-05
Class I MHC mediated antigen processing & presentation	0.290043	0.999975	1	0.770563	2.61525e-05	5e-05	0.480519	7.97297e-05	5e-05
Cleavage of Growing Transcript in the Termination Region	0.210526	0.999975	1	0.815789	2.61525e-05	5e-05	0.605263	7.97297e-05	5e-05
Complement cascade	0.194444	0.999975	1	0.777778	2.61525e-05	5e-05	0.583333	7.97297e-05	5e-05
Cooperation of Prefoldin and TriC/CCT in actin and tubulin folding	0.192308	0.999975	1	0.769231	2.61525e-05	5e-05	0.576923	7.97297e-05	5e-05
Cross-presentation of soluble exogenous antigens (endosomes)	0.0697674	0.999975	1	0.976744	2.61525e-05	5e-05	0.906977	7.97297e-05	5e-05
Cyclin A:Cdk2-associated events at S phase entry	0.129032	0.999975	1	0.935484	2.61525e-05	5e-05	0.806452	7.97297e-05	5e-05
Cyclin D associated events in G1	0.285714	0.999975	1	0.771429	2.61525e-05	5e-05	0.485714	7.97297e-05	5e-05
Cyclin E associated events during G1/S transition	0.114754	0.999975	1	0.934426	2.61525e-05	5e-05	0.819672	7.97297e-05	5e-05
Cytosolic tRNA aminoacylation	0	0.999975	1	0.826087	2.61525e-05	5e-05	0.826087	7.97297e-05	5e-05
DNA Repair	0.114583	0.999975	1	0.739583	2.61525e-05	5e-05	0.625	7.97297e-05	5e-05
DNA Replication	0.0808081	0.999975	1	0.939394	2.61525e-05	5e-05	0.858586	7.97297e-05	5e-05
DNA Replication Pre-Initiation	0.0649351	0.999975	1	0.935065	2.61525e-05	5e-05	0.87013	7.97297e-05	5e-05
DNA strand elongation	0.0322581	0.999975	1	0.935484	2.61525e-05	5e-05	0.903226	7.97297e-05	5e-05
Deadenylation-dependent mRNA decay	0.227273	0.999975	1	0.818182	2.61525e-05	5e-05	0.590909	7.97297e-05	5e-05
Degradation of beta-catenin by the destruction complex	0.241935	0.999975	1	0.919355	2.61525e-05	5e-05	0.677419	7.97297e-05	5e-05
Deposition of New CENPA-containing Nucleosomes at the Centromere	0.0555556	0.999975	1	0.833333	2.61525e-05	5e-05	0.777778	7.97297e-05	5e-05
Destabilization of mRNA by AUF1 (hnRNP D0)	0.106383	0.999975	1	0.957447	2.61525e-05	5e-05	0.851064	7.97297e-05	5e-05
Double-Strand Break Repair	0.1	0.999975	1	0.7	2.61525e-05	5e-05	0.6	7.97297e-05	5e-05
Downstream Signaling Events Of B Cell Receptor (BCR)	0.329193	0.999975	1	0.751553	2.61525e-05	5e-05	0.42236	7.97297e-05	5e-05
E2F mediated regulation of DNA replication	0.09375	0.999975	1	0.84375	2.61525e-05	5e-05	0.75	7.97297e-05	5e-05
ER-Phagosome pathway	0.20339	0.999975	1	0.949153	2.61525e-05	5e-05	0.745763	7.97297e-05	5e-05
Extension of Telomeres	0.0384615	0.999975	1	0.923077	2.61525e-05	5e-05	0.884615	7.97297e-05	5e-05
Factors involved in megakaryocyte development and platelet production	0.373913	0.999975	1	0.808696	2.61525e-05	5e-05	0.434783	7.97297e-05	5e-05
Fanconi Anemia pathway	0.190476	0.999975	1	0.904762	2.61525e-05	5e-05	0.714286	7.97297e-05	5e-05
Formation of the Early Elongation Complex	0.037037	0.999975	1	0.666667	2.61525e-05	5e-05	0.62963	7.97297e-05	5e-05
G0 and Early G1	0.0833333	0.999975	1	0.875	2.61525e-05	5e-05	0.791667	7.97297e-05	5e-05
G1 Phase	0.285714	0.999975	1	0.771429	2.61525e-05	5e-05	0.485714	7.97297e-05	5e-05
G1/S DNA Damage Checkpoints	0.142857	0.999975	1	0.982143	2.61525e-05	5e-05	0.839286	7.97297e-05	5e-05
G1/S Transition	0.0970874	0.999975	1	0.902913	2.61525e-05	5e-05	0.805825	7.97297e-05	5e-05
G2/M Checkpoints	0.0697674	0.999975	1	0.883721	2.61525e-05	5e-05	0.813953	7.97297e-05	5e-05
G2/M Transition	0.204819	0.999975	1	0.771084	2.61525e-05	5e-05	0.566265	7.97297e-05	5e-05
Gap junction trafficking	0.08	0.999975	1	0.64	2.61525e-05	5e-05	0.56	7.97297e-05	5e-05
Gap junction trafficking and regulation	0.0740741	0.999975	1	0.666667	2.61525e-05	5e-05	0.592593	7.97297e-05	5e-05
Global Genomic NER (GG-NER)	0.0645161	0.999975	1	0.709677	2.61525e-05	5e-05	0.645161	7.97297e-05	5e-05
Glucose transport	0.216216	0.999975	1	0.810811	2.61525e-05	5e-05	0.594595	7.97297e-05	5e-05
Glycolysis	0.2	0.999975	1	0.72	2.61525e-05	5e-05	0.52	7.97297e-05	5e-05
HIV Infection	0.21978	0.999975	1	0.824176	2.61525e-05	5e-05	0.604396	7.97297e-05	5e-05
HIV-1 Transcription Initiation	0.0882353	0.999975	1	0.764706	2.61525e-05	5e-05	0.676471	7.97297e-05	5e-05
Hexose transport	0.205128	0.999975	1	0.794872	2.61525e-05	5e-05	0.589744	7.97297e-05	5e-05
Host Interactions of HIV factors	0.254237	0.999975	1	0.864407	2.61525e-05	5e-05	0.610169	7.97297e-05	5e-05
Incretin Synthesis, Secretion, and Inactivation	0.142857	0.999975	1	0.809524	2.61525e-05	5e-05	0.666667	7.97297e-05	5e-05
Initial triggering of complement	0.1	0.999975	1	0.9	2.61525e-05	5e-05	0.8	7.97297e-05	5e-05
Interactions of Rev with host cellular proteins	0.193548	0.999975	1	0.935484	2.61525e-05	5e-05	0.741935	7.97297e-05	5e-05
Kinesins	0.192308	0.999975	1	0.961538	2.61525e-05	5e-05	0.769231	7.97297e-05	5e-05
Lagging Strand Synthesis	0.05	0.999975	1	0.9	2.61525e-05	5e-05	0.85	7.97297e-05	5e-05
Lipid digestion, mobilization, and transport	0.177778	0.999975	1	0.622222	2.61525e-05	5e-05	0.444444	7.97297e-05	5e-05
Lipoprotein metabolism	0.178571	0.999975	1	0.571429	2.61525e-05	5e-05	0.392857	7.97297e-05	5e-05
Loss of Nlp from mitotic centrosomes	0.20339	0.999975	1	0.762712	2.61525e-05	5e-05	0.559322	7.97297e-05	5e-05
Loss of proteins required for interphase microtubule organizationÃ‚Â from the centrosome	0.20339	0.999975	1	0.762712	2.61525e-05	5e-05	0.559322	7.97297e-05	5e-05
M Phase	0.190476	0.999975	1	0.89418	2.61525e-05	5e-05	0.703704	7.97297e-05	5e-05
M/G1 Transition	0.0649351	0.999975	1	0.935065	2.61525e-05	5e-05	0.87013	7.97297e-05	5e-05
MHC class II antigen presentation	0.301075	0.999975	1	0.817204	2.61525e-05	5e-05	0.516129	7.97297e-05	5e-05
Meiosis	0.183099	0.999975	1	0.732394	2.61525e-05	5e-05	0.549296	7.97297e-05	5e-05
Meiotic Recombination	0.0487805	0.999975	1	0.780488	2.61525e-05	5e-05	0.731707	7.97297e-05	5e-05
Meiotic Synapsis	0.234043	0.999975	1	0.702128	2.61525e-05	5e-05	0.468085	7.97297e-05	5e-05
Metabolism	0.266814	0.999975	1	0.719882	2.61525e-05	5e-05	0.453067	7.97297e-05	5e-05
Metabolism of amino acids and derivatives	0.135294	0.999975	1	0.741176	2.61525e-05	5e-05	0.605882	7.97297e-05	5e-05
Metabolism of carbohydrates	0.290909	0.999975	1	0.727273	2.61525e-05	5e-05	0.436364	7.97297e-05	5e-05
Metabolism of non-coding RNA	0.166667	0.999975	1	0.904762	2.61525e-05	5e-05	0.738095	7.97297e-05	5e-05
Metabolism of proteins	0.229287	0.999975	1	0.766859	2.61525e-05	5e-05	0.537572	7.97297e-05	5e-05
Metabolism of water-soluble vitamins and cofactors	0.212766	0.999975	1	0.638298	2.61525e-05	5e-05	0.425532	7.97297e-05	5e-05
Mitochondrial Protein Import	0.170213	0.999975	1	0.829787	2.61525e-05	5e-05	0.659574	7.97297e-05	5e-05
Mitotic Anaphase	0.177215	0.999975	1	0.892405	2.61525e-05	5e-05	0.71519	7.97297e-05	5e-05
Mitotic G1-G1/S phases	0.125984	0.999975	1	0.897638	2.61525e-05	5e-05	0.771654	7.97297e-05	5e-05
Mitotic G2-G2/M phases	0.197674	0.999975	1	0.767442	2.61525e-05	5e-05	0.569767	7.97297e-05	5e-05
Mitotic M-M/G1 phases	0.166667	0.999975	1	0.891892	2.61525e-05	5e-05	0.725225	7.97297e-05	5e-05
Mitotic Metaphase and Anaphase	0.176101	0.999975	1	0.893082	2.61525e-05	5e-05	0.716981	7.97297e-05	5e-05
Mitotic Prometaphase	0.196078	0.999975	1	0.882353	2.61525e-05	5e-05	0.686275	7.97297e-05	5e-05
Mitotic Prophase	0.28125	0.999975	1	0.78125	2.61525e-05	5e-05	0.5	7.97297e-05	5e-05
Nuclear import of Rev protein	0.214286	0.999975	1	0.928571	2.61525e-05	5e-05	0.714286	7.97297e-05	5e-05
Nucleosome assembly	0.0555556	0.999975	1	0.833333	2.61525e-05	5e-05	0.777778	7.97297e-05	5e-05
Nucleotide Excision Repair	0.0909091	0.999975	1	0.75	2.61525e-05	5e-05	0.659091	7.97297e-05	5e-05
Orc1 removal from chromatin	0.106061	0.999975	1	0.954545	2.61525e-05	5e-05	0.848485	7.97297e-05	5e-05
PERK regulated gene expression	0.230769	0.999975	1	0.807692	2.61525e-05	5e-05	0.576923	7.97297e-05	5e-05
PTM: gamma carboxylation, hypusine formation and arylsulfatase activation	0.192308	0.999975	1	0.692308	2.61525e-05	5e-05	0.5	7.97297e-05	5e-05
Packaging Of Telomere Ends	0.0454545	0.999975	1	0.590909	2.61525e-05	5e-05	0.545455	7.97297e-05	5e-05
Pausing and recovery of Tat-mediated HIV-1 elongation	0.115385	0.999975	1	0.692308	2.61525e-05	5e-05	0.576923	7.97297e-05	5e-05
Peptide hormone metabolism	0.253731	0.999975	1	0.776119	2.61525e-05	5e-05	0.522388	7.97297e-05	5e-05
Phase II conjugation	0.0566038	0.999975	1	0.528302	2.61525e-05	5e-05	0.471698	7.97297e-05	5e-05
Post-Elongation Processing of Intron-Containing pre-mRNA	0.225806	0.999975	1	0.83871	2.61525e-05	5e-05	0.612903	7.97297e-05	5e-05
Post-Elongation Processing of Intronless pre-mRNA	0.142857	0.999975	1	0.809524	2.61525e-05	5e-05	0.666667	7.97297e-05	5e-05
Post-Elongation Processing of the Transcript	0.210526	0.999975	1	0.815789	2.61525e-05	5e-05	0.605263	7.97297e-05	5e-05
Post-translational modification: synthesis of GPI-anchored proteins	0.24	0.999975	1	0.84	2.61525e-05	5e-05	0.6	7.97297e-05	5e-05
Post-translational protein modification	0.167598	0.999975	1	0.77095	2.61525e-05	5e-05	0.603352	7.97297e-05	5e-05
Prefoldin mediated transfer of substrate to CCT/TriC	0.2	0.999975	1	0.76	2.61525e-05	5e-05	0.56	7.97297e-05	5e-05
Processing of Capped Intronless Pre-mRNA	0.142857	0.999975	1	0.809524	2.61525e-05	5e-05	0.666667	7.97297e-05	5e-05
Protein folding	0.22449	0.999975	1	0.77551	2.61525e-05	5e-05	0.55102	7.97297e-05	5e-05
Pyrimidine metabolism	0.291667	0.999975	1	0.833333	2.61525e-05	5e-05	0.541667	7.97297e-05	5e-05
Pyruvate metabolism	0.2	0.999975	1	0.65	2.61525e-05	5e-05	0.45	7.97297e-05	5e-05
Pyruvate metabolism and Citric Acid (TCA) cycle	0.157895	0.999975	1	0.684211	2.61525e-05	5e-05	0.526316	7.97297e-05	5e-05
RNA Pol II CTD phosphorylation and interaction with CE	0	0.999975	1	0.727273	2.61525e-05	5e-05	0.727273	7.97297e-05	5e-05
RNA Polymerase I Chain Elongation	0.030303	0.999975	1	0.636364	2.61525e-05	5e-05	0.606061	7.97297e-05	5e-05
RNA Polymerase I Promoter Clearance	0.102564	0.999975	1	0.666667	2.61525e-05	5e-05	0.564103	7.97297e-05	5e-05
RNA Polymerase I Transcription	0.097561	0.999975	1	0.682927	2.61525e-05	5e-05	0.585366	7.97297e-05	5e-05
RNA Polymerase I, RNA Polymerase III, and Mitochondrial Transcription	0.153846	0.999975	1	0.705128	2.61525e-05	5e-05	0.551282	7.97297e-05	5e-05
RNA Polymerase II HIV-1 Promoter Escape	0.0882353	0.999975	1	0.764706	2.61525e-05	5e-05	0.676471	7.97297e-05	5e-05
RNA Polymerase II Promoter Escape	0.0882353	0.999975	1	0.764706	2.61525e-05	5e-05	0.676471	7.97297e-05	5e-05
RNA Polymerase II Transcription	0.168539	0.999975	1	0.764045	2.61525e-05	5e-05	0.595506	7.97297e-05	5e-05
RNA Polymerase II Transcription Initiation And Promoter Clearance	0.0882353	0.999975	1	0.764706	2.61525e-05	5e-05	0.676471	7.97297e-05	5e-05
RNA Polymerase II Transcription Pre-Initiation And Promoter Opening	0.0882353	0.999975	1	0.764706	2.61525e-05	5e-05	0.676471	7.97297e-05	5e-05
RNA Polymerase II Transcription Termination	0.210526	0.999975	1	0.815789	2.61525e-05	5e-05	0.605263	7.97297e-05	5e-05
Recruitment of mitotic centrosome proteins and complexes	0.223881	0.999975	1	0.776119	2.61525e-05	5e-05	0.552239	7.97297e-05	5e-05
Regulation of APC/C activators between G1/S and early anaphase	0.101449	0.999975	1	0.942029	2.61525e-05	5e-05	0.84058	7.97297e-05	5e-05
Regulation of Apoptosis	0.160714	0.999975	1	0.910714	2.61525e-05	5e-05	0.75	7.97297e-05	5e-05
Regulation of DNA replication	0.0985915	0.999975	1	0.943662	2.61525e-05	5e-05	0.84507	7.97297e-05	5e-05
Regulation of Glucokinase by Glucokinase Regulatory Protein	0.230769	0.999975	1	0.923077	2.61525e-05	5e-05	0.692308	7.97297e-05	5e-05
Regulation of activated PAK-2p34 by proteasome mediated degradation	0.111111	0.999975	1	0.977778	2.61525e-05	5e-05	0.866667	7.97297e-05	5e-05
Regulation of mRNA Stability by Proteins that Bind AU-rich Elements	0.131579	0.999975	1	0.828947	2.61525e-05	5e-05	0.697368	7.97297e-05	5e-05
Regulation of mitotic cell cycle	0.108108	0.999975	1	0.945946	2.61525e-05	5e-05	0.837838	7.97297e-05	5e-05
Regulation of ornithine decarboxylase (ODC)	0.0851064	0.999975	1	0.978723	2.61525e-05	5e-05	0.893617	7.97297e-05	5e-05
Removal of licensing factors from origins	0.102941	0.999975	1	0.955882	2.61525e-05	5e-05	0.852941	7.97297e-05	5e-05
Resolution of Sister Chromatid Cohesion	0.2	0.999975	1	0.873684	2.61525e-05	5e-05	0.673684	7.97297e-05	5e-05
Respiratory electron transport	0.0869565	0.999975	1	0.913043	2.61525e-05	5e-05	0.826087	7.97297e-05	5e-05
Respiratory electron transport, ATP synthesis by chemiosmotic coupling, and heat production by uncoupling proteins.	0.0952381	0.999975	1	0.892857	2.61525e-05	5e-05	0.797619	7.97297e-05	5e-05
Rev-mediated nuclear export of HIV-1 RNA	0.206897	0.999975	1	0.931034	2.61525e-05	5e-05	0.724138	7.97297e-05	5e-05
S Phase	0.135593	0.999975	1	0.923729	2.61525e-05	5e-05	0.788136	7.97297e-05	5e-05
SCF(Skp2)-mediated degradation of p27/p21	0.0961538	0.999975	1	0.961538	2.61525e-05	5e-05	0.865385	7.97297e-05	5e-05
SCF-beta-TrCP mediated degradation of Emi1	0.12	0.999975	1	0.98	2.61525e-05	5e-05	0.86	7.97297e-05	5e-05
SLC-mediated transmembrane transport	0.218487	0.999975	1	0.663866	2.61525e-05	5e-05	0.445378	7.97297e-05	5e-05
Separation of Sister Chromatids	0.161074	0.999975	1	0.899329	2.61525e-05	5e-05	0.738255	7.97297e-05	5e-05
Signaling by Wnt	0.241935	0.999975	1	0.919355	2.61525e-05	5e-05	0.677419	7.97297e-05	5e-05
Stabilization of p53	0.145833	0.999975	1	0.979167	2.61525e-05	5e-05	0.833333	7.97297e-05	5e-05
Steroid hormones	0.115385	0.999975	1	0.615385	2.61525e-05	5e-05	0.5	7.97297e-05	5e-05
Sulfur amino acid metabolism	0.0909091	0.999975	1	0.636364	2.61525e-05	5e-05	0.545455	7.97297e-05	5e-05
Switching of origins to a post-replicative state	0.106061	0.999975	1	0.954545	2.61525e-05	5e-05	0.848485	7.97297e-05	5e-05
Synthesis of DNA	0.0869565	0.999975	1	0.945652	2.61525e-05	5e-05	0.858696	7.97297e-05	5e-05
Tat-mediated elongation of the HIV-1 transcript	0.0857143	0.999975	1	0.657143	2.61525e-05	5e-05	0.571429	7.97297e-05	5e-05
Telomere C-strand (Lagging Strand) Synthesis	0.0454545	0.999975	1	0.909091	2.61525e-05	5e-05	0.863636	7.97297e-05	5e-05
Telomere Maintenance	0.0416667	0.999975	1	0.770833	2.61525e-05	5e-05	0.729167	7.97297e-05	5e-05
The citric acid (TCA) cycle and respiratory electron transport	0.117647	0.999975	1	0.831933	2.61525e-05	5e-05	0.714286	7.97297e-05	5e-05
Transcription	0.166667	0.999975	1	0.74359	2.61525e-05	5e-05	0.576923	7.97297e-05	5e-05
Transcription of the HIV genome	0.132075	0.999975	1	0.735849	2.61525e-05	5e-05	0.603774	7.97297e-05	5e-05
Transcription-coupled NER (TC-NER)	0.0769231	0.999975	1	0.74359	2.61525e-05	5e-05	0.666667	7.97297e-05	5e-05
Transport of Mature Transcript to Cytoplasm	0.244898	0.999975	1	0.897959	2.61525e-05	5e-05	0.653061	7.97297e-05	5e-05
Transport of Mature mRNA Derived from an Intronless Transcript	0.21875	0.999975	1	0.9375	2.61525e-05	5e-05	0.71875	7.97297e-05	5e-05
Transport of Mature mRNAs Derived from Intronless Transcripts	0.212121	0.999975	1	0.939394	2.61525e-05	5e-05	0.727273	7.97297e-05	5e-05
Transport of vitamins, nucleosides, and related molecules	0.193548	0.999975	1	0.645161	2.61525e-05	5e-05	0.451613	7.97297e-05	5e-05
Transport to the Golgi and subsequent modification	0.212121	0.999975	1	0.878788	2.61525e-05	5e-05	0.666667	7.97297e-05	5e-05
Ubiquitin Mediated Degradation of Phosphorylated Cdc25A	0.104167	0.999975	1	0.979167	2.61525e-05	5e-05	0.875	7.97297e-05	5e-05
Ubiquitin-dependent degradation of Cyclin D	0.108696	0.999975	1	0.978261	2.61525e-05	5e-05	0.869565	7.97297e-05	5e-05
Ubiquitin-dependent degradation of Cyclin D1	0.108696	0.999975	1	0.978261	2.61525e-05	5e-05	0.869565	7.97297e-05	5e-05
Unfolded Protein Response	0.213333	0.999975	1	0.88	2.61525e-05	5e-05	0.666667	7.97297e-05	5e-05
Vif-mediated degradation of APOBEC3G	0.104167	0.999975	1	0.958333	2.61525e-05	5e-05	0.854167	7.97297e-05	5e-05
Vpu mediated degradation of CD4	0.12766	0.999975	1	0.978723	2.61525e-05	5e-05	0.851064	7.97297e-05	5e-05
mRNA 3'-end processing	0.225806	0.999975	1	0.83871	2.61525e-05	5e-05	0.612903	7.97297e-05	5e-05
mRNA Capping	0	0.999975	1	0.75	2.61525e-05	5e-05	0.75	7.97297e-05	5e-05
p53-Dependent G1 DNA Damage Response	0.150943	0.999975	1	0.981132	2.61525e-05	5e-05	0.830189	7.97297e-05	5e-05
p53-Dependent G1/S DNA damage checkpoint	0.150943	0.999975	1	0.981132	2.61525e-05	5e-05	0.830189	7.97297e-05	5e-05
p53-Independent DNA Damage Response	0.104167	0.999975	1	0.979167	2.61525e-05	5e-05	0.875	7.97297e-05	5e-05
p53-Independent G1/S DNA damage checkpoint	0.104167	0.999975	1	0.979167	2.61525e-05	5e-05	0.875	7.97297e-05	5e-05
tRNA Aminoacylation	0.025641	0.999975	1	0.794872	2.61525e-05	5e-05	0.769231	7.97297e-05	5e-05
Formation of the HIV-1 Early Elongation Complex	0.037037	0.999975	1	0.666667	7.72251e-05	0.0001	0.62963	7.97297e-05	5e-05
Elongation arrest and recovery	0.148148	0.999975	0.99995	0.703704	2.61525e-05	5e-05	0.555556	0.00022125	0.0001
Formation of HIV-1 elongation complex containing HIV-1 Tat	0.0857143	0.999975	0.99995	0.657143	2.61525e-05	5e-05	0.571429	0.00022125	0.0001
Formation of RNA Pol II elongation complex	0.111111	0.999975	0.99995	0.666667	2.61525e-05	5e-05	0.555556	0.00022125	0.0001
Gluconeogenesis	0.206897	0.999975	0.99995	0.793103	2.61525e-05	5e-05	0.586207	0.00022125	0.0001
HIV-1 Transcription Elongation	0.0857143	0.999975	0.99995	0.657143	2.61525e-05	5e-05	0.571429	0.00022125	0.0001
ISG15 antiviral mechanism	0.285714	0.999975	0.99995	0.825397	2.61525e-05	5e-05	0.539683	0.00022125	0.0001
Intrinsic Pathway for Apoptosis	0.368421	0.999975	0.99995	0.868421	2.61525e-05	5e-05	0.5	0.00022125	0.0001
Metabolism of steroid hormones and vitamin D	0.115385	0.999975	0.99995	0.615385	2.61525e-05	5e-05	0.5	0.00022125	0.0001
NEP/NS2 Interacts with the Cellular Export Machinery	0.230769	0.999975	0.99995	0.923077	2.61525e-05	5e-05	0.692308	0.00022125	0.0001
Pausing and recovery of HIV-1 elongation	0.148148	0.999975	0.99995	0.703704	2.61525e-05	5e-05	0.555556	0.00022125	0.0001
RNA Polymerase II Transcription Initiation	0.0882353	0.999975	0.99995	0.764706	2.61525e-05	5e-05	0.676471	0.00022125	0.0001
Signaling by the B Cell Receptor (BCR)	0.336898	0.999975	0.99995	0.737968	2.61525e-05	5e-05	0.40107	0.00022125	0.0001
Tat-mediated HIV-1 elongation arrest and recovery	0.115385	0.999975	0.99995	0.692308	2.61525e-05	5e-05	0.576923	0.00022125	0.0001
Transport of Mature mRNA derived from an Intron-Containing Transcript	0.266667	0.999975	0.99995	0.888889	2.61525e-05	5e-05	0.622222	0.00022125	0.0001
Transport of the SLBP Dependant Mature mRNA	0.233333	0.999975	0.99995	0.933333	2.61525e-05	5e-05	0.7	0.00022125	0.0001
Collagen biosynthesis and modifying enzymes	0.125	0.999975	0.9999	0.640625	2.61525e-05	5e-05	0.515625	0.00035119	0.00015
Export of Viral Ribonucleoproteins from Nucleus	0.259259	0.999975	0.9999	0.925926	2.61525e-05	5e-05	0.666667	0.00035119	0.00015
HIV Life Cycle	0.219048	0.999975	0.9999	0.8	2.61525e-05	5e-05	0.580952	0.00035119	0.00015
Metabolism of RNA	0.240566	0.999975	0.9999	0.764151	2.61525e-05	5e-05	0.523585	0.00035119	0.00015
Metabolism of nucleotides	0.346667	0.999975	0.9999	0.866667	2.61525e-05	5e-05	0.52	0.00035119	0.00015
Metabolism of vitamins and cofactors	0.212766	0.999975	0.9999	0.638298	2.61525e-05	5e-05	0.425532	0.00035119	0.00015
RNA Polymerase II Pre-transcription Events	0.137255	0.999975	0.9999	0.72549	2.61525e-05	5e-05	0.588235	0.00035119	0.00015
SHC-mediated cascade	0.172414	0.999975	0.9999	0.689655	2.61525e-05	5e-05	0.517241	0.00035119	0.00015
mRNA Splicing	0.204082	0.999975	0.9999	0.795918	2.61525e-05	5e-05	0.591837	0.00035119	0.00015
mRNA Splicing - Minor Pathway	0.138889	0.999975	0.9999	0.888889	2.61525e-05	5e-05	0.75	0.00035119	0.00015
Diseases associated with visual transduction	0.188679	0.999975	0.99985	0.641509	2.61525e-05	5e-05	0.45283	0.000480233	0.0002
HIV-1 elongation arrest and recovery	0.148148	0.999975	0.99985	0.703704	2.61525e-05	5e-05	0.555556	0.000480233	0.0002
Transport of the SLBP independent Mature mRNA	0.241379	0.999975	0.99985	0.931034	2.61525e-05	5e-05	0.689655	0.000480233	0.0002
mRNA Processing	0.195804	0.999975	0.99985	0.776224	2.61525e-05	5e-05	0.58042	0.000480233	0.0002
snRNP Assembly	0.166667	0.999975	0.99985	0.904762	2.61525e-05	5e-05	0.738095	0.000480233	0.0002
Glucose metabolism	0.3	0.999975	0.9998	0.75	2.61525e-05	5e-05	0.45	0.000611751	0.00025
Visual phototransduction	0.173077	0.999975	0.9998	0.634615	2.61525e-05	5e-05	0.461538	0.000611751	0.00025
Late Phase of HIV Life Cycle	0.204301	0.999975	0.99975	0.795699	2.61525e-05	5e-05	0.591398	0.000740868	0.0003
mRNA Splicing - Major Pathway	0.204082	0.999975	0.99975	0.795918	2.61525e-05	5e-05	0.591837	0.000740868	0.0003
Antiviral mechanism by IFN-stimulated genes	0.285714	0.999975	0.9997	0.825397	2.61525e-05	5e-05	0.539683	0.000852222	0.00035
Dual incision reaction in TC-NER	0.0869565	0.999975	0.9997	0.652174	2.61525e-05	5e-05	0.565217	0.000852222	0.00035
Formation of HIV-1 elongation complex in the absence of HIV-1 Tat	0.111111	0.999975	0.9997	0.666667	2.61525e-05	5e-05	0.555556	0.000852222	0.00035
Metal ion SLC transporters	0.208333	0.999975	0.9997	0.791667	2.61525e-05	5e-05	0.583333	0.000852222	0.00035
Processing of Capped Intron-Containing Pre-mRNA	0.214286	0.999975	0.9997	0.81746	2.61525e-05	5e-05	0.603175	0.000852222	0.00035
RNA Polymerase II Transcription Elongation	0.111111	0.999975	0.9997	0.666667	2.61525e-05	5e-05	0.555556	0.000852222	0.00035
Metabolism of mRNA	0.260116	0.999975	0.99965	0.734104	2.61525e-05	5e-05	0.473988	0.000978982	0.0004
Biological oxidations	0.149123	0.999975	0.9996	0.622807	2.61525e-05	5e-05	0.473684	0.00110463	0.00045
Formation of transcription-coupled NER (TC-NER) repair complex	0.0869565	0.999975	0.99955	0.652174	2.61525e-05	5e-05	0.565217	0.00122917	0.0005
Collagen formation	0.151163	0.999975	0.9995	0.639535	2.61525e-05	5e-05	0.488372	0.00134674	0.00055
Transport of Ribonucleoproteins into the Host Nucleus	0.269231	0.999975	0.9995	0.923077	2.61525e-05	5e-05	0.653846	0.00134674	0.00055
Cell-cell junction organization	0.163636	0.999975	0.99945	0.654545	2.61525e-05	5e-05	0.490909	0.00146861	0.0006
Ion transport by P-type ATPases	0.153846	0.999975	0.9993	0.615385	2.61525e-05	5e-05	0.461538	0.00184375	0.00075
Tight junction interactions	0.111111	0.999975	0.99895	0.62963	7.72251e-05	0.0001	0.518519	0.0027221	0.0011
Lysosome Vesicle Biogenesis	0.217391	0.999975	0.99885	0.652174	2.61525e-05	5e-05	0.434783	0.00296261	0.0012
Amino acid transport across the plasma membrane	0.233333	0.999975	0.9985	0.733333	2.61525e-05	5e-05	0.5	0.0038125	0.00155
Adherens junctions interactions	0.214286	0.999975	0.9985	0.678571	7.72251e-05	0.0001	0.464286	0.0038125	0.00155
Retinoid metabolism and transport	0.205128	0.999975	0.998	0.564103	2.61525e-05	5e-05	0.358974	0.00504114	0.00205
Interferon Signaling	0.304054	0.999975	0.9979	0.763514	2.61525e-05	5e-05	0.459459	0.00526786	0.00215
Amino acid and oligopeptide SLC transporters	0.212766	0.999975	0.99785	0.680851	2.61525e-05	5e-05	0.468085	0.00536925	0.0022
Potassium Channels	0.152174	0.999975	0.99755	0.673913	2.61525e-05	5e-05	0.521739	0.00605913	0.0025
RNA Polymerase III Transcription Initiation From Type 1 Promoter	0.12	0.999975	0.99755	0.68	7.72251e-05	0.0001	0.56	0.00605913	0.0025
RNA Polymerase III Transcription Initiation From Type 2 Promoter	0.125	0.999975	0.9974	0.666667	2.61525e-05	5e-05	0.541667	0.00639979	0.00265
Interactions of Vpr with host cellular proteins	0.258065	0.999975	0.99735	0.870968	2.61525e-05	5e-05	0.612903	0.00644184	0.0027
RNA Polymerase III Transcription Initiation From Type 3 Promoter	0.2	0.999975	0.99735	0.76	2.61525e-05	5e-05	0.56	0.00644184	0.0027
RNA Polymerase III Transcription Termination	0.190476	0.999975	0.99735	0.761905	2.61525e-05	5e-05	0.571429	0.00644184	0.0027
A tetrasaccharide linker sequence is required for GAG synthesis	0.208333	0.999975	0.9973	0.625	2.61525e-05	5e-05	0.416667	0.00653557	0.00275
Adaptive Immune System	0.369069	0.999975	0.99725	0.741652	2.61525e-05	5e-05	0.372583	0.00662854	0.0028
Vpr-mediated nuclear import of PICs	0.285714	0.999975	0.9968	0.892857	2.61525e-05	5e-05	0.607143	0.00767238	0.00325
Myogenesis	0.222222	0.999975	0.99595	0.703704	2.61525e-05	5e-05	0.481481	0.00965562	0.0041
Signalling to RAS	0.307692	0.999975	0.99575	0.730769	2.61525e-05	5e-05	0.423077	0.010089	0.0043
CDO in myogenesis	0.222222	0.999975	0.99545	0.703704	2.61525e-05	5e-05	0.481481	0.010754	0.0046
RNA Polymerase III Transcription Initiation	0.1875	0.999975	0.99535	0.71875	2.61525e-05	5e-05	0.53125	0.0109454	0.0047
SHC1 events in ERBB2 signaling	0.291667	0.999975	0.9953	0.583333	2.61525e-05	5e-05	0.291667	0.0110188	0.00475
Membrane Trafficking	0.327485	0.999975	0.9952	0.748538	2.61525e-05	5e-05	0.421053	0.0112077	0.00485
Assembly of collagen fibrils and other multimeric structures	0.148148	0.999975	0.99515	0.666667	2.61525e-05	5e-05	0.518519	0.0112794	0.0049
Interferon alpha/beta signaling	0.280702	0.999975	0.99495	0.719298	2.61525e-05	5e-05	0.438596	0.0116963	0.0051
Keratan sulfate/keratin metabolism	0.206897	0.999975	0.99475	0.62069	2.61525e-05	5e-05	0.413793	0.0121099	0.0053
Ligand-gated ion channel transport	0	0.999975	0.9947	0.545455	0.018125	0.01815	0.545455	0.0121773	0.00535
Inwardly rectifying K+ channels	0.178571	0.999975	0.99415	0.75	2.61525e-05	5e-05	0.571429	0.0133832	0.0059
Transport of glucose and other sugars, bile salts and organic acids, metal ions and amine compounds	0.177778	0.999975	0.9936	0.588889	2.61525e-05	5e-05	0.411111	0.0145798	0.00645
MicroRNA (miRNA) Biogenesis	0.190476	0.999975	0.99355	0.761905	2.61525e-05	5e-05	0.571429	0.014637	0.0065
Amine ligand-binding receptors	0.102564	0.999975	0.99345	0.589744	0.0016807	0.0017	0.487179	0.0148063	0.0066
FRS2-mediated cascade	0.297297	0.999975	0.9913	0.702703	2.61525e-05	5e-05	0.405405	0.0195732	0.00875
Olfactory Signaling Pathway	0.057971	0.999975	0.99125	0.637681	0.00418209	0.0042	0.57971	0.0196108	0.0088
G protein gated Potassium channels	0.227273	0.999975	0.991	0.772727	2.61525e-05	5e-05	0.545455	0.0200934	0.00905
Activation of G protein gated Potassium channels	0.227273	0.999975	0.9906	0.772727	2.61525e-05	5e-05	0.545455	0.0207491	0.00945
Inhibition of voltage gated Ca2+ channels via Gbeta/gamma subunits	0.227273	0.999975	0.99065	0.772727	2.61525e-05	5e-05	0.545455	0.0207491	0.0094
Voltage gated Potassium channels	0.142857	0.999975	0.9906	0.595238	2.61525e-05	5e-05	0.452381	0.0207491	0.00945
Transmembrane transport of small molecules	0.239496	0.999975	0.9896	0.636555	2.61525e-05	5e-05	0.397059	0.0228652	0.01045
Keratan sulfate biosynthesis	0.230769	0.999975	0.98925	0.653846	2.61525e-05	5e-05	0.423077	0.0235454	0.0108
Regulation of Cholesterol Biosynthesis by SREBP (SREBF)	0.36	0.999975	0.9891	0.78	2.61525e-05	5e-05	0.42	0.0237851	0.01095
Chondroitin sulfate biosynthesis	0.35	0.999975	0.98755	0.85	2.61525e-05	5e-05	0.5	0.0270597	0.0125
Amyloids	0.216216	0.999975	0.98705	0.648649	2.61525e-05	5e-05	0.432432	0.0280412	0.013
Apoptotic execution phase	0.333333	0.999975	0.98405	0.6875	2.61525e-05	5e-05	0.354167	0.0343987	0.016
GABA receptor activation	0.163265	0.999975	0.98245	0.673469	2.61525e-05	5e-05	0.510204	0.0377064	0.0176
FGFR ligand binding and activation	0.173913	0.999975	0.98045	0.652174	2.61525e-05	5e-05	0.478261	0.0418451	0.0196
GRB2 events in ERBB2 signaling	0.318182	0.999975	0.9796	0.590909	2.61525e-05	5e-05	0.272727	0.0435045	0.02045
Role of phospholipids in phagocytosis	0.482759	0.999975	0.97595	0.862069	2.61525e-05	5e-05	0.37931	0.0510944	0.0241
Disease	0.327195	0.999975	0.9751	0.6983	2.61525e-05	5e-05	0.371105	0.0527088	0.02495
Transport of inorganic cations/anions and amino acids/oligopeptides	0.252747	0.999975	0.97055	0.648352	2.61525e-05	5e-05	0.395604	0.062108	0.0295
Extracellular matrix organization	0.205479	0.999975	0.97005	0.650685	2.61525e-05	5e-05	0.445205	0.0629368	0.03
Glucagon-type ligand receptors	0.153846	0.999975	0.9677	0.615385	2.61525e-05	5e-05	0.461538	0.0676303	0.03235
Cell junction organization	0.21519	0.999975	0.96585	0.620253	2.61525e-05	5e-05	0.405063	0.0712482	0.0342
Degradation of the extracellular matrix	0.2	0.999975	0.9642	0.6	2.61525e-05	5e-05	0.4	0.0744252	0.03585
Regulation of Insulin-like Growth Factor (IGF) Transport and Uptake by Insulin-like Growth Factor Binding Proteins (IGFBPs)	0.142857	0.999975	0.9616	0.47619	0.000281196	0.0003	0.333333	0.0795465	0.03845
RNA Polymerase III Transcription	0.243243	0.999975	0.9592	0.72973	2.61525e-05	5e-05	0.486486	0.0842194	0.04085
Degradation of collagen	0.2	0.999975	0.95775	0.571429	2.61525e-05	5e-05	0.371429	0.0869068	0.0423
RNA Polymerase III Abortive And Retractive Initiation	0.243243	0.999975	0.95575	0.72973	2.61525e-05	5e-05	0.486486	0.0907023	0.0443
O-linked glycosylation of mucins	0.232143	0.999975	0.9513	0.625	2.61525e-05	5e-05	0.392857	0.0994732	0.04875
MPS IIIA - Sanfilippo syndrome A	0.307692	0.999975	0.9505	0.673077	2.61525e-05	5e-05	0.365385	0.100758	0.04955
MPS IX - Natowicz syndrome	0.307692	0.999975	0.9497	0.673077	2.61525e-05	5e-05	0.365385	0.102034	0.05035
MPS IIIC - Sanfilippo syndrome C	0.307692	0.999975	0.949	0.673077	2.61525e-05	5e-05	0.365385	0.103098	0.05105
MPS IV - Morquio syndrome A	0.307692	0.999975	0.9483	0.673077	2.61525e-05	5e-05	0.365385	0.104156	0.05175
Glycosaminoglycan metabolism	0.307692	0.999975	0.9478	0.673077	2.61525e-05	5e-05	0.365385	0.104296	0.05225
MPS II - Hunter syndrome	0.307692	0.999975	0.9477	0.673077	2.61525e-05	5e-05	0.365385	0.104296	0.05235
MPS IV - Morquio syndrome B	0.307692	0.999975	0.9477	0.673077	2.61525e-05	5e-05	0.365385	0.104296	0.05235
Mucopolysaccharidoses	0.307692	0.999975	0.94735	0.673077	2.61525e-05	5e-05	0.365385	0.104641	0.0527
MPS VI - Maroteaux-Lamy syndrome	0.307692	0.999975	0.947	0.673077	2.61525e-05	5e-05	0.365385	0.104982	0.05305
MPS I - Hurler syndrome	0.307692	0.999975	0.94605	0.673077	2.61525e-05	5e-05	0.365385	0.106092	0.054
MPS IIIB - Sanfilippo syndrome B	0.307692	0.999975	0.9459	0.673077	2.61525e-05	5e-05	0.365385	0.106092	0.05415
MPS IIID - Sanfilippo syndrome D	0.307692	0.999975	0.9461	0.673077	2.61525e-05	5e-05	0.365385	0.106092	0.05395
MPS VII - Sly syndrome	0.307692	0.999975	0.94545	0.673077	2.61525e-05	5e-05	0.365385	0.10662	0.0546
Regulatory RNA pathways	0.217391	0.999975	0.9392	0.73913	2.61525e-05	5e-05	0.521739	0.118438	0.06085
Phase 1 - Functionalization of compounds	0.225806	0.999975	0.93065	0.709677	2.61525e-05	5e-05	0.483871	0.134642	0.0694
Trafficking of AMPA receptors	0.206897	0.999975	0.9274	0.62069	2.61525e-05	5e-05	0.413793	0.140488	0.07265
Glutamate Binding, Activation of AMPA Receptors and Synaptic Plasticity	0.206897	0.999975	0.9265	0.62069	2.61525e-05	5e-05	0.413793	0.141764	0.07355
Activation of GABAB receptors	0.235294	0.999975	0.92235	0.676471	2.61525e-05	5e-05	0.441176	0.149278	0.0777
SHC1 events in ERBB4 signaling	0.35	0.999975	0.92205	0.65	2.61525e-05	5e-05	0.3	0.149368	0.078
G alpha (s) signalling events	0.185841	0.999975	0.91965	0.619469	2.61525e-05	5e-05	0.433628	0.153067	0.0804
GABA B receptor activation	0.235294	0.999975	0.9196	0.676471	2.61525e-05	5e-05	0.441176	0.153067	0.08045
Formation of Fibrin Clot (Clotting Cascade)	0.2	0.999975	0.9162	0.466667	2.61525e-05	5e-05	0.266667	0.159025	0.08385
Peptide ligand-binding receptors	0.192771	0.999975	0.91285	0.662651	2.61525e-05	5e-05	0.46988	0.16485	0.0872
Class B/2 (Secretin family receptors)	0.240506	0.999975	0.9116	0.708861	2.61525e-05	5e-05	0.468354	0.16668	0.08845
Neuronal System	0.225926	0.999975	0.90865	0.666667	2.61525e-05	5e-05	0.440741	0.171692	0.0914
Cytochrome P450 - arranged by substrate type	0.227273	0.999975	0.8961	0.704545	2.61525e-05	5e-05	0.477273	0.194653	0.10395
Signaling by Robo receptor	0.3	0.999975	0.8872	0.7	2.61525e-05	5e-05	0.4	0.210654	0.11285
Amine compound SLC transporters	0.172414	0.999975	0.8848	0.517241	2.61525e-05	5e-05	0.344828	0.214457	0.11525
Activation of Matrix Metalloproteinases	0.206897	0.999975	0.8765	0.62069	2.61525e-05	5e-05	0.413793	0.229182	0.12355
Translation	0.339806	0.999975	0.8656	0.728155	2.61525e-05	5e-05	0.38835	0.248623	0.13445
Neurotransmitter Receptor Binding And Downstream Transmission In The Postsynaptic Cell	0.232558	0.999975	0.86405	0.682171	2.61525e-05	5e-05	0.449612	0.250704	0.136
HS-GAG biosynthesis	0.321429	0.999975	0.8533	0.642857	2.61525e-05	5e-05	0.321429	0.269681	0.14675
GPCR ligand binding	0.234807	0.999975	0.8428	0.674033	2.61525e-05	5e-05	0.439227	0.288083	0.15725
Signaling by Hippo	0.3	0.999975	0.84135	0.55	2.61525e-05	5e-05	0.25	0.28984	0.1587
RNA Polymerase I Transcription Initiation	0.142857	0.999975	0.8266	0.52381	0.0012859	0.0013	0.380952	0.315805	0.17345
Heparan sulfate/heparin (HS-GAG) metabolism	0.306122	0.999975	0.82235	0.693878	2.61525e-05	5e-05	0.387755	0.322283	0.1777
Termination of O-glycan biosynthesis	0.181818	0.999975	0.82195	0.454545	7.72251e-05	0.0001	0.272727	0.322283	0.1781
Glycosphingolipid metabolism	0.25	0.999975	0.8138	0.6875	2.61525e-05	5e-05	0.4375	0.336002	0.18625
Ion channel transport	0.217742	0.999975	0.8088	0.596774	2.61525e-05	5e-05	0.379032	0.343972	0.19125
Aquaporin-mediated transport	0.244444	0.999975	0.80225	0.644444	2.61525e-05	5e-05	0.4	0.354672	0.1978
Metabolism of lipids and lipoproteins	0.334646	0.999975	0.79745	0.714567	2.61525e-05	5e-05	0.379921	0.36218	0.2026
Neurotransmitter Release Cycle	0.222222	0.999975	0.78825	0.555556	2.61525e-05	5e-05	0.333333	0.376347	0.2118
SRP-dependent cotranslational protein targeting to membrane	0.324324	0.999975	0.7883	0.648649	2.61525e-05	5e-05	0.324324	0.376347	0.21175
Deadenylation of mRNA	0.4	0.999975	0.78155	0.8	2.61525e-05	5e-05	0.4	0.387088	0.2185
ABC-family proteins mediated transport	0.257143	0.999975	0.7808	0.628571	2.61525e-05	5e-05	0.371429	0.387254	0.21925
Class A/1 (Rhodopsin-like receptors)	0.240741	0.999975	0.7792	0.674074	2.61525e-05	5e-05	0.433333	0.388916	0.22085
G-protein activation	0.28	0.999975	0.77275	0.76	2.61525e-05	5e-05	0.48	0.399084	0.2273
Synthesis of PA	0.346154	0.999975	0.7705	0.653846	2.61525e-05	5e-05	0.307692	0.401839	0.22955
Transmission across Chemical Synapses	0.236264	0.999975	0.7587	0.648352	2.61525e-05	5e-05	0.412088	0.421248	0.24135
Gene Expression	0.354143	0.999975	0.74895	0.749149	2.61525e-05	5e-05	0.395006	0.436974	0.2511
Chondroitin sulfate/dermatan sulfate metabolism	0.363636	0.999975	0.74325	0.75	2.61525e-05	5e-05	0.386364	0.44558	0.2568
NCAM1 interactions	0.189189	0.999975	0.7047	0.513514	2.61525e-05	5e-05	0.324324	0.510973	0.29535
Clathrin derived vesicle budding	0.338983	0.999975	0.68565	0.728814	2.61525e-05	5e-05	0.389831	0.540476	0.3144
Purine metabolism	0.4375	0.999975	0.68635	0.9375	2.61525e-05	5e-05	0.5	0.540476	0.3137
Defensins	0.227273	0.999975	0.6849	0.590909	7.72251e-05	0.0001	0.363636	0.540476	0.31515
trans-Golgi Network Vesicle Budding	0.338983	0.999975	0.6829	0.728814	2.61525e-05	5e-05	0.389831	0.54233	0.31715
Insulin Processing	0.3	0.999975	0.68	0.7	2.61525e-05	5e-05	0.4	0.545707	0.32005
Influenza Infection	0.31068	0.999975	0.6607	0.699029	2.61525e-05	5e-05	0.38835	0.57695	0.33935
Regulation of Water Balance by Renal Aquaporins	0.27027	0.999975	0.6496	0.648649	2.61525e-05	5e-05	0.378378	0.594111	0.35045
Activation of BH3-only proteins	0.4	0.999975	0.64505	0.88	2.61525e-05	5e-05	0.48	0.600101	0.355
Influenza Life Cycle	0.316327	0.999975	0.63665	0.704082	2.61525e-05	5e-05	0.387755	0.612546	0.3634
Nuclear signaling by ERBB4	0.25	0.999975	0.6187	0.583333	2.61525e-05	5e-05	0.333333	0.640974	0.38135
Regulation of IFNA signaling	0.25	0.999975	0.5944	0.55	2.61525e-05	5e-05	0.3	0.679883	0.40565
Golgi Associated Vesicle Biogenesis	0.365385	0.999975	0.58175	0.730769	2.61525e-05	5e-05	0.365385	0.6991	0.4183
TRAF6 mediated IRF7 activation	0.285714	0.999975	0.52555	0.571429	2.61525e-05	5e-05	0.285714	0.790792	0.4745
GPCR downstream signaling	0.277992	0.999975	0.52205	0.679537	2.61525e-05	5e-05	0.401544	0.794381	0.478
Signaling by GPCR	0.285945	0.999975	0.4805	0.672052	2.61525e-05	5e-05	0.386107	0.861011	0.51955
Interaction between L1 and Ankyrins	0.230769	0.999975	0.4577	0.615385	2.61525e-05	5e-05	0.384615	0.896279	0.54235
Regulation of Insulin Secretion by Glucagon-like Peptide-1	0.305556	0.999975	0.4515	0.666667	2.61525e-05	5e-05	0.361111	0.903994	0.54855
G alpha (i) signalling events	0.290503	0.999975	0.44795	0.72067	2.61525e-05	5e-05	0.430168	0.90731	0.5521
Regulation of actin dynamics for phagocytic cup formation	0.413793	0.999975	0.4262	0.775862	2.61525e-05	5e-05	0.362069	0.940435	0.57385
Immune System	0.379592	0.999975	0.4114	0.741837	2.61525e-05	5e-05	0.362245	0.962019	0.58865
ADP signalling through P2Y purinoceptor 1	0.238095	0.999975	0.40685	0.571429	2.61525e-05	5e-05	0.333333	0.966777	0.5932
Activated NOTCH1 Transmits Signal to the Nucleus	0.357143	0.000118	5e-05	0.5	2.61525e-05	5e-05	0.142857	0.999975	1
Activated TLR4 signalling	0.557895	0.000118	5e-05	0.778947	2.61525e-05	5e-05	0.221053	0.999975	1
Activation of Gene Expression by SREBP (SREBF)	0.432432	0.611985	0.21785	0.702703	2.61525e-05	5e-05	0.27027	0.999975	0.7822
Activation of Kainate Receptors upon glutamate binding	0.296296	0.517754	0.1808	0.62963	2.61525e-05	5e-05	0.333333	0.999975	0.81925
Activation of NMDA receptor upon glutamate binding and postsynaptic events	0.4	0.000759191	0.0002	0.714286	2.61525e-05	5e-05	0.314286	0.999975	0.99985
Activation of the mRNA upon binding of the cap-binding complex and eIFs, and subsequent binding to 43S	0.333333	0.816626	0.31145	0.611111	2.61525e-05	5e-05	0.277778	0.999975	0.6886
Acyl chain remodelling of PC	0.409091	0.950823	0.36585	0.727273	2.61525e-05	5e-05	0.318182	0.999975	0.6342
Antigen Activates B Cell Receptor Leading to Generation of Second Messengers	0.4375	0.0117418	0.00305	0.6875	2.61525e-05	5e-05	0.25	0.999975	0.997
Apoptotic cleavage of cellular proteins	0.371429	0.63996	0.2354	0.628571	2.61525e-05	5e-05	0.257143	0.999975	0.76465
Arachidonic acid metabolism	0.414634	0.000554511	0.00015	0.756098	2.61525e-05	5e-05	0.341463	0.999975	0.9999
Axon guidance	0.319838	0.461516	0.1596	0.663968	2.61525e-05	5e-05	0.34413	0.999975	0.84045
BMAL1:CLOCK/NPAS2 Activates Circadian Expression	0.617647	0.000118	5e-05	0.852941	2.61525e-05	5e-05	0.235294	0.999975	1
CD28 co-stimulation	0.655172	0.000118	5e-05	0.862069	2.61525e-05	5e-05	0.206897	0.999975	1
CD28 dependent PI3K/Akt signaling	0.7	0.000118	5e-05	0.9	2.61525e-05	5e-05	0.2	0.999975	1
CREB phosphorylation through the activation of Ras	0.423077	0.000118	5e-05	0.730769	2.61525e-05	5e-05	0.307692	0.999975	1
CTLA4 inhibitory signaling	0.619048	0.000554511	0.00015	0.809524	2.61525e-05	5e-05	0.190476	0.999975	0.9999
Ca-dependent events	0.28	0.00117572	0.0003	0.48	2.61525e-05	5e-05	0.2	0.999975	0.99975
CaM pathway	0.291667	0.000554511	0.00015	0.5	2.61525e-05	5e-05	0.208333	0.999975	0.9999
Calmodulin induced events	0.291667	0.00035119	0.0001	0.5	2.61525e-05	5e-05	0.208333	0.999975	0.99995
Cap-dependent Translation Initiation	0.413333	0.453964	0.155	0.64	2.61525e-05	5e-05	0.226667	0.999975	0.84505
Cell death signalling via NRAGE, NRIF and NADE	0.457627	0.0236922	0.00645	0.728814	2.61525e-05	5e-05	0.271186	0.999975	0.9936
Cell surface interactions at the vascular wall	0.452381	0.000118	5e-05	0.690476	2.61525e-05	5e-05	0.238095	0.999975	1
Cell-Cell communication	0.317073	0.453964	0.15545	0.650407	2.61525e-05	5e-05	0.333333	0.999975	0.8446
Cellular response to hypoxia	0.428571	0.000118	5e-05	0.619048	2.61525e-05	5e-05	0.190476	0.999975	1
Cellular responses to stress	0.428571	0.000118	5e-05	0.619048	2.61525e-05	5e-05	0.190476	0.999975	1
Chemokine receptors bind chemokines	0.3125	0.0342379	0.0096	0.645833	2.61525e-05	5e-05	0.333333	0.999975	0.99045
Circadian Clock	0.56	0.000118	5e-05	0.84	2.61525e-05	5e-05	0.28	0.999975	1
Circadian Repression of Expression by REV-ERBA	0.619048	0.000118	5e-05	0.809524	2.61525e-05	5e-05	0.190476	0.999975	1
Constitutive PI3K/AKT Signaling in Cancer	0.4	0.000118	5e-05	0.658824	2.61525e-05	5e-05	0.258824	0.999975	1
Constitutive Signaling by NOTCH1 HD+PEST Domain Mutants	0.434783	0.000118	5e-05	0.73913	2.61525e-05	5e-05	0.304348	0.999975	1
Constitutive Signaling by NOTCH1 PEST Domain Mutants	0.423077	0.000118	5e-05	0.692308	2.61525e-05	5e-05	0.269231	0.999975	1
Costimulation by the CD28 family	0.548387	0.000118	5e-05	0.758065	2.61525e-05	5e-05	0.209677	0.999975	1
Cytokine Signaling in Immune system	0.428571	0.138848	0.04215	0.769841	2.61525e-05	5e-05	0.34127	0.999975	0.9579
Cytosolic sensors of pathogen-associated DNA	0.434783	0.159968	0.04895	0.695652	2.61525e-05	5e-05	0.26087	0.999975	0.9511
DAG and IP3 signaling	0.344828	0.000118	5e-05	0.517241	2.61525e-05	5e-05	0.172414	0.999975	1
DAP12 interactions	0.442308	0.000118	5e-05	0.679487	2.61525e-05	5e-05	0.237179	0.999975	1
DAP12 signaling	0.426667	0.000118	5e-05	0.666667	2.61525e-05	5e-05	0.24	0.999975	1
DARPP-32 events	0.304348	0.401787	0.1335	0.565217	2.61525e-05	5e-05	0.26087	0.999975	0.86655
Developmental Biology	0.339378	0.0660279	0.01905	0.678756	2.61525e-05	5e-05	0.339378	0.999975	0.981
Downregulation of SMAD2/3:SMAD4 transcriptional activity	0.666667	0.000118	5e-05	0.857143	2.61525e-05	5e-05	0.190476	0.999975	1
Downregulation of TGF-beta receptor signaling	0.521739	0.000118	5e-05	0.869565	2.61525e-05	5e-05	0.347826	0.999975	1
Downstream TCR signaling	0.722222	0.000118	5e-05	0.777778	2.61525e-05	5e-05	0.0555556	0.999975	1
Downstream signal transduction	0.414966	0.000118	5e-05	0.659864	2.61525e-05	5e-05	0.244898	0.999975	1
Downstream signaling of activated FGFR	0.397059	0.000118	5e-05	0.639706	2.61525e-05	5e-05	0.242647	0.999975	1
EGFR downregulation	0.416667	0.000554511	0.00015	0.625	2.61525e-05	5e-05	0.208333	0.999975	0.9999
EGFR interacts with phospholipase C-gamma	0.322581	0.00422902	0.00105	0.516129	2.61525e-05	5e-05	0.193548	0.999975	0.999
ERK/MAPK targets	0.4	0.000118	5e-05	0.6	2.61525e-05	5e-05	0.2	0.999975	1
Effects of PIP2 hydrolysis	0.48	0.000118	5e-05	0.64	2.61525e-05	5e-05	0.16	0.999975	1
Elastic fibre formation	0.361111	0.217047	0.06845	0.694444	2.61525e-05	5e-05	0.333333	0.999975	0.9316
Endosomal Sorting Complex Required For Transport (ESCRT)	0.461538	0.000118	5e-05	0.769231	2.61525e-05	5e-05	0.307692	0.999975	1
Eukaryotic Translation Initiation	0.413333	0.454489	0.1564	0.64	2.61525e-05	5e-05	0.226667	0.999975	0.84365
FBXW7 Mutants and NOTCH1 in Cancer	0.461538	0.000118	5e-05	0.692308	2.61525e-05	5e-05	0.230769	0.999975	1
Fatty acid, triacylglycerol, and ketone body metabolism	0.381818	0.534617	0.1885	0.751515	2.61525e-05	5e-05	0.369697	0.999975	0.81155
Fcgamma receptor (FCGR) dependent phagocytosis	0.481481	0.0108427	0.0028	0.790123	2.61525e-05	5e-05	0.308642	0.999975	0.99725
G alpha (12/13) signalling events	0.5	0.000118	5e-05	0.728571	2.61525e-05	5e-05	0.228571	0.999975	1
G alpha (q) signalling events	0.327273	0.525656	0.18445	0.684848	2.61525e-05	5e-05	0.357576	0.999975	0.8156
G alpha (z) signalling events	0.35	0.39356	0.1301	0.65	2.61525e-05	5e-05	0.3	0.999975	0.86995
G beta:gamma signalling through PI3Kgamma	0.5	0.000118	5e-05	0.772727	2.61525e-05	5e-05	0.272727	0.999975	1
G-protein beta:gamma signalling	0.52	0.000118	5e-05	0.8	2.61525e-05	5e-05	0.28	0.999975	1
G-protein mediated events	0.341463	0.000118	5e-05	0.560976	2.61525e-05	5e-05	0.219512	0.999975	1
GAB1 signalosome	0.41	0.000118	5e-05	0.65	2.61525e-05	5e-05	0.24	0.999975	1
GPVI-mediated activation cascade	0.724138	0.000118	5e-05	0.827586	2.61525e-05	5e-05	0.103448	0.999975	1
Gastrin-CREB signalling pathway via PKC and MAPK	0.345946	0.374864	0.12265	0.691892	2.61525e-05	5e-05	0.345946	0.999975	0.8774
Generation of second messenger molecules	0.678571	0.000118	5e-05	0.678571	2.61525e-05	5e-05	0	0.999975	1
Generic Transcription Pathway	0.563686	0.000118	5e-05	0.726287	2.61525e-05	5e-05	0.162602	0.999975	1
Glucagon signaling in metabolic regulation	0.259259	0.820583	0.31435	0.555556	2.61525e-05	5e-05	0.296296	0.999975	0.6857
Glycerophospholipid biosynthesis	0.432099	0.000118	5e-05	0.716049	2.61525e-05	5e-05	0.283951	0.999975	1
Growth hormone receptor signaling	0.380952	0.0142711	0.00375	0.619048	2.61525e-05	5e-05	0.238095	0.999975	0.9963
Hemostasis	0.389908	0.0504836	0.0144	0.683486	2.61525e-05	5e-05	0.293578	0.999975	0.98565
IGF1R signaling cascade	0.425	0.000118	5e-05	0.75	2.61525e-05	5e-05	0.325	0.999975	1
IRS-mediated signalling	0.452055	0.000118	5e-05	0.767123	2.61525e-05	5e-05	0.315068	0.999975	1
IRS-related events	0.459459	0.000118	5e-05	0.77027	2.61525e-05	5e-05	0.310811	0.999975	1
IRS-related events triggered by IGF1R	0.441558	0.000118	5e-05	0.753247	2.61525e-05	5e-05	0.311688	0.999975	1
Immunoregulatory interactions between a Lymphoid and a non-Lymphoid cell	0.432836	0.277868	0.09045	0.701493	2.61525e-05	5e-05	0.268657	0.999975	0.9096
Influenza Viral RNA Transcription and Replication	0.348485	0.453964	0.15535	0.590909	2.61525e-05	5e-05	0.242424	0.999975	0.8447
Inhibition of Insulin Secretion by Adrenaline/Noradrenaline	0.28	0.742686	0.2757	0.6	2.61525e-05	5e-05	0.32	0.999975	0.72435
Innate Immune System	0.424107	0.000118	5e-05	0.716518	2.61525e-05	5e-05	0.292411	0.999975	1
Inositol phosphate metabolism	0.390244	0.000118	5e-05	0.658537	2.61525e-05	5e-05	0.268293	0.999975	1
Insulin receptor recycling	0.416667	0.0315686	0.0088	0.541667	2.61525e-05	5e-05	0.125	0.999975	0.99125
Insulin receptor signalling cascade	0.455696	0.000118	5e-05	0.772152	2.61525e-05	5e-05	0.316456	0.999975	1
Integration of energy metabolism	0.28125	0.159968	0.0491	0.541667	2.61525e-05	5e-05	0.260417	0.999975	0.95095
Integrin alphaIIb beta3 signaling	0.44	0.008555	0.0022	0.76	2.61525e-05	5e-05	0.32	0.999975	0.99785
Integrin cell surface interactions	0.358974	0.384184	0.12635	0.705128	2.61525e-05	5e-05	0.346154	0.999975	0.8737
Interferon gamma signaling	0.409836	0.611985	0.21735	0.737705	2.61525e-05	5e-05	0.327869	0.999975	0.7827
Interleukin receptor SHC signaling	0.607143	0.000118	5e-05	0.821429	2.61525e-05	5e-05	0.214286	0.999975	1
Interleukin-1 signaling	0.628571	0.000118	5e-05	0.857143	2.61525e-05	5e-05	0.228571	0.999975	1
Interleukin-2 signaling	0.609756	0.000118	5e-05	0.804878	2.61525e-05	5e-05	0.195122	0.999975	1
Interleukin-3, 5 and GM-CSF signaling	0.636364	0.000118	5e-05	0.795455	2.61525e-05	5e-05	0.159091	0.999975	1
Iron uptake and transport	0.435897	0.000118	5e-05	0.589744	2.61525e-05	5e-05	0.153846	0.999975	1
L1CAM interactions	0.310345	0.807294	0.30105	0.689655	2.61525e-05	5e-05	0.37931	0.999975	0.699
Latent infection of Homo sapiens with Mycobacterium tuberculosis	0.40625	0.019383	0.00515	0.5625	2.61525e-05	5e-05	0.15625	0.999975	0.9949
MAP kinase activation in TLR cascade	0.521739	0.000118	5e-05	0.76087	2.61525e-05	5e-05	0.23913	0.999975	1
MAPK targets/ Nuclear events mediated by MAP kinases	0.448276	0.000118	5e-05	0.689655	2.61525e-05	5e-05	0.241379	0.999975	1
Molecules associated with elastic fibres	0.37037	0.200999	0.06305	0.703704	2.61525e-05	5e-05	0.333333	0.999975	0.937
Muscle contraction	0.326531	0.639052	0.2329	0.653061	2.61525e-05	5e-05	0.326531	0.999975	0.76715
MyD88 cascade initiated on plasma membrane	0.577465	0.000118	5e-05	0.774648	2.61525e-05	5e-05	0.197183	0.999975	1
MyD88 dependent cascade initiated on endosome	0.561644	0.000118	5e-05	0.794521	2.61525e-05	5e-05	0.232877	0.999975	1
MyD88-independent cascade	0.52439	0.000118	5e-05	0.756098	2.61525e-05	5e-05	0.231707	0.999975	1
MyD88:Mal cascade initiated on plasma membrane	0.582278	0.000118	5e-05	0.78481	2.61525e-05	5e-05	0.202532	0.999975	1
NCAM signaling for neurite out-growth	0.258065	0.974341	0.37655	0.580645	2.61525e-05	5e-05	0.322581	0.999975	0.6235
NGF signalling via TRKA from the plasma membrane	0.394737	0.000118	5e-05	0.652632	2.61525e-05	5e-05	0.257895	0.999975	1
NOD1/2 Signaling Pathway	0.535714	0.000554511	0.00015	0.785714	2.61525e-05	5e-05	0.25	0.999975	0.9999
NOTCH1 Intracellular Domain Regulates Transcription	0.560976	0.000118	5e-05	0.829268	2.61525e-05	5e-05	0.268293	0.999975	1
NRAGE signals death through JNK	0.454545	0.00692347	0.00175	0.727273	2.61525e-05	5e-05	0.272727	0.999975	0.9983
Nef-mediates down modulation of cell surface receptors by recruiting them to clathrin adapters	0.35	0.024278	0.00665	0.55	2.61525e-05	5e-05	0.2	0.999975	0.9934
Negative regulation of FGFR signaling	0.342105	0.274226	0.0888	0.657895	2.61525e-05	5e-05	0.315789	0.999975	0.91125
Negative regulators of RIG-I/MDA5 signaling	0.375	0.01475	0.0039	0.65625	2.61525e-05	5e-05	0.28125	0.999975	0.99615
Nephrin interactions	0.52381	0.000118	5e-05	0.666667	2.61525e-05	5e-05	0.142857	0.999975	1
Netrin-1 signaling	0.357143	0.0286806	0.0079	0.690476	2.61525e-05	5e-05	0.333333	0.999975	0.99215
Nuclear Events (kinase and transcription factor activation)	0.434783	0.000118	5e-05	0.608696	2.61525e-05	5e-05	0.173913	0.999975	1
Nuclear Receptor transcription pathway	0.36	0.418016	0.1396	0.72	2.61525e-05	5e-05	0.36	0.999975	0.86045
Nucleotide-binding domain, leucine rich repeat containing receptor (NLR) signaling pathways	0.545455	0.000118	5e-05	0.818182	2.61525e-05	5e-05	0.272727	0.999975	1
Opioid Signalling	0.297297	0.123112	0.03675	0.621622	2.61525e-05	5e-05	0.324324	0.999975	0.9633
PD-1 signaling	0.5	0.00117572	0.0003	0.65	2.61525e-05	5e-05	0.15	0.999975	0.99975
PI Metabolism	0.5625	0.000118	5e-05	0.791667	2.61525e-05	5e-05	0.229167	0.999975	1
PI-3K cascade	0.416667	0.000118	5e-05	0.65625	2.61525e-05	5e-05	0.239583	0.999975	1
PI3K Cascade	0.460317	0.000118	5e-05	0.761905	2.61525e-05	5e-05	0.301587	0.999975	1
PI3K events in ERBB2 signaling	0.416667	0.000118	5e-05	0.65625	2.61525e-05	5e-05	0.239583	0.999975	1
PI3K events in ERBB4 signaling	0.416667	0.000118	5e-05	0.65625	2.61525e-05	5e-05	0.239583	0.999975	1
PI3K/AKT Signaling in Cancer	0.416667	0.000118	5e-05	0.65625	2.61525e-05	5e-05	0.239583	0.999975	1
PI3K/AKT activation	0.414141	0.000118	5e-05	0.666667	2.61525e-05	5e-05	0.252525	0.999975	1
PIP3 activates AKT signaling	0.416667	0.000118	5e-05	0.65625	2.61525e-05	5e-05	0.239583	0.999975	1
PKB-mediated events	0.583333	0.000118	5e-05	0.875	2.61525e-05	5e-05	0.291667	0.999975	1
PLC beta mediated events	0.35	0.000118	5e-05	0.575	2.61525e-05	5e-05	0.225	0.999975	1
PLC-gamma1 signalling	0.322581	0.00440451	0.0011	0.548387	2.61525e-05	5e-05	0.225806	0.999975	0.99895
PLCG1 events in ERBB2 signaling	0.3125	0.00322007	0.0008	0.5	2.61525e-05	5e-05	0.1875	0.999975	0.99925
PPARA Activates Gene Expression	0.421569	0.00303369	0.00075	0.754902	2.61525e-05	5e-05	0.333333	0.999975	0.9993
Phagosomal maturation (early endosomal stage)	0.40625	0.0229135	0.0062	0.5625	2.61525e-05	5e-05	0.15625	0.999975	0.99385
Phospholipase C-mediated cascade	0.269231	0.816626	0.31145	0.576923	2.61525e-05	5e-05	0.307692	0.999975	0.6886
Phospholipid metabolism	0.484375	0.000118	5e-05	0.742188	2.61525e-05	5e-05	0.257812	0.999975	1
Platelet Aggregation (Plug Formation)	0.323529	0.248226	0.0787	0.617647	2.61525e-05	5e-05	0.294118	0.999975	0.92135
Platelet activation, signaling and aggregation	0.410526	0.000759191	0.0002	0.626316	2.61525e-05	5e-05	0.215789	0.999975	0.99985
Platelet degranulation	0.342105	0.436052	0.1471	0.565789	2.61525e-05	5e-05	0.223684	0.999975	0.85295
Platelet homeostasis	0.346667	0.176758	0.05485	0.653333	2.61525e-05	5e-05	0.306667	0.999975	0.9452
Post NMDA receptor activation events	0.451613	0.000118	5e-05	0.741935	2.61525e-05	5e-05	0.290323	0.999975	1
Pre-NOTCH Expression and Processing	0.461538	0.000118	5e-05	0.692308	2.61525e-05	5e-05	0.230769	0.999975	1
Pre-NOTCH Transcription and Translation	0.538462	0.000118	5e-05	0.769231	2.61525e-05	5e-05	0.230769	0.999975	1
RIG-I/MDA5 mediated induction of IFN-alpha/beta pathways	0.408451	0.0128219	0.00335	0.704225	2.61525e-05	5e-05	0.295775	0.999975	0.9967
RORA Activates Circadian Expression	0.590909	0.000118	5e-05	0.772727	2.61525e-05	5e-05	0.181818	0.999975	1
Recycling pathway of L1	0.333333	0.639052	0.23195	0.791667	2.61525e-05	5e-05	0.458333	0.999975	0.7681
Regulation of Hypoxia-inducible Factor (HIF) by Oxygen	0.428571	0.000118	5e-05	0.619048	2.61525e-05	5e-05	0.190476	0.999975	1
Regulation of Insulin Secretion	0.271429	0.19183	0.05985	0.528571	2.61525e-05	5e-05	0.257143	0.999975	0.9402
Regulation of Lipid Metabolism by Peroxisome proliferator-activated receptor alpha (PPARalpha)	0.428571	0.000759191	0.0002	0.761905	2.61525e-05	5e-05	0.333333	0.999975	0.99985
Regulation of beta-cell development	0.222222	0.813786	0.30485	0.62963	2.61525e-05	5e-05	0.407407	0.999975	0.6952
Response to elevated platelet cytosolic Ca2+	0.345679	0.271478	0.08745	0.567901	2.61525e-05	5e-05	0.222222	0.999975	0.9126
Rho GTPase cycle	0.495652	0.000118	5e-05	0.721739	2.61525e-05	5e-05	0.226087	0.999975	1
SMAD2/SMAD3:SMAD4 heterotrimer regulates transcription	0.571429	0.000118	5e-05	0.821429	2.61525e-05	5e-05	0.25	0.999975	1
Sema4D in semaphorin signaling	0.448276	0.00656678	0.00165	0.724138	2.61525e-05	5e-05	0.275862	0.999975	0.9984
Sema4D induced cell migration and growth-cone collapse	0.416667	0.0310383	0.0086	0.666667	2.61525e-05	5e-05	0.25	0.999975	0.99145
Semaphorin interactions	0.412698	0.00656678	0.00165	0.68254	2.61525e-05	5e-05	0.269841	0.999975	0.9984
Signal Transduction	0.338855	0.420077	0.141	0.690512	2.61525e-05	5e-05	0.351657	0.999975	0.85905
Signal amplification	0.307692	0.0965532	0.0285	0.615385	2.61525e-05	5e-05	0.307692	0.999975	0.97155
Signal transduction by L1	0.5	0.000118	5e-05	0.766667	2.61525e-05	5e-05	0.266667	0.999975	1
Signaling by BMP	0.652174	0.000118	5e-05	0.782609	2.61525e-05	5e-05	0.130435	0.999975	1
Signaling by EGFR	0.390244	0.000118	5e-05	0.621951	2.61525e-05	5e-05	0.231707	0.999975	1
Signaling by EGFR in Cancer	0.385542	0.000118	5e-05	0.626506	2.61525e-05	5e-05	0.240964	0.999975	1
Signaling by ERBB2	0.405405	0.000118	5e-05	0.655405	2.61525e-05	5e-05	0.25	0.999975	1
Signaling by ERBB4	0.392857	0.000118	5e-05	0.671429	2.61525e-05	5e-05	0.278571	0.999975	1
Signaling by FGFR	0.405405	0.000118	5e-05	0.641892	2.61525e-05	5e-05	0.236486	0.999975	1
Signaling by FGFR in disease	0.42236	0.000118	5e-05	0.658385	2.61525e-05	5e-05	0.236025	0.999975	1
Signaling by FGFR mutants	0.372093	0.478691	0.16635	0.767442	2.61525e-05	5e-05	0.395349	0.999975	0.8337
Signaling by FGFR1 mutants	0.5	0.000118	5e-05	0.785714	2.61525e-05	5e-05	0.285714	0.999975	1
Signaling by Insulin receptor	0.441176	0.000118	5e-05	0.715686	2.61525e-05	5e-05	0.27451	0.999975	1
Signaling by Interleukins	0.647059	0.000118	5e-05	0.833333	2.61525e-05	5e-05	0.186275	0.999975	1
Signaling by NOTCH	0.425532	0.000118	5e-05	0.670213	2.61525e-05	5e-05	0.244681	0.999975	1
Signaling by NOTCH1	0.461538	0.000118	5e-05	0.692308	2.61525e-05	5e-05	0.230769	0.999975	1
Signaling by NOTCH1 HD Domain Mutants in Cancer	0.461538	0.000118	5e-05	0.692308	2.61525e-05	5e-05	0.230769	0.999975	1
Signaling by NOTCH1 HD+PEST Domain Mutants in Cancer	0.461538	0.000118	5e-05	0.692308	2.61525e-05	5e-05	0.230769	0.999975	1
Signaling by NOTCH1 PEST Domain Mutants in Cancer	0.461538	0.000118	5e-05	0.692308	2.61525e-05	5e-05	0.230769	0.999975	1
Signaling by NOTCH1 in Cancer	0.461538	0.000118	5e-05	0.692308	2.61525e-05	5e-05	0.230769	0.999975	1
Signaling by NOTCH1 t(7;9)(NOTCH1:M1580_K2555) Translocation Mutant	0.461538	0.000118	5e-05	0.692308	2.61525e-05	5e-05	0.230769	0.999975	1
Signaling by PDGF	0.408284	0.000118	5e-05	0.656805	2.61525e-05	5e-05	0.248521	0.999975	1
Signaling by Rho GTPases	0.495652	0.000118	5e-05	0.721739	2.61525e-05	5e-05	0.226087	0.999975	1
Signaling by SCF-KIT	0.424242	0.000118	5e-05	0.69697	2.61525e-05	5e-05	0.272727	0.999975	1
Signaling by TGF-beta Receptor Complex	0.540984	0.000118	5e-05	0.901639	2.61525e-05	5e-05	0.360656	0.999975	1
Signaling by Type 1 Insulin-like Growth Factor 1 Receptor (IGF1R)	0.425	0.000118	5e-05	0.75	2.61525e-05	5e-05	0.325	0.999975	1
Signalling by NGF	0.41791	0.000118	5e-05	0.66791	2.61525e-05	5e-05	0.25	0.999975	1
Signalling to ERKs	0.444444	0.00303369	0.00075	0.75	2.61525e-05	5e-05	0.305556	0.999975	0.9993
Smooth Muscle Contraction	0.363636	0.639052	0.2303	0.727273	2.61525e-05	5e-05	0.363636	0.999975	0.76975
Sphingolipid de novo biosynthesis	0.466667	0.000118	5e-05	0.7	2.61525e-05	5e-05	0.233333	0.999975	1
Sphingolipid metabolism	0.354839	0.0665044	0.0193	0.693548	2.61525e-05	5e-05	0.33871	0.999975	0.98075
Stimuli-sensing channels	0.333333	0.0809118	0.02375	0.603175	2.61525e-05	5e-05	0.269841	0.999975	0.9763
Striated Muscle Contraction	0.322581	0.621527	0.2223	0.645161	2.61525e-05	5e-05	0.322581	0.999975	0.77775
Synthesis of IP3 and IP4 in the cytosol	0.416667	0.000118	5e-05	0.625	2.61525e-05	5e-05	0.208333	0.999975	1
Synthesis of PIPs at the plasma membrane	0.59375	0.000118	5e-05	0.8125	2.61525e-05	5e-05	0.21875	0.999975	1
TAK1 activates NFkB by phosphorylation and activation of IKKs complex	0.636364	0.000118	5e-05	0.818182	2.61525e-05	5e-05	0.181818	0.999975	1
TCR signaling	0.698113	0.000118	5e-05	0.735849	2.61525e-05	5e-05	0.0377358	0.999975	1
TGF-beta receptor signaling activates SMADs	0.52	0.000118	5e-05	0.88	2.61525e-05	5e-05	0.36	0.999975	1
TRAF6 Mediated Induction of proinflammatory cytokines	0.548387	0.000118	5e-05	0.758065	2.61525e-05	5e-05	0.209677	0.999975	1
TRAF6 mediated NF-kB activation	0.52381	0.000554511	0.00015	0.666667	2.61525e-05	5e-05	0.142857	0.999975	0.9999
TRAF6 mediated induction of NFkB and MAP kinases upon TLR7/8 or 9 activation	0.577465	0.000118	5e-05	0.788732	2.61525e-05	5e-05	0.211268	0.999975	1
TRIF-mediated TLR3/TLR4 signaling	0.52439	0.000118	5e-05	0.756098	2.61525e-05	5e-05	0.231707	0.999975	1
The role of Nef in HIV-1 replication and disease pathogenesis	0.481481	0.000118	5e-05	0.62963	2.61525e-05	5e-05	0.148148	0.999975	1
Thrombin signalling through proteinase activated receptors (PARs)	0.37037	0.00782047	0.002	0.62963	2.61525e-05	5e-05	0.259259	0.999975	0.99805
Toll Like Receptor 10 (TLR10) Cascade	0.577465	0.000118	5e-05	0.774648	2.61525e-05	5e-05	0.197183	0.999975	1
Toll Like Receptor 2 (TLR2) Cascade	0.582278	0.000118	5e-05	0.78481	2.61525e-05	5e-05	0.202532	0.999975	1
Toll Like Receptor 3 (TLR3) Cascade	0.52439	0.000118	5e-05	0.756098	2.61525e-05	5e-05	0.231707	0.999975	1
Toll Like Receptor 4 (TLR4) Cascade	0.528846	0.000118	5e-05	0.778846	2.61525e-05	5e-05	0.25	0.999975	1
Toll Like Receptor 5 (TLR5) Cascade	0.577465	0.000118	5e-05	0.774648	2.61525e-05	5e-05	0.197183	0.999975	1
Toll Like Receptor 7/8 (TLR7/8) Cascade	0.561644	0.000118	5e-05	0.794521	2.61525e-05	5e-05	0.232877	0.999975	1
Toll Like Receptor 9 (TLR9) Cascade	0.558442	0.000118	5e-05	0.792208	2.61525e-05	5e-05	0.233766	0.999975	1
Toll Like Receptor TLR1:TLR2 Cascade	0.582278	0.000118	5e-05	0.78481	2.61525e-05	5e-05	0.202532	0.999975	1
Toll Like Receptor TLR6:TLR2 Cascade	0.582278	0.000118	5e-05	0.78481	2.61525e-05	5e-05	0.202532	0.999975	1
Toll-Like Receptors Cascades	0.528926	0.000118	5e-05	0.793388	2.61525e-05	5e-05	0.264463	0.999975	1
Transcriptional Regulation of White Adipocyte Differentiation	0.5	0.000118	5e-05	0.763889	2.61525e-05	5e-05	0.263889	0.999975	1
Transcriptional activity of SMAD2/SMAD3:SMAD4 heterotrimer	0.615385	0.000118	5e-05	0.871795	2.61525e-05	5e-05	0.25641	0.999975	1
Transferrin endocytosis and recycling	0.37037	0.0970129	0.0288	0.518519	2.61525e-05	5e-05	0.148148	0.999975	0.97125
Translocation of GLUT4 to the Plasma Membrane	0.479167	0.00286511	0.0007	0.75	2.61525e-05	5e-05	0.270833	0.999975	0.99935
Triglyceride Biosynthesis	0.405405	0.00727534	0.00185	0.675676	2.61525e-05	5e-05	0.27027	0.999975	0.9982
YAP1- and WWTR1 (TAZ)-stimulated gene expression	0.5	0.000118	5e-05	0.666667	2.61525e-05	5e-05	0.166667	0.999975	1
cGMP effects	0.3	0.816626	0.308	0.65	2.61525e-05	5e-05	0.35	0.999975	0.69205
mTOR signalling	0.565217	0.000118	5e-05	0.869565	2.61525e-05	5e-05	0.304348	0.999975	1
p75 NTR receptor-mediated signalling	0.45679	0.000554511	0.00015	0.703704	2.61525e-05	5e-05	0.246914	0.999975	0.9999
Nitric oxide stimulates guanylate cyclase	0.296296	0.816626	0.30985	0.666667	7.72251e-05	0.0001	0.37037	0.999975	0.6902
Nonsense Mediated Decay Enhanced by the Exon Junction Complex	0.391304	0.256369	0.082	0.57971	7.72251e-05	0.0001	0.188406	0.999975	0.91805
Nonsense-Mediated Decay	0.391304	0.256369	0.08215	0.57971	7.72251e-05	0.0001	0.188406	0.999975	0.9179
Ribosomal scanning and start codon recognition	0.361111	0.639372	0.2341	0.611111	0.000128484	0.00015	0.25	0.999975	0.76595
GTP hydrolysis and joining of the 60S ribosomal subunit	0.449275	0.161034	0.0497	0.608696	0.000230469	0.00025	0.15942	0.999975	0.95035
L13a-mediated translational silencing of Ceruloplasmin expression	0.447761	0.131583	0.0395	0.597015	0.000230469	0.00025	0.149254	0.999975	0.96055
Translation initiation complex formation	0.342857	0.740409	0.2736	0.6	0.000331747	0.00035	0.257143	0.999975	0.72645
3' -UTR-mediated translational regulation	0.447761	0.132004	0.03985	0.597015	0.000382124	0.0004	0.149254	0.999975	0.9602
Nonsense Mediated Decay Independent of the Exon Junction Complex	0.444444	0.0601346	0.01725	0.537037	0.000534052	0.00055	0.0925926	0.999975	0.9828
Formation of a pool of free 40S subunits	0.459016	0.0786381	0.02295	0.557377	0.00083778	0.00085	0.0983607	0.999975	0.9771
Peptide chain elongation	0.480769	0.022125	0.00595	0.519231	0.000937715	0.00095	0.0384615	0.999975	0.9941
Viral mRNA Translation	0.442308	0.0477154	0.01345	0.519231	0.00113851	0.00115	0.0769231	0.999975	0.9866
Eukaryotic Translation Termination	0.45098	0.0481362	0.01365	0.509804	0.00118707	0.0012	0.0588235	0.999975	0.9864
Eukaryotic Translation Elongation	0.490566	0.020199	0.0054	0.528302	0.00138439	0.0014	0.0377358	0.999975	0.99465
Formation of the ternary complex, and subsequently, the 43S complex	0.34375	0.639052	0.2315	0.5625	0.00148254	0.0015	0.21875	0.999975	0.76855

## Sheet: dengue.day0 - hc
	Down:Active.Proportion	Down:Adj.P.Value	Down:P.Value	Mixed:Active.Proportion	Mixed:Adj.P.Value	Mixed:P.Value	Up:Active.Proportion	Up:Adj.P.Value	Up:P.Value
ADP signalling through P2Y purinoceptor 1	0.142857	0.999975	1	0.809524	2.5431e-05	5e-05	0.666667	0.000101027	5e-05
Activated NOTCH1 Transmits Signal to the Nucleus	0.25	0.999975	1	0.785714	2.5431e-05	5e-05	0.535714	0.000101027	5e-05
Activation of G protein gated Potassium channels	0.0454545	0.999975	1	0.863636	2.5431e-05	5e-05	0.818182	0.000101027	5e-05
Activation of GABAB receptors	0.0882353	0.999975	1	0.852941	2.5431e-05	5e-05	0.764706	0.000101027	5e-05
Activation of Kainate Receptors upon glutamate binding	0.296296	0.999975	1	0.851852	2.5431e-05	5e-05	0.555556	0.000101027	5e-05
Activation of Matrix Metalloproteinases	0.172414	0.999975	1	0.862069	2.5431e-05	5e-05	0.689655	0.000101027	5e-05
Acyl chain remodelling of PC	0.227273	0.999975	1	0.909091	2.5431e-05	5e-05	0.681818	0.000101027	5e-05
Adherens junctions interactions	0.107143	0.999975	1	0.857143	2.5431e-05	5e-05	0.75	0.000101027	5e-05
Amine compound SLC transporters	0.103448	0.999975	1	0.896552	2.5431e-05	5e-05	0.793103	0.000101027	5e-05
Amine ligand-binding receptors	0.0769231	0.999975	1	0.871795	2.5431e-05	5e-05	0.794872	0.000101027	5e-05
Amino acid and oligopeptide SLC transporters	0.12766	0.999975	1	0.808511	2.5431e-05	5e-05	0.680851	0.000101027	5e-05
Amino acid transport across the plasma membrane	0.2	0.999975	1	0.766667	2.5431e-05	5e-05	0.566667	0.000101027	5e-05
Amyloids	0.162162	0.999975	1	0.783784	2.5431e-05	5e-05	0.621622	0.000101027	5e-05
Antigen Presentation: Folding, assembly and peptide loading of class I MHC	0.304348	0.999975	1	0.73913	2.5431e-05	5e-05	0.434783	0.000101027	5e-05
Aquaporin-mediated transport	0.177778	0.999975	1	0.711111	2.5431e-05	5e-05	0.533333	0.000101027	5e-05
Assembly of collagen fibrils and other multimeric structures	0.185185	0.999975	1	0.851852	2.5431e-05	5e-05	0.666667	0.000101027	5e-05
Bile acid and bile salt metabolism	0.192308	0.999975	1	0.884615	2.5431e-05	5e-05	0.692308	0.000101027	5e-05
Biological oxidations	0.184211	0.999975	1	0.807018	2.5431e-05	5e-05	0.622807	0.000101027	5e-05
CDO in myogenesis	0.296296	0.999975	1	0.851852	2.5431e-05	5e-05	0.555556	0.000101027	5e-05
Ca-dependent events	0.32	0.999975	1	0.8	2.5431e-05	5e-05	0.48	0.000101027	5e-05
Cell death signalling via NRAGE, NRIF and NADE	0.322034	0.999975	1	0.79661	2.5431e-05	5e-05	0.474576	0.000101027	5e-05
Cell junction organization	0.177215	0.999975	1	0.721519	2.5431e-05	5e-05	0.544304	0.000101027	5e-05
Cell-Cell communication	0.227642	0.999975	1	0.723577	2.5431e-05	5e-05	0.495935	0.000101027	5e-05
Cell-cell junction organization	0.127273	0.999975	1	0.781818	2.5431e-05	5e-05	0.654545	0.000101027	5e-05
Chondroitin sulfate biosynthesis	0.1	0.999975	1	0.75	2.5431e-05	5e-05	0.65	0.000101027	5e-05
Chondroitin sulfate/dermatan sulfate metabolism	0.272727	0.999975	1	0.772727	2.5431e-05	5e-05	0.5	0.000101027	5e-05
Class A/1 (Rhodopsin-like receptors)	0.144444	0.999975	1	0.803704	2.5431e-05	5e-05	0.659259	0.000101027	5e-05
Class B/2 (Secretin family receptors)	0.126582	0.999975	1	0.797468	2.5431e-05	5e-05	0.670886	0.000101027	5e-05
Clathrin derived vesicle budding	0.288136	0.999975	1	0.762712	2.5431e-05	5e-05	0.474576	0.000101027	5e-05
Collagen biosynthesis and modifying enzymes	0.1875	0.999975	1	0.828125	2.5431e-05	5e-05	0.640625	0.000101027	5e-05
Collagen formation	0.174419	0.999975	1	0.813953	2.5431e-05	5e-05	0.639535	0.000101027	5e-05
Complement cascade	0.111111	0.999975	1	0.777778	2.5431e-05	5e-05	0.666667	0.000101027	5e-05
Cytochrome P450 - arranged by substrate type	0.181818	0.999975	1	0.818182	2.5431e-05	5e-05	0.636364	0.000101027	5e-05
Cytokine Signaling in Immune system	0.325397	0.999975	1	0.821429	2.5431e-05	5e-05	0.496032	0.000101027	5e-05
Cytosolic sensors of pathogen-associated DNA	0.347826	0.999975	1	0.782609	2.5431e-05	5e-05	0.434783	0.000101027	5e-05
Defensins	0.136364	0.999975	1	0.863636	2.5431e-05	5e-05	0.727273	0.000101027	5e-05
Degradation of collagen	0.171429	0.999975	1	0.771429	2.5431e-05	5e-05	0.6	0.000101027	5e-05
Degradation of the extracellular matrix	0.16	0.999975	1	0.84	2.5431e-05	5e-05	0.68	0.000101027	5e-05
Diseases associated with visual transduction	0.150943	0.999975	1	0.735849	2.5431e-05	5e-05	0.584906	0.000101027	5e-05
Elastic fibre formation	0.194444	0.999975	1	0.805556	2.5431e-05	5e-05	0.611111	0.000101027	5e-05
Extracellular matrix organization	0.171233	0.999975	1	0.821918	2.5431e-05	5e-05	0.650685	0.000101027	5e-05
Formation of Fibrin Clot (Clotting Cascade)	0.166667	0.999975	1	0.8	2.5431e-05	5e-05	0.633333	0.000101027	5e-05
G alpha (i) signalling events	0.173184	0.999975	1	0.782123	2.5431e-05	5e-05	0.608939	0.000101027	5e-05
G alpha (q) signalling events	0.212121	0.999975	1	0.836364	2.5431e-05	5e-05	0.624242	0.000101027	5e-05
G alpha (s) signalling events	0.123894	0.999975	1	0.840708	2.5431e-05	5e-05	0.716814	0.000101027	5e-05
G alpha (z) signalling events	0.175	0.999975	1	0.725	2.5431e-05	5e-05	0.55	0.000101027	5e-05
G protein gated Potassium channels	0.0454545	0.999975	1	0.863636	2.5431e-05	5e-05	0.818182	0.000101027	5e-05
G-protein activation	0.16	0.999975	1	0.8	2.5431e-05	5e-05	0.64	0.000101027	5e-05
GABA B receptor activation	0.0882353	0.999975	1	0.852941	2.5431e-05	5e-05	0.764706	0.000101027	5e-05
GABA receptor activation	0.0816327	0.999975	1	0.877551	2.5431e-05	5e-05	0.795918	0.000101027	5e-05
GPCR downstream signaling	0.177606	0.999975	1	0.816602	2.5431e-05	5e-05	0.638996	0.000101027	5e-05
GPCR ligand binding	0.135359	0.999975	1	0.801105	2.5431e-05	5e-05	0.665746	0.000101027	5e-05
GRB2 events in ERBB2 signaling	0.272727	0.999975	1	0.727273	2.5431e-05	5e-05	0.454545	0.000101027	5e-05
Gap junction trafficking	0.16	0.999975	1	0.76	2.5431e-05	5e-05	0.6	0.000101027	5e-05
Gap junction trafficking and regulation	0.148148	0.999975	1	0.777778	2.5431e-05	5e-05	0.62963	0.000101027	5e-05
Gastrin-CREB signalling pathway via PKC and MAPK	0.237838	0.999975	1	0.821622	2.5431e-05	5e-05	0.583784	0.000101027	5e-05
Glucagon signaling in metabolic regulation	0.185185	0.999975	1	0.814815	2.5431e-05	5e-05	0.62963	0.000101027	5e-05
Glucagon-type ligand receptors	0.115385	0.999975	1	0.807692	2.5431e-05	5e-05	0.692308	0.000101027	5e-05
Glycosaminoglycan metabolism	0.230769	0.999975	1	0.798077	2.5431e-05	5e-05	0.567308	0.000101027	5e-05
Glycosphingolipid metabolism	0.1875	0.999975	1	0.875	2.5431e-05	5e-05	0.6875	0.000101027	5e-05
Golgi Associated Vesicle Biogenesis	0.288462	0.999975	1	0.75	2.5431e-05	5e-05	0.461538	0.000101027	5e-05
Growth hormone receptor signaling	0.238095	0.999975	1	0.809524	2.5431e-05	5e-05	0.571429	0.000101027	5e-05
HS-GAG biosynthesis	0.25	0.999975	1	0.75	2.5431e-05	5e-05	0.5	0.000101027	5e-05
Immune System	0.381633	0.999975	1	0.806122	2.5431e-05	5e-05	0.42449	0.000101027	5e-05
Incretin Synthesis, Secretion, and Inactivation	0.238095	0.999975	1	0.952381	2.5431e-05	5e-05	0.714286	0.000101027	5e-05
Inhibition of voltage gated Ca2+ channels via Gbeta/gamma subunits	0.0454545	0.999975	1	0.863636	2.5431e-05	5e-05	0.818182	0.000101027	5e-05
Inhibition of Insulin Secretion by Adrenaline/Noradrenaline	0.2	0.999975	1	0.72	2.5431e-05	5e-05	0.52	0.000101027	5e-05
Initial triggering of complement	0.05	0.999975	1	0.7	2.5431e-05	5e-05	0.65	0.000101027	5e-05
Innate Immune System	0.345982	0.999975	1	0.821429	2.5431e-05	5e-05	0.475446	0.000101027	5e-05
Insulin receptor recycling	0.25	0.999975	1	0.916667	2.5431e-05	5e-05	0.666667	0.000101027	5e-05
Interferon Signaling	0.310811	0.999975	1	0.858108	2.5431e-05	5e-05	0.547297	0.000101027	5e-05
Interferon alpha/beta signaling	0.0701754	0.999975	1	0.912281	2.5431e-05	5e-05	0.842105	0.000101027	5e-05
Interferon gamma signaling	0.196721	0.999975	1	0.836066	2.5431e-05	5e-05	0.639344	0.000101027	5e-05
Inwardly rectifying K+ channels	0.0357143	0.999975	1	0.857143	2.5431e-05	5e-05	0.821429	0.000101027	5e-05
Ion channel transport	0.241935	0.999975	1	0.870968	2.5431e-05	5e-05	0.629032	0.000101027	5e-05
Iron uptake and transport	0.282051	0.999975	1	0.871795	2.5431e-05	5e-05	0.589744	0.000101027	5e-05
Keratan sulfate biosynthesis	0.153846	0.999975	1	0.846154	2.5431e-05	5e-05	0.692308	0.000101027	5e-05
Keratan sulfate/keratin metabolism	0.137931	0.999975	1	0.862069	2.5431e-05	5e-05	0.724138	0.000101027	5e-05
Latent infection of Homo sapiens with Mycobacterium tuberculosis	0.21875	0.999975	1	0.84375	2.5431e-05	5e-05	0.625	0.000101027	5e-05
Ligand-gated ion channel transport	0.0454545	0.999975	1	0.863636	2.5431e-05	5e-05	0.818182	0.000101027	5e-05
Lipoprotein metabolism	0.214286	0.999975	1	0.857143	2.5431e-05	5e-05	0.642857	0.000101027	5e-05
MPS I - Hurler syndrome	0.230769	0.999975	1	0.798077	2.5431e-05	5e-05	0.567308	0.000101027	5e-05
MPS II - Hunter syndrome	0.230769	0.999975	1	0.798077	2.5431e-05	5e-05	0.567308	0.000101027	5e-05
MPS IIIA - Sanfilippo syndrome A	0.230769	0.999975	1	0.798077	2.5431e-05	5e-05	0.567308	0.000101027	5e-05
MPS IIIB - Sanfilippo syndrome B	0.230769	0.999975	1	0.798077	2.5431e-05	5e-05	0.567308	0.000101027	5e-05
MPS IIIC - Sanfilippo syndrome C	0.230769	0.999975	1	0.798077	2.5431e-05	5e-05	0.567308	0.000101027	5e-05
MPS IIID - Sanfilippo syndrome D	0.230769	0.999975	1	0.798077	2.5431e-05	5e-05	0.567308	0.000101027	5e-05
MPS IV - Morquio syndrome A	0.230769	0.999975	1	0.798077	2.5431e-05	5e-05	0.567308	0.000101027	5e-05
MPS IV - Morquio syndrome B	0.230769	0.999975	1	0.798077	2.5431e-05	5e-05	0.567308	0.000101027	5e-05
MPS IX - Natowicz syndrome	0.230769	0.999975	1	0.798077	2.5431e-05	5e-05	0.567308	0.000101027	5e-05
MPS VI - Maroteaux-Lamy syndrome	0.230769	0.999975	1	0.798077	2.5431e-05	5e-05	0.567308	0.000101027	5e-05
MPS VII - Sly syndrome	0.230769	0.999975	1	0.798077	2.5431e-05	5e-05	0.567308	0.000101027	5e-05
Meiotic Recombination	0.317073	0.999975	1	0.926829	2.5431e-05	5e-05	0.609756	0.000101027	5e-05
Metabolism of steroid hormones and vitamin D	0.153846	0.999975	1	0.692308	2.5431e-05	5e-05	0.538462	0.000101027	5e-05
Mucopolysaccharidoses	0.230769	0.999975	1	0.798077	2.5431e-05	5e-05	0.567308	0.000101027	5e-05
Muscle contraction	0.183673	0.999975	1	0.632653	2.5431e-05	5e-05	0.44898	0.000101027	5e-05
Myogenesis	0.296296	0.999975	1	0.851852	2.5431e-05	5e-05	0.555556	0.000101027	5e-05
NOD1/2 Signaling Pathway	0.321429	0.999975	1	0.928571	2.5431e-05	5e-05	0.607143	0.000101027	5e-05
Negative regulators of RIG-I/MDA5 signaling	0.34375	0.999975	1	0.875	2.5431e-05	5e-05	0.53125	0.000101027	5e-05
Neuronal System	0.218519	0.999975	1	0.885185	2.5431e-05	5e-05	0.666667	0.000101027	5e-05
Neurotransmitter Receptor Binding And Downstream Transmission In The Postsynaptic Cell	0.209302	0.999975	1	0.868217	2.5431e-05	5e-05	0.658915	0.000101027	5e-05
Nitric oxide stimulates guanylate cyclase	0.185185	0.999975	1	0.925926	2.5431e-05	5e-05	0.740741	0.000101027	5e-05
Nuclear Receptor transcription pathway	0.28	0.999975	1	0.88	2.5431e-05	5e-05	0.6	0.000101027	5e-05
Nuclear signaling by ERBB4	0.194444	0.999975	1	0.861111	2.5431e-05	5e-05	0.666667	0.000101027	5e-05
Nucleotide-binding domain, leucine rich repeat containing receptor (NLR) signaling pathways	0.340909	0.999975	1	0.909091	2.5431e-05	5e-05	0.568182	0.000101027	5e-05
O-linked glycosylation of mucins	0.160714	0.999975	1	0.857143	2.5431e-05	5e-05	0.696429	0.000101027	5e-05
Olfactory Signaling Pathway	0.0289855	0.999975	1	0.898551	2.5431e-05	5e-05	0.869565	0.000101027	5e-05
PTM: gamma carboxylation, hypusine formation and arylsulfatase activation	0.384615	0.999975	1	1	2.5431e-05	5e-05	0.615385	0.000101027	5e-05
Packaging Of Telomere Ends	0.272727	0.999975	1	0.954545	2.5431e-05	5e-05	0.681818	0.000101027	5e-05
Peptide hormone metabolism	0.283582	0.999975	1	0.865672	2.5431e-05	5e-05	0.58209	0.000101027	5e-05
Peptide ligand-binding receptors	0.144578	0.999975	1	0.795181	2.5431e-05	5e-05	0.650602	0.000101027	5e-05
Phagosomal maturation (early endosomal stage)	0.21875	0.999975	1	0.84375	2.5431e-05	5e-05	0.625	0.000101027	5e-05
Phase 1 - Functionalization of compounds	0.145161	0.999975	1	0.806452	2.5431e-05	5e-05	0.66129	0.000101027	5e-05
Phase II conjugation	0.226415	0.999975	1	0.811321	2.5431e-05	5e-05	0.584906	0.000101027	5e-05
Platelet homeostasis	0.293333	0.999975	1	0.866667	2.5431e-05	5e-05	0.573333	0.000101027	5e-05
Potassium Channels	0.141304	0.999975	1	0.880435	2.5431e-05	5e-05	0.73913	0.000101027	5e-05
RIG-I/MDA5 mediated induction of IFN-alpha/beta pathways	0.267606	0.999975	1	0.816901	2.5431e-05	5e-05	0.549296	0.000101027	5e-05
Regulation of IFNA signaling	0.15	0.999975	1	0.85	2.5431e-05	5e-05	0.7	0.000101027	5e-05
Regulation of Insulin Secretion by Glucagon-like Peptide-1	0.333333	0.999975	1	0.833333	2.5431e-05	5e-05	0.5	0.000101027	5e-05
Regulation of Insulin-like Growth Factor (IGF) Transport and Uptake by Insulin-like Growth Factor Binding Proteins (IGFBPs)	0.142857	0.999975	1	0.857143	2.5431e-05	5e-05	0.714286	0.000101027	5e-05
Regulation of Water Balance by Renal Aquaporins	0.216216	0.999975	1	0.756757	2.5431e-05	5e-05	0.540541	0.000101027	5e-05
Retinoid metabolism and transport	0.153846	0.999975	1	0.692308	2.5431e-05	5e-05	0.538462	0.000101027	5e-05
SHC-mediated cascade	0.206897	0.999975	1	0.793103	2.5431e-05	5e-05	0.586207	0.000101027	5e-05
SHC1 events in ERBB2 signaling	0.25	0.999975	1	0.708333	2.5431e-05	5e-05	0.458333	0.000101027	5e-05
SLC-mediated transmembrane transport	0.243697	0.999975	1	0.819328	2.5431e-05	5e-05	0.57563	0.000101027	5e-05
Signal Transduction	0.278614	0.999975	1	0.801958	2.5431e-05	5e-05	0.523343	0.000101027	5e-05
Signal amplification	0.192308	0.999975	1	0.807692	2.5431e-05	5e-05	0.615385	0.000101027	5e-05
Signaling by GPCR	0.197092	0.999975	1	0.806139	2.5431e-05	5e-05	0.609047	0.000101027	5e-05
Signaling by Hippo	0.2	0.999975	1	0.9	2.5431e-05	5e-05	0.7	0.000101027	5e-05
Signaling by Robo receptor	0.333333	0.999975	1	0.766667	2.5431e-05	5e-05	0.433333	0.000101027	5e-05
Sphingolipid metabolism	0.306452	0.999975	1	0.854839	2.5431e-05	5e-05	0.548387	0.000101027	5e-05
Steroid hormones	0.153846	0.999975	1	0.692308	2.5431e-05	5e-05	0.538462	0.000101027	5e-05
Stimuli-sensing channels	0.222222	0.999975	1	0.857143	2.5431e-05	5e-05	0.634921	0.000101027	5e-05
TRAF6 mediated IRF7 activation	0.142857	0.999975	1	0.892857	2.5431e-05	5e-05	0.75	0.000101027	5e-05
Termination of O-glycan biosynthesis	0.136364	0.999975	1	0.863636	2.5431e-05	5e-05	0.727273	0.000101027	5e-05
Thrombin signalling through proteinase activated receptors (PARs)	0.185185	0.999975	1	0.777778	2.5431e-05	5e-05	0.592593	0.000101027	5e-05
Tight junction interactions	0.148148	0.999975	1	0.703704	2.5431e-05	5e-05	0.555556	0.000101027	5e-05
Transferrin endocytosis and recycling	0.259259	0.999975	1	0.925926	2.5431e-05	5e-05	0.666667	0.000101027	5e-05
Transmembrane transport of small molecules	0.245798	0.999975	1	0.829832	2.5431e-05	5e-05	0.584034	0.000101027	5e-05
Transmission across Chemical Synapses	0.225275	0.999975	1	0.873626	2.5431e-05	5e-05	0.648352	0.000101027	5e-05
Transport of glucose and other sugars, bile salts and organic acids, metal ions and amine compounds	0.155556	0.999975	1	0.855556	2.5431e-05	5e-05	0.7	0.000101027	5e-05
Transport of inorganic cations/anions and amino acids/oligopeptides	0.175824	0.999975	1	0.791209	2.5431e-05	5e-05	0.615385	0.000101027	5e-05
Visual phototransduction	0.134615	0.999975	1	0.730769	2.5431e-05	5e-05	0.596154	0.000101027	5e-05
Voltage gated Potassium channels	0.166667	0.999975	1	0.857143	2.5431e-05	5e-05	0.690476	0.000101027	5e-05
cGMP effects	0.2	0.999975	1	0.95	2.5431e-05	5e-05	0.75	0.000101027	5e-05
trans-Golgi Network Vesicle Budding	0.288136	0.999975	1	0.762712	2.5431e-05	5e-05	0.474576	0.000101027	5e-05
FGFR ligand binding and activation	0.173913	0.999975	0.99995	0.826087	2.5431e-05	5e-05	0.652174	0.000291118	0.0001
Glutamate Binding, Activation of AMPA Receptors and Synaptic Plasticity	0.310345	0.999975	0.99995	0.827586	2.5431e-05	5e-05	0.517241	0.000291118	0.0001
Heparan sulfate/heparin (HS-GAG) metabolism	0.285714	0.999975	0.99995	0.77551	2.5431e-05	5e-05	0.489796	0.000291118	0.0001
Striated Muscle Contraction	0.16129	0.999975	0.99995	0.645161	2.5431e-05	5e-05	0.483871	0.000291118	0.0001
TRAF6 mediated NF-kB activation	0.285714	0.999975	0.99995	0.714286	2.5431e-05	5e-05	0.428571	0.000291118	0.0001
Trafficking of AMPA receptors	0.310345	0.999975	0.99995	0.827586	2.5431e-05	5e-05	0.517241	0.000291118	0.0001
Interleukin-1 signaling	0.257143	0.999975	0.9999	0.8	2.5431e-05	5e-05	0.542857	0.000469745	0.00015
Lysosome Vesicle Biogenesis	0.26087	0.999975	0.9999	0.695652	2.5431e-05	5e-05	0.434783	0.000469745	0.00015
Membrane Trafficking	0.339181	0.999975	0.9999	0.77193	2.5431e-05	5e-05	0.432749	0.000469745	0.00015
NCAM1 interactions	0.216216	0.999975	0.9999	0.810811	2.5431e-05	5e-05	0.594595	0.000469745	0.00015
NRAGE signals death through JNK	0.340909	0.999975	0.9999	0.795455	2.5431e-05	5e-05	0.454545	0.000469745	0.00015
Apoptotic cleavage of cellular proteins	0.314286	0.999975	0.99985	0.8	2.5431e-05	5e-05	0.485714	0.000653481	0.0002
Integrin cell surface interactions	0.269231	0.999975	0.99975	0.75641	2.5431e-05	5e-05	0.487179	0.00101406	0.0003
Lipid digestion, mobilization, and transport	0.222222	0.999975	0.99975	0.777778	2.5431e-05	5e-05	0.555556	0.00101406	0.0003
Neurotransmitter Release Cycle	0.25	0.999975	0.99965	0.888889	2.5431e-05	5e-05	0.638889	0.00136574	0.0004
Phospholipase C-mediated cascade	0.288462	0.999975	0.99965	0.807692	2.5431e-05	5e-05	0.519231	0.00136574	0.0004
Molecules associated with elastic fibres	0.185185	0.999975	0.99955	0.740741	2.5431e-05	5e-05	0.555556	0.00171933	0.0005
G alpha (12/13) signalling events	0.314286	0.999975	0.9995	0.785714	2.5431e-05	5e-05	0.471429	0.00187727	0.00055
Integration of energy metabolism	0.354167	0.999975	0.9995	0.8125	2.5431e-05	5e-05	0.458333	0.00187727	0.00055
CaM pathway	0.333333	0.999975	0.99935	0.791667	2.5431e-05	5e-05	0.458333	0.00238473	0.0007
Ion transport by P-type ATPases	0.384615	0.999975	0.99935	0.897436	2.5431e-05	5e-05	0.512821	0.00238473	0.0007
Calmodulin induced events	0.333333	0.999975	0.9992	0.791667	2.5431e-05	5e-05	0.458333	0.00289732	0.00085
Regulation of Hypoxia-inducible Factor (HIF) by Oxygen	0.333333	0.999975	0.99915	0.761905	2.5431e-05	5e-05	0.428571	0.00303676	0.0009
Regulation of beta-cell development	0.222222	0.999975	0.99915	0.851852	2.5431e-05	5e-05	0.62963	0.00303676	0.0009
Cellular responses to stress	0.333333	0.999975	0.99905	0.761905	2.5431e-05	5e-05	0.428571	0.00336404	0.001
Opioid Signalling	0.337838	0.999975	0.99895	0.810811	2.5431e-05	5e-05	0.472973	0.0036875	0.0011
Cellular response to hypoxia	0.333333	0.999975	0.9989	0.761905	2.5431e-05	5e-05	0.428571	0.00381466	0.00115
Negative regulation of FGFR signaling	0.342105	0.999975	0.9989	0.815789	2.5431e-05	5e-05	0.473684	0.00381466	0.00115
Arachidonic acid metabolism	0.317073	0.999975	0.9986	0.804878	2.5431e-05	5e-05	0.487805	0.00480429	0.00145
EGFR interacts with phospholipase C-gamma	0.354839	0.999975	0.9984	0.806452	2.5431e-05	5e-05	0.451613	0.00541667	0.00165
TAK1 activates NFkB by phosphorylation and activation of IKKs complex	0.272727	0.999975	0.9984	0.727273	2.5431e-05	5e-05	0.454545	0.00541667	0.00165
Regulation of Insulin Secretion	0.314286	0.999975	0.99825	0.771429	2.5431e-05	5e-05	0.457143	0.00588343	0.0018
PLCG1 events in ERBB2 signaling	0.34375	0.999975	0.9982	0.78125	2.5431e-05	5e-05	0.4375	0.00601536	0.00185
Chemokine receptors bind chemokines	0.229167	0.999975	0.9973	0.708333	2.5431e-05	5e-05	0.479167	0.00893194	0.00275
Platelet Aggregation (Plug Formation)	0.147059	0.999975	0.99715	0.647059	2.5431e-05	5e-05	0.5	0.00937155	0.0029
A tetrasaccharide linker sequence is required for GAG synthesis	0.291667	0.999975	0.99685	0.75	2.5431e-05	5e-05	0.458333	0.0102926	0.0032
Meiotic Synapsis	0.404255	0.999975	0.99665	0.914894	2.5431e-05	5e-05	0.510638	0.0108811	0.0034
Antigen processing-Cross presentation	0.26087	0.999975	0.99585	0.666667	2.5431e-05	5e-05	0.405797	0.0133872	0.0042
ABC-family proteins mediated transport	0.314286	0.999975	0.9956	0.828571	2.5431e-05	5e-05	0.514286	0.0141122	0.00445
Interaction between L1 and Ankyrins	0.230769	0.999975	0.9951	0.846154	2.5431e-05	5e-05	0.615385	0.0156223	0.00495
FRS2-mediated cascade	0.297297	0.999975	0.995	0.756757	2.5431e-05	5e-05	0.459459	0.0158543	0.00505
Hemostasis	0.318807	0.999975	0.9945	0.786697	2.5431e-05	5e-05	0.46789	0.0173391	0.00555
Toll-Like Receptors Cascades	0.363636	0.999975	0.9942	0.809917	2.5431e-05	5e-05	0.446281	0.0181839	0.00585
PLC-gamma1 signalling	0.354839	0.999975	0.99385	0.806452	2.5431e-05	5e-05	0.451613	0.019175	0.0062
Axon guidance	0.327935	0.999975	0.9919	0.789474	2.5431e-05	5e-05	0.461538	0.0250982	0.00815
Response to elevated platelet cytosolic Ca2+	0.283951	0.999975	0.9915	0.765432	2.5431e-05	5e-05	0.481481	0.0261966	0.00855
Developmental Biology	0.329016	0.999975	0.99135	0.787565	2.5431e-05	5e-05	0.458549	0.0263827	0.0087
Signalling to RAS	0.307692	0.999975	0.99135	0.807692	2.5431e-05	5e-05	0.5	0.0263827	0.0087
Platelet degranulation	0.289474	0.999975	0.99	0.789474	2.5431e-05	5e-05	0.5	0.0303321	0.01005
Basigin interactions	0.25	0.999975	0.98335	0.75	2.5431e-05	5e-05	0.5	0.0501952	0.0167
p75 NTR receptor-mediated signalling	0.37037	0.999975	0.9832	0.765432	2.5431e-05	5e-05	0.395062	0.0503896	0.01685
G beta:gamma signalling through PI3Kgamma	0.272727	0.999975	0.98275	0.727273	2.5431e-05	5e-05	0.454545	0.0512173	0.0173
Toll Like Receptor 4 (TLR4) Cascade	0.375	0.999975	0.9828	0.826923	2.5431e-05	5e-05	0.451923	0.0512173	0.01725
SHC1 events in ERBB4 signaling	0.3	0.999975	0.98235	0.7	2.5431e-05	5e-05	0.4	0.0521413	0.0177
Sema4D induced cell migration and growth-cone collapse	0.291667	0.999975	0.97825	0.708333	2.5431e-05	5e-05	0.416667	0.0639167	0.0218
G-protein mediated events	0.341463	0.999975	0.9771	0.804878	2.5431e-05	5e-05	0.463415	0.0669592	0.02295
Semaphorin interactions	0.333333	0.999975	0.97675	0.746032	2.5431e-05	5e-05	0.412698	0.0676466	0.0233
RNA Polymerase I Chain Elongation	0.484848	0.999975	0.9731	0.939394	2.5431e-05	5e-05	0.454545	0.0778713	0.02695
PLC beta mediated events	0.35	0.999975	0.9684	0.8	2.5431e-05	5e-05	0.45	0.0910183	0.03165
RNA Polymerase I Transcription	0.512195	0.999975	0.96415	0.95122	2.5431e-05	5e-05	0.439024	0.102252	0.0359
Toll Like Receptor 3 (TLR3) Cascade	0.414634	0.999975	0.9642	0.841463	2.5431e-05	5e-05	0.426829	0.102252	0.03585
TRIF-mediated TLR3/TLR4 signaling	0.414634	0.999975	0.96345	0.841463	2.5431e-05	5e-05	0.426829	0.103746	0.0366
MyD88-independent cascade	0.414634	0.999975	0.96135	0.841463	2.5431e-05	5e-05	0.426829	0.109178	0.0387
Deposition of New CENPA-containing Nucleosomes at the Centromere	0.361111	0.999975	0.95305	0.805556	2.5431e-05	5e-05	0.444444	0.131977	0.047
Activated TLR4 signalling	0.4	0.999975	0.95175	0.852632	2.5431e-05	5e-05	0.452632	0.134987	0.0483
DAG and IP3 signaling	0.37931	0.999975	0.9515	0.793103	2.5431e-05	5e-05	0.413793	0.135046	0.04855
ER-Phagosome pathway	0.305085	0.999975	0.9501	0.677966	2.5431e-05	5e-05	0.372881	0.137644	0.04995
Nucleosome assembly	0.361111	0.999975	0.9503	0.805556	2.5431e-05	5e-05	0.444444	0.137644	0.04975
RNA Polymerase I Promoter Clearance	0.512821	0.999975	0.9492	0.948718	2.5431e-05	5e-05	0.435897	0.139473	0.05085
L1CAM interactions	0.333333	0.999975	0.9487	0.781609	2.5431e-05	5e-05	0.448276	0.140193	0.05135
Integrin alphaIIb beta3 signaling	0.2	0.999975	0.93555	0.68	2.5431e-05	5e-05	0.48	0.175038	0.0645
Signaling by FGFR mutants	0.372093	0.999975	0.93535	0.813953	2.5431e-05	5e-05	0.44186	0.175038	0.0647
G-protein beta:gamma signalling	0.28	0.999975	0.9307	0.72	2.5431e-05	5e-05	0.44	0.186766	0.06935
Meiosis	0.422535	0.999975	0.92255	0.901408	2.5431e-05	5e-05	0.478873	0.207774	0.0775
Platelet activation, signaling and aggregation	0.305263	0.999975	0.9165	0.763158	2.5431e-05	5e-05	0.457895	0.222985	0.08355
NCAM signaling for neurite out-growth	0.322581	0.999975	0.90825	0.758065	2.5431e-05	5e-05	0.435484	0.243907	0.0918
Post-translational protein modification	0.402235	0.999975	0.90765	0.832402	2.5431e-05	5e-05	0.430168	0.2444	0.0924
Metabolism of carbohydrates	0.377273	0.999975	0.89725	0.836364	2.5431e-05	5e-05	0.459091	0.270702	0.1028
Sema4D in semaphorin signaling	0.344828	0.999975	0.88805	0.758621	2.5431e-05	5e-05	0.413793	0.293623	0.112
Pyrimidine metabolism	0.333333	0.999975	0.8707	0.75	2.5431e-05	5e-05	0.416667	0.337618	0.12935
Transport of vitamins, nucleosides, and related molecules	0.290323	0.999975	0.8612	0.709677	2.5431e-05	5e-05	0.419355	0.360823	0.13885
Apoptosis	0.353741	0.999975	0.85425	0.741497	2.5431e-05	5e-05	0.387755	0.377225	0.1458
SCF(Skp2)-mediated degradation of p27/p21	0.326923	0.999975	0.85065	0.653846	2.5431e-05	5e-05	0.326923	0.384853	0.1494
Insulin Processing	0.45	0.999975	0.83115	0.95	2.5431e-05	5e-05	0.5	0.433201	0.1689
Metal ion SLC transporters	0.375	0.999975	0.8187	0.875	2.5431e-05	5e-05	0.5	0.463124	0.18135
Smooth Muscle Contraction	0.272727	0.999975	0.8006	0.636364	2.5431e-05	5e-05	0.363636	0.507158	0.19945
Factors involved in megakaryocyte development and platelet production	0.365217	0.999975	0.79365	0.782609	2.5431e-05	5e-05	0.417391	0.52258	0.2064
Metabolism of lipids and lipoproteins	0.364173	0.999975	0.7843	0.793307	2.5431e-05	5e-05	0.429134	0.543922	0.21575
Cross-presentation of soluble exogenous antigens (endosomes)	0.325581	0.999975	0.7642	0.651163	2.5431e-05	5e-05	0.325581	0.592071	0.23585
Signalling to ERKs	0.361111	0.999975	0.74705	0.805556	2.5431e-05	5e-05	0.444444	0.632437	0.253
Immunoregulatory interactions between a Lymphoid and a non-Lymphoid cell	0.38806	0.999975	0.74375	0.791045	2.5431e-05	5e-05	0.402985	0.637984	0.2563
Activation of NF-kappaB in B Cells	0.360656	0.999975	0.72895	0.688525	2.5431e-05	5e-05	0.327869	0.671993	0.2711
Cyclin E associated events during G1/S transition	0.360656	0.999975	0.7187	0.688525	2.5431e-05	5e-05	0.327869	0.694484	0.28135
CDK-mediated phosphorylation and removal of Cdc6	0.326087	0.999975	0.7122	0.630435	2.5431e-05	5e-05	0.304348	0.70757	0.28785
Regulation of activated PAK-2p34 by proteasome mediated degradation	0.355556	0.999975	0.68365	0.666667	2.5431e-05	5e-05	0.311111	0.774528	0.3164
Apoptotic execution phase	0.354167	0.999975	0.6771	0.770833	2.5431e-05	5e-05	0.416667	0.787296	0.32295
Regulation of Apoptosis	0.357143	0.999975	0.657	0.714286	2.5431e-05	5e-05	0.357143	0.822702	0.34305
Signaling by Interleukins	0.372549	0.999975	0.65925	0.764706	2.5431e-05	5e-05	0.392157	0.822702	0.3408
Synthesis of IP3 and IP4 in the cytosol	0.208333	0.999975	0.65835	0.625	2.5431e-05	5e-05	0.416667	0.822702	0.3417
Vif-mediated degradation of APOBEC3G	0.354167	0.999975	0.66015	0.666667	2.5431e-05	5e-05	0.3125	0.822702	0.3399
SCF-beta-TrCP mediated degradation of Emi1	0.36	0.999975	0.64075	0.68	2.5431e-05	5e-05	0.32	0.858187	0.3593
Metabolism of amino acids and derivatives	0.347059	0.999975	0.63135	0.723529	2.5431e-05	5e-05	0.376471	0.87709	0.3687
Destabilization of mRNA by AUF1 (hnRNP D0)	0.361702	0.999975	0.6203	0.659574	2.5431e-05	5e-05	0.297872	0.89975	0.37975
Metabolism of vitamins and cofactors	0.382979	0.999975	0.61695	0.829787	2.5431e-05	5e-05	0.446809	0.904057	0.3831
MHC class II antigen presentation	0.365591	0.999975	0.61135	0.698925	2.5431e-05	5e-05	0.333333	0.909993	0.3887
Regulation of DNA replication	0.352113	0.999975	0.61185	0.647887	2.5431e-05	5e-05	0.295775	0.909993	0.3882
Metabolism of water-soluble vitamins and cofactors	0.382979	0.999975	0.6068	0.829787	2.5431e-05	5e-05	0.446809	0.916068	0.39325
p53-Dependent G1 DNA Damage Response	0.339623	0.999975	0.60565	0.641509	2.5431e-05	5e-05	0.301887	0.916068	0.3944
p53-Dependent G1/S DNA damage checkpoint	0.339623	0.999975	0.60315	0.641509	2.5431e-05	5e-05	0.301887	0.91826	0.3969
Ubiquitin-dependent degradation of Cyclin D1	0.347826	0.999975	0.60045	0.652174	2.5431e-05	5e-05	0.304348	0.920896	0.3996
Ubiquitin-dependent degradation of Cyclin D	0.347826	0.999975	0.59705	0.652174	2.5431e-05	5e-05	0.304348	0.925118	0.403
CDT1 association with the CDC6:ORC:origin complex	0.333333	0.999975	0.57605	0.611111	2.5431e-05	5e-05	0.277778	0.969555	0.424
G1/S DNA Damage Checkpoints	0.357143	0.999975	0.56835	0.642857	2.5431e-05	5e-05	0.285714	0.983352	0.4317
Signaling by SCF-KIT	0.386364	0.999975	0.56535	0.818182	2.5431e-05	5e-05	0.431818	0.985085	0.4347
Vpu mediated degradation of CD4	0.361702	0.999975	0.56425	0.680851	2.5431e-05	5e-05	0.319149	0.985085	0.4358
3' -UTR-mediated translational regulation	0.895522	9.10494e-05	5e-05	0.910448	2.5431e-05	5e-05	0.0149254	0.999975	1
APC/C-mediated degradation of cell cycle proteins	0.378378	0.716997	0.3646	0.648649	2.5431e-05	5e-05	0.27027	0.999975	0.63545
APC/C:Cdc20 mediated degradation of Securin	0.368421	0.85639	0.45725	0.666667	2.5431e-05	5e-05	0.298246	0.999975	0.5428
APC/C:Cdc20 mediated degradation of mitotic proteins	0.377049	0.694927	0.3522	0.655738	2.5431e-05	5e-05	0.278689	0.999975	0.64785
APC/C:Cdh1 mediated degradation of Cdc20 and other APC/C:Cdh1 targeted proteins in late mitosis/early G1	0.370968	0.750316	0.3879	0.645161	2.5431e-05	5e-05	0.274194	0.999975	0.61215
Abortive elongation of HIV-1 transcript in the absence of Tat	0.7	9.10494e-05	5e-05	0.85	2.5431e-05	5e-05	0.15	0.999975	1
Activation of APC/C and APC/C:Cdc20 mediated degradation of mitotic proteins	0.370968	0.728815	0.37555	0.645161	2.5431e-05	5e-05	0.274194	0.999975	0.6245
Activation of BH3-only proteins	0.6	9.10494e-05	5e-05	0.76	2.5431e-05	5e-05	0.16	0.999975	1
Activation of Chaperone Genes by XBP1(S)	0.522727	0.0214007	0.00815	0.727273	2.5431e-05	5e-05	0.204545	0.999975	0.9919
Activation of Chaperones by IRE1alpha	0.521739	0.0286553	0.01105	0.73913	2.5431e-05	5e-05	0.217391	0.999975	0.989
Activation of Gene Expression by SREBP (SREBF)	0.513514	9.10494e-05	5e-05	0.783784	2.5431e-05	5e-05	0.27027	0.999975	1
Activation of Genes by ATF4	0.521739	0.446471	0.21645	0.913043	2.5431e-05	5e-05	0.391304	0.999975	0.7836
Activation of NMDA receptor upon glutamate binding and postsynaptic events	0.371429	0.946329	0.5167	0.857143	2.5431e-05	5e-05	0.485714	0.999975	0.48335
Activation of the mRNA upon binding of the cap-binding complex and eIFs, and subsequent binding to 43S	0.861111	9.10494e-05	5e-05	0.888889	2.5431e-05	5e-05	0.0277778	0.999975	1
Adaptive Immune System	0.425308	9.10494e-05	5e-05	0.778559	2.5431e-05	5e-05	0.353251	0.999975	1
Antigen Activates B Cell Receptor Leading to Generation of Second Messengers	0.59375	9.10494e-05	5e-05	0.75	2.5431e-05	5e-05	0.15625	0.999975	1
Antigen processing: Ubiquitination & Proteasome degradation	0.461538	0.0356143	0.01415	0.789744	2.5431e-05	5e-05	0.328205	0.999975	0.9859
Antiviral mechanism by IFN-stimulated genes	0.555556	0.157902	0.07175	0.84127	2.5431e-05	5e-05	0.285714	0.999975	0.9283
Asparagine N-linked glycosylation	0.582278	0.02301	0.0088	0.797468	2.5431e-05	5e-05	0.21519	0.999975	0.99125
Assembly of the pre-replicative complex	0.365079	0.903752	0.4856	0.650794	2.5431e-05	5e-05	0.285714	0.999975	0.51445
Association of TriC/CCT with target proteins during biosynthesis	0.615385	9.10494e-05	5e-05	0.807692	2.5431e-05	5e-05	0.192308	0.999975	1
Autodegradation of Cdh1 by Cdh1:APC/C	0.388889	0.946329	0.5181	0.703704	2.5431e-05	5e-05	0.314815	0.999975	0.48195
Autodegradation of the E3 ubiquitin ligase COP1	0.361702	0.882433	0.47265	0.659574	2.5431e-05	5e-05	0.297872	0.999975	0.5274
BMAL1:CLOCK/NPAS2 Activates Circadian Expression	0.588235	9.10494e-05	5e-05	0.823529	2.5431e-05	5e-05	0.235294	0.999975	1
Biosynthesis of the N-glycan precursor (dolichol lipid-linked oligosaccharide, LLO) and transfer to a nascent protein	0.666667	0.00505516	0.00185	0.777778	2.5431e-05	5e-05	0.111111	0.999975	0.9982
CD28 co-stimulation	0.551724	9.10494e-05	5e-05	0.827586	2.5431e-05	5e-05	0.275862	0.999975	1
CD28 dependent PI3K/Akt signaling	0.65	9.10494e-05	5e-05	0.9	2.5431e-05	5e-05	0.25	0.999975	1
CREB phosphorylation through the activation of Ras	0.423077	0.656573	0.33165	0.846154	2.5431e-05	5e-05	0.423077	0.999975	0.6684
CTLA4 inhibitory signaling	0.666667	9.10494e-05	5e-05	0.857143	2.5431e-05	5e-05	0.190476	0.999975	1
Cap-dependent Translation Initiation	0.88	9.10494e-05	5e-05	0.893333	2.5431e-05	5e-05	0.0133333	0.999975	1
Cdc20:Phospho-APC/C mediated degradation of Cyclin A	0.377049	0.84895	0.4504	0.672131	2.5431e-05	5e-05	0.295082	0.999975	0.54965
Cell Cycle	0.473684	0.0135377	0.00505	0.710526	2.5431e-05	5e-05	0.236842	0.999975	0.995
Cell Cycle Checkpoints	0.458716	0.190611	0.0879	0.697248	2.5431e-05	5e-05	0.238532	0.999975	0.91215
Cell Cycle, Mitotic	0.478754	0.0112154	0.00415	0.679887	2.5431e-05	5e-05	0.201133	0.999975	0.9959
Cell surface interactions at the vascular wall	0.369048	0.850568	0.4527	0.785714	2.5431e-05	5e-05	0.416667	0.999975	0.54735
Centrosome maturation	0.58209	9.10494e-05	5e-05	0.686567	2.5431e-05	5e-05	0.104478	0.999975	1
Chaperonin-mediated protein folding	0.522727	9.10494e-05	5e-05	0.727273	2.5431e-05	5e-05	0.204545	0.999975	1
Chromosome Maintenance	0.473118	0.0334882	0.01325	0.784946	2.5431e-05	5e-05	0.311828	0.999975	0.9868
Circadian Clock	0.54	9.10494e-05	5e-05	0.8	2.5431e-05	5e-05	0.26	0.999975	1
Circadian Repression of Expression by REV-ERBA	0.666667	9.10494e-05	5e-05	0.809524	2.5431e-05	5e-05	0.142857	0.999975	1
Class I MHC mediated antigen processing & presentation	0.428571	0.208163	0.09705	0.770563	2.5431e-05	5e-05	0.341991	0.999975	0.903
Cleavage of Growing Transcript in the Termination Region	0.631579	9.10494e-05	5e-05	0.763158	2.5431e-05	5e-05	0.131579	0.999975	1
Constitutive PI3K/AKT Signaling in Cancer	0.4	0.441103	0.2131	0.882353	2.5431e-05	5e-05	0.482353	0.999975	0.78695
Constitutive Signaling by NOTCH1 HD+PEST Domain Mutants	0.369565	0.120791	0.05305	0.782609	2.5431e-05	5e-05	0.413043	0.999975	0.947
Constitutive Signaling by NOTCH1 PEST Domain Mutants	0.384615	0.00468365	0.0017	0.788462	2.5431e-05	5e-05	0.403846	0.999975	0.99835
Cooperation of Prefoldin and TriC/CCT in actin and tubulin folding	0.538462	0.00025578	0.0001	0.692308	2.5431e-05	5e-05	0.153846	0.999975	0.99995
Costimulation by the CD28 family	0.580645	9.10494e-05	5e-05	0.822581	2.5431e-05	5e-05	0.241935	0.999975	1
Cyclin A:Cdk2-associated events at S phase entry	0.387097	0.958568	0.52805	0.693548	2.5431e-05	5e-05	0.306452	0.999975	0.472
Cyclin D associated events in G1	0.485714	9.10494e-05	5e-05	0.828571	2.5431e-05	5e-05	0.342857	0.999975	1
Cytosolic tRNA aminoacylation	0.652174	0.000570442	0.0002	0.782609	2.5431e-05	5e-05	0.130435	0.999975	0.99985
DAP12 interactions	0.397436	0.168019	0.0772	0.807692	2.5431e-05	5e-05	0.410256	0.999975	0.92285
DAP12 signaling	0.413333	0.0198224	0.00745	0.82	2.5431e-05	5e-05	0.406667	0.999975	0.9926
DARPP-32 events	0.608696	9.10494e-05	5e-05	0.826087	2.5431e-05	5e-05	0.217391	0.999975	1
DNA Repair	0.635417	9.10494e-05	5e-05	0.8125	2.5431e-05	5e-05	0.177083	0.999975	1
DNA Replication Pre-Initiation	0.38961	0.591054	0.2942	0.636364	2.5431e-05	5e-05	0.246753	0.999975	0.70585
Deadenylation of mRNA	0.8	9.10494e-05	5e-05	0.85	2.5431e-05	5e-05	0.05	0.999975	1
Deadenylation-dependent mRNA decay	0.681818	0.00025578	0.0001	0.863636	2.5431e-05	5e-05	0.181818	0.999975	0.99995
Degradation of beta-catenin by the destruction complex	0.403226	0.629416	0.3158	0.725806	2.5431e-05	5e-05	0.322581	0.999975	0.68425
Disease	0.417847	9.10494e-05	5e-05	0.807365	2.5431e-05	5e-05	0.389518	0.999975	1
Double-Strand Break Repair	0.55	0.0325011	0.01275	0.9	2.5431e-05	5e-05	0.35	0.999975	0.9873
Downregulation of SMAD2/3:SMAD4 transcriptional activity	0.571429	9.10494e-05	5e-05	0.809524	2.5431e-05	5e-05	0.238095	0.999975	1
Downregulation of TGF-beta receptor signaling	0.478261	9.10494e-05	5e-05	0.826087	2.5431e-05	5e-05	0.347826	0.999975	1
Downstream Signaling Events Of B Cell Receptor (BCR)	0.409938	0.0474326	0.0194	0.801242	2.5431e-05	5e-05	0.391304	0.999975	0.98065
Downstream TCR signaling	0.611111	9.10494e-05	5e-05	0.75	2.5431e-05	5e-05	0.138889	0.999975	1
Downstream signal transduction	0.414966	0.155842	0.07055	0.836735	2.5431e-05	5e-05	0.421769	0.999975	0.9295
Downstream signaling of activated FGFR	0.411765	0.00761512	0.0028	0.823529	2.5431e-05	5e-05	0.411765	0.999975	0.99725
Dual incision reaction in TC-NER	0.826087	9.10494e-05	5e-05	0.869565	2.5431e-05	5e-05	0.0434783	0.999975	1
EGFR downregulation	0.416667	0.726376	0.3706	0.75	2.5431e-05	5e-05	0.333333	0.999975	0.62945
ERK/MAPK targets	0.6	0.00025578	0.0001	0.9	2.5431e-05	5e-05	0.3	0.999975	0.99995
Effects of PIP2 hydrolysis	0.44	9.10494e-05	5e-05	0.88	2.5431e-05	5e-05	0.44	0.999975	1
Elongation arrest and recovery	0.703704	9.10494e-05	5e-05	0.814815	2.5431e-05	5e-05	0.111111	0.999975	1
Endosomal Sorting Complex Required For Transport (ESCRT)	0.423077	0.167003	0.07645	0.769231	2.5431e-05	5e-05	0.346154	0.999975	0.9236
Eukaryotic Translation Elongation	0.90566	9.10494e-05	5e-05	0.924528	2.5431e-05	5e-05	0.0188679	0.999975	1
Eukaryotic Translation Initiation	0.88	9.10494e-05	5e-05	0.893333	2.5431e-05	5e-05	0.0133333	0.999975	1
Eukaryotic Translation Termination	0.882353	9.10494e-05	5e-05	0.901961	2.5431e-05	5e-05	0.0196078	0.999975	1
Export of Viral Ribonucleoproteins from Nucleus	0.740741	9.10494e-05	5e-05	0.888889	2.5431e-05	5e-05	0.148148	0.999975	1
FBXW7 Mutants and NOTCH1 in Cancer	0.384615	0.00202157	0.0007	0.8	2.5431e-05	5e-05	0.415385	0.999975	0.99935
Fanconi Anemia pathway	0.428571	0.126051	0.056	0.666667	2.5431e-05	5e-05	0.238095	0.999975	0.94405
Fatty acid, triacylglycerol, and ketone body metabolism	0.436364	9.10494e-05	5e-05	0.8	2.5431e-05	5e-05	0.363636	0.999975	1
Fcgamma receptor (FCGR) dependent phagocytosis	0.419753	0.00158846	0.00055	0.716049	2.5431e-05	5e-05	0.296296	0.999975	0.9995
Formation of HIV-1 elongation complex containing HIV-1 Tat	0.742857	9.10494e-05	5e-05	0.828571	2.5431e-05	5e-05	0.0857143	0.999975	1
Formation of HIV-1 elongation complex in the absence of HIV-1 Tat	0.722222	9.10494e-05	5e-05	0.805556	2.5431e-05	5e-05	0.0833333	0.999975	1
Formation of RNA Pol II elongation complex	0.722222	9.10494e-05	5e-05	0.805556	2.5431e-05	5e-05	0.0833333	0.999975	1
Formation of a pool of free 40S subunits	0.918033	9.10494e-05	5e-05	0.934426	2.5431e-05	5e-05	0.0163934	0.999975	1
Formation of the Early Elongation Complex	0.740741	9.10494e-05	5e-05	0.851852	2.5431e-05	5e-05	0.111111	0.999975	1
Formation of the HIV-1 Early Elongation Complex	0.740741	9.10494e-05	5e-05	0.851852	2.5431e-05	5e-05	0.111111	0.999975	1
Formation of the ternary complex, and subsequently, the 43S complex	0.90625	9.10494e-05	5e-05	0.9375	2.5431e-05	5e-05	0.03125	0.999975	1
Formation of transcription-coupled NER (TC-NER) repair complex	0.826087	9.10494e-05	5e-05	0.869565	2.5431e-05	5e-05	0.0434783	0.999975	1
G0 and Early G1	0.333333	0.124951	0.0553	0.458333	2.5431e-05	5e-05	0.125	0.999975	0.94475
G1 Phase	0.485714	0.00025578	0.0001	0.828571	2.5431e-05	5e-05	0.342857	0.999975	0.99995
G1/S Transition	0.417476	0.452933	0.22035	0.660194	2.5431e-05	5e-05	0.242718	0.999975	0.7797
G2/M Transition	0.542169	9.10494e-05	5e-05	0.698795	2.5431e-05	5e-05	0.156627	0.999975	1
GAB1 signalosome	0.41	0.0321293	0.01255	0.86	2.5431e-05	5e-05	0.45	0.999975	0.9875
GPVI-mediated activation cascade	0.517241	9.10494e-05	5e-05	0.758621	2.5431e-05	5e-05	0.241379	0.999975	1
GTP hydrolysis and joining of the 60S ribosomal subunit	0.898551	9.10494e-05	5e-05	0.913043	2.5431e-05	5e-05	0.0144928	0.999975	1
Gene Expression	0.627696	9.10494e-05	5e-05	0.832009	2.5431e-05	5e-05	0.204313	0.999975	1
Generation of second messenger molecules	0.571429	9.10494e-05	5e-05	0.75	2.5431e-05	5e-05	0.178571	0.999975	1
Generic Transcription Pathway	0.566396	9.10494e-05	5e-05	0.831978	2.5431e-05	5e-05	0.265583	0.999975	1
Global Genomic NER (GG-NER)	0.677419	9.10494e-05	5e-05	0.741935	2.5431e-05	5e-05	0.0645161	0.999975	1
Gluconeogenesis	0.62069	9.10494e-05	5e-05	0.827586	2.5431e-05	5e-05	0.206897	0.999975	1
Glucose metabolism	0.566667	9.10494e-05	5e-05	0.9	2.5431e-05	5e-05	0.333333	0.999975	1
Glucose transport	0.513514	0.0205706	0.0078	0.837838	2.5431e-05	5e-05	0.324324	0.999975	0.99225
Glycerophospholipid biosynthesis	0.395062	0.412429	0.19855	0.864198	2.5431e-05	5e-05	0.469136	0.999975	0.8015
Glycolysis	0.6	9.10494e-05	5e-05	0.96	2.5431e-05	5e-05	0.36	0.999975	1
HIV Infection	0.565934	0.000414326	0.00015	0.785714	2.5431e-05	5e-05	0.21978	0.999975	0.9999
HIV Life Cycle	0.647619	9.10494e-05	5e-05	0.809524	2.5431e-05	5e-05	0.161905	0.999975	1
HIV-1 Transcription Elongation	0.742857	9.10494e-05	5e-05	0.828571	2.5431e-05	5e-05	0.0857143	0.999975	1
HIV-1 Transcription Initiation	0.617647	9.10494e-05	5e-05	0.794118	2.5431e-05	5e-05	0.176471	0.999975	1
HIV-1 elongation arrest and recovery	0.703704	9.10494e-05	5e-05	0.814815	2.5431e-05	5e-05	0.111111	0.999975	1
Hexose transport	0.487179	0.054708	0.02265	0.820513	2.5431e-05	5e-05	0.333333	0.999975	0.9774
Host Interactions of HIV factors	0.550847	0.00101455	0.00035	0.79661	2.5431e-05	5e-05	0.245763	0.999975	0.9997
IGF1R signaling cascade	0.45	9.10494e-05	5e-05	0.825	2.5431e-05	5e-05	0.375	0.999975	1
IRS-mediated signalling	0.479452	9.10494e-05	5e-05	0.835616	2.5431e-05	5e-05	0.356164	0.999975	1
IRS-related events	0.472973	9.10494e-05	5e-05	0.824324	2.5431e-05	5e-05	0.351351	0.999975	1
IRS-related events triggered by IGF1R	0.467532	9.10494e-05	5e-05	0.831169	2.5431e-05	5e-05	0.363636	0.999975	1
ISG15 antiviral mechanism	0.555556	0.162908	0.0743	0.84127	2.5431e-05	5e-05	0.285714	0.999975	0.92575
Influenza Infection	0.776699	9.10494e-05	5e-05	0.864078	2.5431e-05	5e-05	0.0873786	0.999975	1
Influenza Life Cycle	0.806122	9.10494e-05	5e-05	0.887755	2.5431e-05	5e-05	0.0816327	0.999975	1
Influenza Viral RNA Transcription and Replication	0.863636	9.10494e-05	5e-05	0.893939	2.5431e-05	5e-05	0.030303	0.999975	1
Inositol phosphate metabolism	0.341463	0.13376	0.05965	0.731707	2.5431e-05	5e-05	0.390244	0.999975	0.9404
Insulin receptor signalling cascade	0.443038	9.10494e-05	5e-05	0.822785	2.5431e-05	5e-05	0.379747	0.999975	1
Interactions of Rev with host cellular proteins	0.709677	0.00025578	0.0001	0.903226	2.5431e-05	5e-05	0.193548	0.999975	0.99995
Interactions of Vpr with host cellular proteins	0.83871	9.10494e-05	5e-05	0.935484	2.5431e-05	5e-05	0.0967742	0.999975	1
Interleukin receptor SHC signaling	0.392857	0.0470156	0.01915	0.714286	2.5431e-05	5e-05	0.321429	0.999975	0.9809
Interleukin-2 signaling	0.439024	0.00114637	0.0004	0.707317	2.5431e-05	5e-05	0.268293	0.999975	0.99965
Interleukin-3, 5 and GM-CSF signaling	0.454545	0.00129253	0.00045	0.727273	2.5431e-05	5e-05	0.272727	0.999975	0.9996
Intrinsic Pathway for Apoptosis	0.421053	0.05032	0.02075	0.736842	2.5431e-05	5e-05	0.315789	0.999975	0.9793
Kinesins	0.346154	0.524134	0.25765	0.653846	2.5431e-05	5e-05	0.307692	0.999975	0.7424
L13a-mediated translational silencing of Ceruloplasmin expression	0.895522	9.10494e-05	5e-05	0.910448	2.5431e-05	5e-05	0.0149254	0.999975	1
Late Phase of HIV Life Cycle	0.645161	9.10494e-05	5e-05	0.806452	2.5431e-05	5e-05	0.16129	0.999975	1
Loss of Nlp from mitotic centrosomes	0.542373	9.10494e-05	5e-05	0.661017	2.5431e-05	5e-05	0.118644	0.999975	1
Loss of proteins required for interphase microtubule organizationÃ‚Â from the centrosome	0.542373	9.10494e-05	5e-05	0.661017	2.5431e-05	5e-05	0.118644	0.999975	1
M Phase	0.465608	0.0577409	0.0241	0.687831	2.5431e-05	5e-05	0.222222	0.999975	0.97595
M/G1 Transition	0.38961	0.591054	0.29455	0.636364	2.5431e-05	5e-05	0.246753	0.999975	0.7055
MAP kinase activation in TLR cascade	0.521739	0.0230387	0.00885	0.891304	2.5431e-05	5e-05	0.369565	0.999975	0.9912
MAPK targets/ Nuclear events mediated by MAP kinases	0.62069	9.10494e-05	5e-05	0.931034	2.5431e-05	5e-05	0.310345	0.999975	1
Metabolism	0.388766	0.529834	0.26135	0.792313	2.5431e-05	5e-05	0.403548	0.999975	0.7387
Metabolism of RNA	0.665094	9.10494e-05	5e-05	0.830189	2.5431e-05	5e-05	0.165094	0.999975	1
Metabolism of mRNA	0.624277	9.10494e-05	5e-05	0.815029	2.5431e-05	5e-05	0.190751	0.999975	1
Metabolism of non-coding RNA	0.809524	9.10494e-05	5e-05	0.880952	2.5431e-05	5e-05	0.0714286	0.999975	1
Metabolism of nucleotides	0.506667	9.10494e-05	5e-05	0.76	2.5431e-05	5e-05	0.253333	0.999975	1
Metabolism of proteins	0.520231	9.10494e-05	5e-05	0.830443	2.5431e-05	5e-05	0.310212	0.999975	1
MicroRNA (miRNA) Biogenesis	0.809524	9.10494e-05	5e-05	0.857143	2.5431e-05	5e-05	0.047619	0.999975	1
Mitochondrial Protein Import	0.765957	9.10494e-05	5e-05	0.829787	2.5431e-05	5e-05	0.0638298	0.999975	1
Mitotic Anaphase	0.462025	0.0425074	0.0171	0.689873	2.5431e-05	5e-05	0.227848	0.999975	0.98295
Mitotic G1-G1/S phases	0.417323	0.206554	0.0956	0.661417	2.5431e-05	5e-05	0.244094	0.999975	0.90445
Mitotic G2-G2/M phases	0.523256	9.10494e-05	5e-05	0.697674	2.5431e-05	5e-05	0.174419	0.999975	1
Mitotic M-M/G1 phases	0.463964	0.0606058	0.0255	0.675676	2.5431e-05	5e-05	0.211712	0.999975	0.97455
Mitotic Metaphase and Anaphase	0.465409	0.0462249	0.01875	0.691824	2.5431e-05	5e-05	0.226415	0.999975	0.9813
Mitotic Prometaphase	0.5	0.00283374	0.001	0.656863	2.5431e-05	5e-05	0.156863	0.999975	0.99905
Mitotic Prophase	0.53125	0.0553276	0.023	0.75	2.5431e-05	5e-05	0.21875	0.999975	0.97705
MyD88 cascade initiated on plasma membrane	0.464789	0.0632898	0.02695	0.816901	2.5431e-05	5e-05	0.352113	0.999975	0.9731
MyD88 dependent cascade initiated on endosome	0.452055	0.349973	0.1673	0.821918	2.5431e-05	5e-05	0.369863	0.999975	0.83275
MyD88:Mal cascade initiated on plasma membrane	0.43038	0.778424	0.40375	0.848101	2.5431e-05	5e-05	0.417722	0.999975	0.5963
NEP/NS2 Interacts with the Cellular Export Machinery	0.769231	9.10494e-05	5e-05	0.923077	2.5431e-05	5e-05	0.153846	0.999975	1
NGF signalling via TRKA from the plasma membrane	0.426316	0.0499184	0.0205	0.852632	2.5431e-05	5e-05	0.426316	0.999975	0.97955
NOTCH1 Intracellular Domain Regulates Transcription	0.463415	9.10494e-05	5e-05	0.780488	2.5431e-05	5e-05	0.317073	0.999975	1
Nef-mediates down modulation of cell surface receptors by recruiting them to clathrin adapters	0.5	0.00072541	0.00025	0.85	2.5431e-05	5e-05	0.35	0.999975	0.9998
Nephrin interactions	0.52381	9.10494e-05	5e-05	0.809524	2.5431e-05	5e-05	0.285714	0.999975	1
Netrin-1 signaling	0.357143	0.727326	0.37295	0.809524	2.5431e-05	5e-05	0.452381	0.999975	0.6271
Nonsense Mediated Decay Enhanced by the Exon Junction Complex	0.797101	9.10494e-05	5e-05	0.855072	2.5431e-05	5e-05	0.057971	0.999975	1
Nonsense Mediated Decay Independent of the Exon Junction Complex	0.87037	9.10494e-05	5e-05	0.888889	2.5431e-05	5e-05	0.0185185	0.999975	1
Nonsense-Mediated Decay	0.797101	9.10494e-05	5e-05	0.855072	2.5431e-05	5e-05	0.057971	0.999975	1
Nuclear Events (kinase and transcription factor activation)	0.608696	9.10494e-05	5e-05	0.913043	2.5431e-05	5e-05	0.304348	0.999975	1
Nuclear import of Rev protein	0.75	9.10494e-05	5e-05	0.892857	2.5431e-05	5e-05	0.142857	0.999975	1
Nucleotide Excision Repair	0.727273	9.10494e-05	5e-05	0.795455	2.5431e-05	5e-05	0.0681818	0.999975	1
Orc1 removal from chromatin	0.378788	0.921921	0.50005	0.651515	2.5431e-05	5e-05	0.272727	0.999975	0.5
PD-1 signaling	0.6	9.10494e-05	5e-05	0.8	2.5431e-05	5e-05	0.2	0.999975	1
PERK regulated gene expression	0.576923	0.114741	0.0502	0.923077	2.5431e-05	5e-05	0.346154	0.999975	0.94985
PI Metabolism	0.541667	9.10494e-05	5e-05	0.791667	2.5431e-05	5e-05	0.25	0.999975	1
PI-3K cascade	0.427083	0.000863032	0.0003	0.864583	2.5431e-05	5e-05	0.4375	0.999975	0.99975
PI3K Cascade	0.47619	9.10494e-05	5e-05	0.857143	2.5431e-05	5e-05	0.380952	0.999975	1
PI3K events in ERBB2 signaling	0.427083	0.00072541	0.00025	0.864583	2.5431e-05	5e-05	0.4375	0.999975	0.9998
PI3K events in ERBB4 signaling	0.427083	0.00114637	0.0004	0.864583	2.5431e-05	5e-05	0.4375	0.999975	0.99965
PI3K/AKT Signaling in Cancer	0.427083	0.000863032	0.0003	0.864583	2.5431e-05	5e-05	0.4375	0.999975	0.99975
PI3K/AKT activation	0.424242	0.00243375	0.00085	0.868687	2.5431e-05	5e-05	0.444444	0.999975	0.9992
PIP3 activates AKT signaling	0.427083	0.00114637	0.0004	0.864583	2.5431e-05	5e-05	0.4375	0.999975	0.99965
PKB-mediated events	0.666667	9.10494e-05	5e-05	0.916667	2.5431e-05	5e-05	0.25	0.999975	1
PPARA Activates Gene Expression	0.382353	0.00202157	0.0007	0.754902	2.5431e-05	5e-05	0.372549	0.999975	0.99935
Pausing and recovery of HIV-1 elongation	0.703704	9.10494e-05	5e-05	0.814815	2.5431e-05	5e-05	0.111111	0.999975	1
Pausing and recovery of Tat-mediated HIV-1 elongation	0.730769	9.10494e-05	5e-05	0.846154	2.5431e-05	5e-05	0.115385	0.999975	1
Peptide chain elongation	0.903846	9.10494e-05	5e-05	0.923077	2.5431e-05	5e-05	0.0192308	0.999975	1
Phospholipid metabolism	0.445312	0.00025578	0.0001	0.835938	2.5431e-05	5e-05	0.390625	0.999975	0.99995
Post NMDA receptor activation events	0.419355	0.08555	0.037	0.83871	2.5431e-05	5e-05	0.419355	0.999975	0.96305
Post-Elongation Processing of Intron-Containing pre-mRNA	0.580645	9.10494e-05	5e-05	0.709677	2.5431e-05	5e-05	0.129032	0.999975	1
Post-Elongation Processing of Intronless pre-mRNA	0.619048	9.10494e-05	5e-05	0.761905	2.5431e-05	5e-05	0.142857	0.999975	1
Post-Elongation Processing of the Transcript	0.631579	9.10494e-05	5e-05	0.763158	2.5431e-05	5e-05	0.131579	0.999975	1
Post-translational modification: synthesis of GPI-anchored proteins	0.48	0.247342	0.11615	0.76	2.5431e-05	5e-05	0.28	0.999975	0.8839
Pre-NOTCH Expression and Processing	0.435897	0.000863032	0.0003	0.74359	2.5431e-05	5e-05	0.307692	0.999975	0.99975
Pre-NOTCH Transcription and Translation	0.423077	0.0957889	0.04175	0.769231	2.5431e-05	5e-05	0.346154	0.999975	0.9583
Prefoldin mediated transfer of substrate to CCT/TriC	0.56	9.10494e-05	5e-05	0.72	2.5431e-05	5e-05	0.16	0.999975	1
Processing of Capped Intron-Containing Pre-mRNA	0.746032	9.10494e-05	5e-05	0.833333	2.5431e-05	5e-05	0.0873016	0.999975	1
Processing of Capped Intronless Pre-mRNA	0.619048	9.10494e-05	5e-05	0.761905	2.5431e-05	5e-05	0.142857	0.999975	1
Protein folding	0.530612	9.10494e-05	5e-05	0.714286	2.5431e-05	5e-05	0.183673	0.999975	1
Purine metabolism	0.625	9.10494e-05	5e-05	0.8125	2.5431e-05	5e-05	0.1875	0.999975	1
Pyruvate metabolism	0.65	0.000570442	0.0002	0.85	2.5431e-05	5e-05	0.2	0.999975	0.99985
Pyruvate metabolism and Citric Acid (TCA) cycle	0.684211	0.00025578	0.0001	0.894737	2.5431e-05	5e-05	0.210526	0.999975	0.99995
RNA Pol II CTD phosphorylation and interaction with CE	0.818182	9.10494e-05	5e-05	0.863636	2.5431e-05	5e-05	0.0454545	0.999975	1
RNA Polymerase I Transcription Initiation	0.809524	9.10494e-05	5e-05	0.904762	2.5431e-05	5e-05	0.0952381	0.999975	1
RNA Polymerase I, RNA Polymerase III, and Mitochondrial Transcription	0.589744	9.10494e-05	5e-05	0.884615	2.5431e-05	5e-05	0.294872	0.999975	1
RNA Polymerase II HIV-1 Promoter Escape	0.617647	0.000414326	0.00015	0.794118	2.5431e-05	5e-05	0.176471	0.999975	0.9999
RNA Polymerase II Pre-transcription Events	0.627451	9.10494e-05	5e-05	0.784314	2.5431e-05	5e-05	0.156863	0.999975	1
RNA Polymerase II Promoter Escape	0.617647	0.000863032	0.0003	0.794118	2.5431e-05	5e-05	0.176471	0.999975	0.99975
RNA Polymerase II Transcription	0.640449	9.10494e-05	5e-05	0.786517	2.5431e-05	5e-05	0.146067	0.999975	1
RNA Polymerase II Transcription Elongation	0.722222	9.10494e-05	5e-05	0.805556	2.5431e-05	5e-05	0.0833333	0.999975	1
RNA Polymerase II Transcription Initiation	0.617647	0.000414326	0.00015	0.794118	2.5431e-05	5e-05	0.176471	0.999975	0.9999
RNA Polymerase II Transcription Initiation And Promoter Clearance	0.617647	0.000414326	0.00015	0.794118	2.5431e-05	5e-05	0.176471	0.999975	0.9999
RNA Polymerase II Transcription Pre-Initiation And Promoter Opening	0.617647	0.000414326	0.00015	0.794118	2.5431e-05	5e-05	0.176471	0.999975	0.9999
RNA Polymerase II Transcription Termination	0.631579	9.10494e-05	5e-05	0.763158	2.5431e-05	5e-05	0.131579	0.999975	1
RNA Polymerase III Abortive And Retractive Initiation	0.675676	9.10494e-05	5e-05	0.810811	2.5431e-05	5e-05	0.135135	0.999975	1
RNA Polymerase III Transcription	0.675676	9.10494e-05	5e-05	0.810811	2.5431e-05	5e-05	0.135135	0.999975	1
RNA Polymerase III Transcription Initiation	0.71875	9.10494e-05	5e-05	0.8125	2.5431e-05	5e-05	0.09375	0.999975	1
RNA Polymerase III Transcription Initiation From Type 1 Promoter	0.8	9.10494e-05	5e-05	0.84	2.5431e-05	5e-05	0.04	0.999975	1
RNA Polymerase III Transcription Initiation From Type 2 Promoter	0.791667	9.10494e-05	5e-05	0.833333	2.5431e-05	5e-05	0.0416667	0.999975	1
RNA Polymerase III Transcription Initiation From Type 3 Promoter	0.64	9.10494e-05	5e-05	0.76	2.5431e-05	5e-05	0.12	0.999975	1
RNA Polymerase III Transcription Termination	0.619048	9.10494e-05	5e-05	0.761905	2.5431e-05	5e-05	0.142857	0.999975	1
RORA Activates Circadian Expression	0.636364	9.10494e-05	5e-05	0.727273	2.5431e-05	5e-05	0.0909091	0.999975	1
Recruitment of mitotic centrosome proteins and complexes	0.58209	9.10494e-05	5e-05	0.686567	2.5431e-05	5e-05	0.104478	0.999975	1
Recycling pathway of L1	0.416667	0.207953	0.0966	0.791667	2.5431e-05	5e-05	0.375	0.999975	0.90345
Regulation of APC/C activators between G1/S and early anaphase	0.376812	0.840041	0.44325	0.666667	2.5431e-05	5e-05	0.289855	0.999975	0.5568
Regulation of Cholesterol Biosynthesis by SREBP (SREBF)	0.5	9.10494e-05	5e-05	0.76	2.5431e-05	5e-05	0.26	0.999975	1
Regulation of Glucokinase by Glucokinase Regulatory Protein	0.730769	9.10494e-05	5e-05	0.923077	2.5431e-05	5e-05	0.192308	0.999975	1
Regulation of Lipid Metabolism by Peroxisome proliferator-activated receptor alpha (PPARalpha)	0.390476	0.000570442	0.0002	0.752381	2.5431e-05	5e-05	0.361905	0.999975	0.99985
Regulation of actin dynamics for phagocytic cup formation	0.362069	0.062481	0.0265	0.672414	2.5431e-05	5e-05	0.310345	0.999975	0.97355
Regulation of mRNA Stability by Proteins that Bind AU-rich Elements	0.421053	0.922174	0.50175	0.763158	2.5431e-05	5e-05	0.342105	0.999975	0.4983
Regulation of mitotic cell cycle	0.378378	0.727326	0.37355	0.648649	2.5431e-05	5e-05	0.27027	0.999975	0.6265
Regulation of ornithine decarboxylase (ODC)	0.382979	0.840041	0.44425	0.659574	2.5431e-05	5e-05	0.276596	0.999975	0.5558
Regulatory RNA pathways	0.826087	9.10494e-05	5e-05	0.869565	2.5431e-05	5e-05	0.0434783	0.999975	1
Removal of licensing factors from origins	0.367647	0.950783	0.52215	0.632353	2.5431e-05	5e-05	0.264706	0.999975	0.4779
Resolution of Sister Chromatid Cohesion	0.484211	0.00493986	0.0018	0.652632	2.5431e-05	5e-05	0.168421	0.999975	0.99825
Respiratory electron transport	0.608696	0.00243375	0.00085	0.724638	2.5431e-05	5e-05	0.115942	0.999975	0.9992
Respiratory electron transport, ATP synthesis by chemiosmotic coupling, and heat production by uncoupling proteins.	0.630952	0.00114637	0.0004	0.75	2.5431e-05	5e-05	0.119048	0.999975	0.99965
Rev-mediated nuclear export of HIV-1 RNA	0.724138	9.10494e-05	5e-05	0.896552	2.5431e-05	5e-05	0.172414	0.999975	1
Rho GTPase cycle	0.382609	0.335907	0.1583	0.765217	2.5431e-05	5e-05	0.382609	0.999975	0.84175
Ribosomal scanning and start codon recognition	0.888889	9.10494e-05	5e-05	0.916667	2.5431e-05	5e-05	0.0277778	0.999975	1
Role of phospholipids in phagocytosis	0.482759	9.10494e-05	5e-05	0.689655	2.5431e-05	5e-05	0.206897	0.999975	1
S Phase	0.457627	0.135599	0.0607	0.669492	2.5431e-05	5e-05	0.211864	0.999975	0.93935
SMAD2/SMAD3:SMAD4 heterotrimer regulates transcription	0.5	9.10494e-05	5e-05	0.785714	2.5431e-05	5e-05	0.285714	0.999975	1
SRP-dependent cotranslational protein targeting to membrane	0.851351	9.10494e-05	5e-05	0.864865	2.5431e-05	5e-05	0.0135135	0.999975	1
Separation of Sister Chromatids	0.449664	0.0650288	0.0278	0.677852	2.5431e-05	5e-05	0.228188	0.999975	0.97225
Signal transduction by L1	0.466667	0.00921875	0.0034	0.766667	2.5431e-05	5e-05	0.3	0.999975	0.99665
Signaling by BMP	0.391304	9.10494e-05	5e-05	0.869565	2.5431e-05	5e-05	0.478261	0.999975	1
Signaling by EGFR	0.414634	0.00544509	0.002	0.817073	2.5431e-05	5e-05	0.402439	0.999975	0.99805
Signaling by EGFR in Cancer	0.415663	0.00271517	0.00095	0.813253	2.5431e-05	5e-05	0.39759	0.999975	0.9991
Signaling by ERBB2	0.418919	0.00025578	0.0001	0.831081	2.5431e-05	5e-05	0.412162	0.999975	0.99995
Signaling by ERBB4	0.385714	0.795406	0.41795	0.835714	2.5431e-05	5e-05	0.45	0.999975	0.5821
Signaling by FGFR	0.418919	0.0134644	0.005	0.824324	2.5431e-05	5e-05	0.405405	0.999975	0.99505
Signaling by FGFR in disease	0.428571	0.0036517	0.0013	0.826087	2.5431e-05	5e-05	0.397516	0.999975	0.99875
Signaling by FGFR1 mutants	0.428571	0.0940889	0.04085	0.785714	2.5431e-05	5e-05	0.357143	0.999975	0.9592
Signaling by Insulin receptor	0.401961	0.411593	0.19745	0.852941	2.5431e-05	5e-05	0.45098	0.999975	0.8026
Signaling by NOTCH	0.414894	0.00025578	0.0001	0.787234	2.5431e-05	5e-05	0.37234	0.999975	0.99995
Signaling by NOTCH1	0.384615	0.00390024	0.0014	0.8	2.5431e-05	5e-05	0.415385	0.999975	0.99865
Signaling by NOTCH1 HD Domain Mutants in Cancer	0.384615	0.00230934	0.0008	0.8	2.5431e-05	5e-05	0.415385	0.999975	0.99925
Signaling by NOTCH1 HD+PEST Domain Mutants in Cancer	0.384615	0.00339828	0.0012	0.8	2.5431e-05	5e-05	0.415385	0.999975	0.99885
Signaling by NOTCH1 PEST Domain Mutants in Cancer	0.384615	0.00283374	0.001	0.8	2.5431e-05	5e-05	0.415385	0.999975	0.99905
Signaling by NOTCH1 in Cancer	0.384615	0.00390024	0.0014	0.8	2.5431e-05	5e-05	0.415385	0.999975	0.99865
Signaling by NOTCH1 t(7;9)(NOTCH1:M1580_K2555) Translocation Mutant	0.384615	0.00352561	0.00125	0.8	2.5431e-05	5e-05	0.415385	0.999975	0.9988
Signaling by PDGF	0.420118	0.217135	0.1016	0.846154	2.5431e-05	5e-05	0.426036	0.999975	0.89845
Signaling by Rho GTPases	0.382609	0.33851	0.1601	0.765217	2.5431e-05	5e-05	0.382609	0.999975	0.83995
Signaling by TGF-beta Receptor Complex	0.47541	9.10494e-05	5e-05	0.819672	2.5431e-05	5e-05	0.344262	0.999975	1
Signaling by Type 1 Insulin-like Growth Factor 1 Receptor (IGF1R)	0.45	9.10494e-05	5e-05	0.825	2.5431e-05	5e-05	0.375	0.999975	1
Signaling by Wnt	0.403226	0.633356	0.31885	0.725806	2.5431e-05	5e-05	0.322581	0.999975	0.6812
Signaling by the B Cell Receptor (BCR)	0.433155	9.10494e-05	5e-05	0.791444	2.5431e-05	5e-05	0.358289	0.999975	1
Signalling by NGF	0.410448	0.349973	0.16695	0.824627	2.5431e-05	5e-05	0.414179	0.999975	0.8331
Sphingolipid de novo biosynthesis	0.433333	0.0205304	0.00775	0.833333	2.5431e-05	5e-05	0.4	0.999975	0.9923
Stabilization of p53	0.354167	0.983946	0.5487	0.666667	2.5431e-05	5e-05	0.3125	0.999975	0.45135
Sulfur amino acid metabolism	0.454545	0.0334882	0.0132	0.727273	2.5431e-05	5e-05	0.272727	0.999975	0.98685
Switching of origins to a post-replicative state	0.378788	0.908424	0.48965	0.651515	2.5431e-05	5e-05	0.272727	0.999975	0.5104
Synthesis of PA	0.346154	0.920465	0.4977	0.807692	2.5431e-05	5e-05	0.461538	0.999975	0.50235
Synthesis of PIPs at the plasma membrane	0.5	9.10494e-05	5e-05	0.78125	2.5431e-05	5e-05	0.28125	0.999975	1
TCR signaling	0.528302	9.10494e-05	5e-05	0.735849	2.5431e-05	5e-05	0.207547	0.999975	1
TGF-beta receptor signaling activates SMADs	0.48	9.10494e-05	5e-05	0.84	2.5431e-05	5e-05	0.36	0.999975	1
TRAF6 Mediated Induction of proinflammatory cytokines	0.467742	0.079499	0.03425	0.822581	2.5431e-05	5e-05	0.354839	0.999975	0.9658
TRAF6 mediated induction of NFkB and MAP kinases upon TLR7/8 or 9 activation	0.464789	0.151326	0.06825	0.830986	2.5431e-05	5e-05	0.366197	0.999975	0.9318
Tat-mediated HIV-1 elongation arrest and recovery	0.730769	9.10494e-05	5e-05	0.846154	2.5431e-05	5e-05	0.115385	0.999975	1
Tat-mediated elongation of the HIV-1 transcript	0.742857	9.10494e-05	5e-05	0.828571	2.5431e-05	5e-05	0.0857143	0.999975	1
Telomere Maintenance	0.4375	0.61875	0.3094	0.791667	2.5431e-05	5e-05	0.354167	0.999975	0.69065
The citric acid (TCA) cycle and respiratory electron transport	0.647059	0.000863032	0.0003	0.789916	2.5431e-05	5e-05	0.142857	0.999975	0.99975
The role of Nef in HIV-1 replication and disease pathogenesis	0.555556	9.10494e-05	5e-05	0.814815	2.5431e-05	5e-05	0.259259	0.999975	1
Toll Like Receptor 10 (TLR10) Cascade	0.464789	0.0606058	0.0255	0.816901	2.5431e-05	5e-05	0.352113	0.999975	0.97455
Toll Like Receptor 2 (TLR2) Cascade	0.43038	0.788669	0.4104	0.848101	2.5431e-05	5e-05	0.417722	0.999975	0.58965
Toll Like Receptor 5 (TLR5) Cascade	0.464789	0.062481	0.02645	0.816901	2.5431e-05	5e-05	0.352113	0.999975	0.9736
Toll Like Receptor 7/8 (TLR7/8) Cascade	0.452055	0.348574	0.16545	0.821918	2.5431e-05	5e-05	0.369863	0.999975	0.8346
Toll Like Receptor 9 (TLR9) Cascade	0.467532	0.123616	0.0545	0.831169	2.5431e-05	5e-05	0.363636	0.999975	0.94555
Toll Like Receptor TLR1:TLR2 Cascade	0.43038	0.793004	0.414	0.848101	2.5431e-05	5e-05	0.417722	0.999975	0.58605
Toll Like Receptor TLR6:TLR2 Cascade	0.43038	0.79397	0.41585	0.848101	2.5431e-05	5e-05	0.417722	0.999975	0.5842
Transcription	0.596154	9.10494e-05	5e-05	0.826923	2.5431e-05	5e-05	0.230769	0.999975	1
Transcription of the HIV genome	0.641509	9.10494e-05	5e-05	0.792453	2.5431e-05	5e-05	0.150943	0.999975	1
Transcription-coupled NER (TC-NER)	0.717949	9.10494e-05	5e-05	0.769231	2.5431e-05	5e-05	0.0512821	0.999975	1
Transcriptional Regulation of White Adipocyte Differentiation	0.416667	9.10494e-05	5e-05	0.722222	2.5431e-05	5e-05	0.305556	0.999975	1
Transcriptional activity of SMAD2/SMAD3:SMAD4 heterotrimer	0.538462	9.10494e-05	5e-05	0.820513	2.5431e-05	5e-05	0.282051	0.999975	1
Translation	0.84466	9.10494e-05	5e-05	0.854369	2.5431e-05	5e-05	0.00970874	0.999975	1
Translation initiation complex formation	0.885714	9.10494e-05	5e-05	0.914286	2.5431e-05	5e-05	0.0285714	0.999975	1
Translocation of GLUT4 to the Plasma Membrane	0.458333	0.149225	0.06705	0.833333	2.5431e-05	5e-05	0.375	0.999975	0.933
Transport of Mature Transcript to Cytoplasm	0.693878	9.10494e-05	5e-05	0.816327	2.5431e-05	5e-05	0.122449	0.999975	1
Transport of Mature mRNA Derived from an Intronless Transcript	0.71875	9.10494e-05	5e-05	0.84375	2.5431e-05	5e-05	0.125	0.999975	1
Transport of Mature mRNA derived from an Intron-Containing Transcript	0.688889	9.10494e-05	5e-05	0.822222	2.5431e-05	5e-05	0.133333	0.999975	1
Transport of Mature mRNAs Derived from Intronless Transcripts	0.727273	0.00025578	0.0001	0.848485	2.5431e-05	5e-05	0.121212	0.999975	0.99995
Transport of Ribonucleoproteins into the Host Nucleus	0.769231	9.10494e-05	5e-05	0.923077	2.5431e-05	5e-05	0.153846	0.999975	1
Transport of the SLBP Dependant Mature mRNA	0.733333	9.10494e-05	5e-05	0.866667	2.5431e-05	5e-05	0.133333	0.999975	1
Transport of the SLBP independent Mature mRNA	0.724138	9.10494e-05	5e-05	0.862069	2.5431e-05	5e-05	0.137931	0.999975	1
Transport to the Golgi and subsequent modification	0.515152	0.0718844	0.03085	0.818182	2.5431e-05	5e-05	0.30303	0.999975	0.9692
Triglyceride Biosynthesis	0.513514	9.10494e-05	5e-05	0.864865	2.5431e-05	5e-05	0.351351	0.999975	1
Ubiquitin Mediated Degradation of Phosphorylated Cdc25A	0.375	0.964496	0.53295	0.666667	2.5431e-05	5e-05	0.291667	0.999975	0.4671
Unfolded Protein Response	0.533333	0.0444359	0.01795	0.8	2.5431e-05	5e-05	0.266667	0.999975	0.9821
Viral mRNA Translation	0.903846	9.10494e-05	5e-05	0.923077	2.5431e-05	5e-05	0.0192308	0.999975	1
Vpr-mediated nuclear import of PICs	0.821429	9.10494e-05	5e-05	0.928571	2.5431e-05	5e-05	0.107143	0.999975	1
YAP1- and WWTR1 (TAZ)-stimulated gene expression	0.458333	9.10494e-05	5e-05	0.75	2.5431e-05	5e-05	0.291667	0.999975	1
mRNA 3'-end processing	0.580645	9.10494e-05	5e-05	0.709677	2.5431e-05	5e-05	0.129032	0.999975	1
mRNA Capping	0.791667	9.10494e-05	5e-05	0.833333	2.5431e-05	5e-05	0.0416667	0.999975	1
mRNA Processing	0.741259	9.10494e-05	5e-05	0.846154	2.5431e-05	5e-05	0.104895	0.999975	1
mRNA Splicing	0.744898	9.10494e-05	5e-05	0.816327	2.5431e-05	5e-05	0.0714286	0.999975	1
mRNA Splicing - Major Pathway	0.744898	9.10494e-05	5e-05	0.816327	2.5431e-05	5e-05	0.0714286	0.999975	1
mRNA Splicing - Minor Pathway	0.833333	9.10494e-05	5e-05	0.861111	2.5431e-05	5e-05	0.0277778	0.999975	1
mTOR signalling	0.652174	9.10494e-05	5e-05	0.913043	2.5431e-05	5e-05	0.26087	0.999975	1
p53-Independent DNA Damage Response	0.375	0.974628	0.5402	0.666667	2.5431e-05	5e-05	0.291667	0.999975	0.45985
p53-Independent G1/S DNA damage checkpoint	0.375	0.974714	0.5419	0.666667	2.5431e-05	5e-05	0.291667	0.999975	0.45815
snRNP Assembly	0.809524	9.10494e-05	5e-05	0.880952	2.5431e-05	5e-05	0.0714286	0.999975	1
tRNA Aminoacylation	0.641026	0.00025578	0.0001	0.74359	2.5431e-05	5e-05	0.102564	0.999975	0.99995
Activation of ATR in response to replication stress	0.567568	0.0394798	0.01575	0.756757	7.61618e-05	0.0001	0.189189	0.999975	0.9843
Synthesis of DNA	0.402174	0.514719	0.25215	0.641304	0.000126718	0.00015	0.23913	0.999975	0.7479
DNA Replication	0.393939	0.576109	0.28515	0.646465	0.000177101	0.0002	0.252525	0.999975	0.7149
G2/M Checkpoints	0.55814	0.028659	0.0111	0.72093	0.000227312	0.00025	0.162791	0.999975	0.98895
E2F mediated regulation of DNA replication	0.34375	0.479221	0.23395	0.5625	0.00027735	0.0003	0.21875	0.999975	0.7661
Extension of Telomeres	0.576923	0.00456548	0.00165	0.653846	0.000478242	0.0005	0.0769231	0.999975	0.9984
Lagging Strand Synthesis	0.6	0.00456548	0.00165	0.7	0.000778961	0.0008	0.1	0.999975	0.9984
Activation of the pre-replicative complex	0.517241	0.0408125	0.01635	0.586207	0.00148002	0.0015	0.0689655	0.999975	0.9837
Telomere C-strand (Lagging Strand) Synthesis	0.545455	0.0144148	0.0054	0.636364	0.00217869	0.0022	0.0909091	0.999975	0.99465
DNA strand elongation	0.580645	0.0317544	0.01235	0.709677	0.002925	0.00295	0.129032	0.999975	0.9877

## Sheet: dengue.day4 - dengue.day0
	Down:Active.Proportion	Down:Adj.P.Value	Down:P.Value	Mixed:Active.Proportion	Mixed:Adj.P.Value	Mixed:P.Value	Up:Active.Proportion	Up:Adj.P.Value	Up:P.Value
3' -UTR-mediated translational regulation	0.0447761	0.999975	1	0.940299	2.51278e-05	5e-05	0.895522	5.9e-05	5e-05
APC/C-mediated degradation of cell cycle proteins	0.108108	0.999975	1	0.905405	2.51278e-05	5e-05	0.797297	5.9e-05	5e-05
APC/C:Cdc20 mediated degradation of Securin	0.105263	0.999975	1	0.929825	2.51278e-05	5e-05	0.824561	5.9e-05	5e-05
APC/C:Cdc20 mediated degradation of mitotic proteins	0.0983607	0.999975	1	0.934426	2.51278e-05	5e-05	0.836066	5.9e-05	5e-05
APC/C:Cdh1 mediated degradation of Cdc20 and other APC/C:Cdh1 targeted proteins in late mitosis/early G1	0.0967742	0.999975	1	0.919355	2.51278e-05	5e-05	0.822581	5.9e-05	5e-05
Abortive elongation of HIV-1 transcript in the absence of Tat	0.15	0.999975	1	0.95	2.51278e-05	5e-05	0.8	5.9e-05	5e-05
Activation of APC/C and APC/C:Cdc20 mediated degradation of mitotic proteins	0.0967742	0.999975	1	0.935484	2.51278e-05	5e-05	0.83871	5.9e-05	5e-05
Activation of ATR in response to replication stress	0.108108	0.999975	1	1	2.51278e-05	5e-05	0.891892	5.9e-05	5e-05
Activation of BH3-only proteins	0.2	0.999975	1	0.96	2.51278e-05	5e-05	0.76	5.9e-05	5e-05
Activation of Chaperone Genes by XBP1(S)	0.204545	0.999975	1	0.954545	2.51278e-05	5e-05	0.75	5.9e-05	5e-05
Activation of Chaperones by IRE1alpha	0.217391	0.999975	1	0.956522	2.51278e-05	5e-05	0.73913	5.9e-05	5e-05
Activation of Gene Expression by SREBP (SREBF)	0.297297	0.999975	1	0.891892	2.51278e-05	5e-05	0.594595	5.9e-05	5e-05
Activation of Genes by ATF4	0.347826	0.999975	1	0.956522	2.51278e-05	5e-05	0.608696	5.9e-05	5e-05
Activation of NF-kappaB in B Cells	0.229508	0.999975	1	0.918033	2.51278e-05	5e-05	0.688525	5.9e-05	5e-05
Activation of the mRNA upon binding of the cap-binding complex and eIFs, and subsequent binding to 43S	0.0277778	0.999975	1	0.972222	2.51278e-05	5e-05	0.944444	5.9e-05	5e-05
Activation of the pre-replicative complex	0.0344828	0.999975	1	1	2.51278e-05	5e-05	0.965517	5.9e-05	5e-05
Adaptive Immune System	0.395431	0.999975	1	0.85413	2.51278e-05	5e-05	0.458699	5.9e-05	5e-05
Antigen Activates B Cell Receptor Leading to Generation of Second Messengers	0.21875	0.999975	1	0.90625	2.51278e-05	5e-05	0.6875	5.9e-05	5e-05
Antigen processing-Cross presentation	0.347826	0.999975	1	0.927536	2.51278e-05	5e-05	0.57971	5.9e-05	5e-05
Antigen processing: Ubiquitination & Proteasome degradation	0.287179	0.999975	1	0.851282	2.51278e-05	5e-05	0.564103	5.9e-05	5e-05
Antiviral mechanism by IFN-stimulated genes	0.380952	0.999975	1	0.936508	2.51278e-05	5e-05	0.555556	5.9e-05	5e-05
Apoptosis	0.333333	0.999975	1	0.918367	2.51278e-05	5e-05	0.585034	5.9e-05	5e-05
Asparagine N-linked glycosylation	0.139241	0.999975	1	0.886076	2.51278e-05	5e-05	0.746835	5.9e-05	5e-05
Assembly of the pre-replicative complex	0.111111	0.999975	1	0.952381	2.51278e-05	5e-05	0.84127	5.9e-05	5e-05
Association of TriC/CCT with target proteins during biosynthesis	0.192308	0.999975	1	0.884615	2.51278e-05	5e-05	0.692308	5.9e-05	5e-05
Autodegradation of Cdh1 by Cdh1:APC/C	0.111111	0.999975	1	0.907407	2.51278e-05	5e-05	0.796296	5.9e-05	5e-05
Autodegradation of the E3 ubiquitin ligase COP1	0.12766	0.999975	1	0.93617	2.51278e-05	5e-05	0.808511	5.9e-05	5e-05
Basigin interactions	0.333333	0.999975	1	0.833333	2.51278e-05	5e-05	0.5	5.9e-05	5e-05
Biosynthesis of the N-glycan precursor (dolichol lipid-linked oligosaccharide, LLO) and transfer to a nascent protein	0.037037	0.999975	1	0.962963	2.51278e-05	5e-05	0.925926	5.9e-05	5e-05
CDK-mediated phosphorylation and removal of Cdc6	0.108696	0.999975	1	0.934783	2.51278e-05	5e-05	0.826087	5.9e-05	5e-05
CDT1 association with the CDC6:ORC:origin complex	0.111111	0.999975	1	0.944444	2.51278e-05	5e-05	0.833333	5.9e-05	5e-05
CTLA4 inhibitory signaling	0.285714	0.999975	1	0.809524	2.51278e-05	5e-05	0.52381	5.9e-05	5e-05
Cap-dependent Translation Initiation	0.04	0.999975	1	0.946667	2.51278e-05	5e-05	0.906667	5.9e-05	5e-05
Cdc20:Phospho-APC/C mediated degradation of Cyclin A	0.114754	0.999975	1	0.934426	2.51278e-05	5e-05	0.819672	5.9e-05	5e-05
Cell Cycle	0.172249	0.999975	1	0.904306	2.51278e-05	5e-05	0.732057	5.9e-05	5e-05
Cell Cycle Checkpoints	0.110092	0.999975	1	0.954128	2.51278e-05	5e-05	0.844037	5.9e-05	5e-05
Cell Cycle, Mitotic	0.150142	0.999975	1	0.92068	2.51278e-05	5e-05	0.770538	5.9e-05	5e-05
Centrosome maturation	0.149254	0.999975	1	0.895522	2.51278e-05	5e-05	0.746269	5.9e-05	5e-05
Chaperonin-mediated protein folding	0.204545	0.999975	1	0.886364	2.51278e-05	5e-05	0.681818	5.9e-05	5e-05
Chromosome Maintenance	0.204301	0.999975	1	0.860215	2.51278e-05	5e-05	0.655914	5.9e-05	5e-05
Class I MHC mediated antigen processing & presentation	0.329004	0.999975	1	0.861472	2.51278e-05	5e-05	0.532468	5.9e-05	5e-05
Cleavage of Growing Transcript in the Termination Region	0.131579	0.999975	1	0.921053	2.51278e-05	5e-05	0.789474	5.9e-05	5e-05
Cooperation of Prefoldin and TriC/CCT in actin and tubulin folding	0.153846	0.999975	1	0.923077	2.51278e-05	5e-05	0.769231	5.9e-05	5e-05
Cross-presentation of soluble exogenous antigens (endosomes)	0.116279	0.999975	1	0.930233	2.51278e-05	5e-05	0.813953	5.9e-05	5e-05
Cyclin A:Cdk2-associated events at S phase entry	0.145161	0.999975	1	0.935484	2.51278e-05	5e-05	0.790323	5.9e-05	5e-05
Cyclin D associated events in G1	0.257143	0.999975	1	0.942857	2.51278e-05	5e-05	0.685714	5.9e-05	5e-05
Cyclin E associated events during G1/S transition	0.147541	0.999975	1	0.95082	2.51278e-05	5e-05	0.803279	5.9e-05	5e-05
Cytosolic tRNA aminoacylation	0.0434783	0.999975	1	0.956522	2.51278e-05	5e-05	0.913043	5.9e-05	5e-05
DARPP-32 events	0.347826	0.999975	1	0.913043	2.51278e-05	5e-05	0.565217	5.9e-05	5e-05
DNA Repair	0.125	0.999975	1	0.916667	2.51278e-05	5e-05	0.791667	5.9e-05	5e-05
DNA Replication	0.10101	0.999975	1	0.949495	2.51278e-05	5e-05	0.848485	5.9e-05	5e-05
DNA Replication Pre-Initiation	0.0909091	0.999975	1	0.961039	2.51278e-05	5e-05	0.87013	5.9e-05	5e-05
DNA strand elongation	0.0322581	0.999975	1	0.967742	2.51278e-05	5e-05	0.935484	5.9e-05	5e-05
Deadenylation of mRNA	0.15	0.999975	1	0.9	2.51278e-05	5e-05	0.75	5.9e-05	5e-05
Deadenylation-dependent mRNA decay	0.159091	0.999975	1	0.954545	2.51278e-05	5e-05	0.795455	5.9e-05	5e-05
Degradation of beta-catenin by the destruction complex	0.209677	0.999975	1	0.887097	2.51278e-05	5e-05	0.677419	5.9e-05	5e-05
Deposition of New CENPA-containing Nucleosomes at the Centromere	0.305556	0.999975	1	0.861111	2.51278e-05	5e-05	0.555556	5.9e-05	5e-05
Destabilization of mRNA by AUF1 (hnRNP D0)	0.12766	0.999975	1	0.93617	2.51278e-05	5e-05	0.808511	5.9e-05	5e-05
Disease	0.406516	0.999975	1	0.820113	2.51278e-05	5e-05	0.413598	5.9e-05	5e-05
Double-Strand Break Repair	0.2	0.999975	1	0.95	2.51278e-05	5e-05	0.75	5.9e-05	5e-05
Downstream Signaling Events Of B Cell Receptor (BCR)	0.403727	0.999975	1	0.850932	2.51278e-05	5e-05	0.447205	5.9e-05	5e-05
Dual incision reaction in TC-NER	0.0434783	0.999975	1	0.869565	2.51278e-05	5e-05	0.826087	5.9e-05	5e-05
E2F mediated regulation of DNA replication	0.09375	0.999975	1	0.96875	2.51278e-05	5e-05	0.875	5.9e-05	5e-05
ER-Phagosome pathway	0.254237	0.999975	1	0.932203	2.51278e-05	5e-05	0.677966	5.9e-05	5e-05
Elongation arrest and recovery	0.148148	0.999975	1	0.925926	2.51278e-05	5e-05	0.777778	5.9e-05	5e-05
Eukaryotic Translation Elongation	0.0377358	0.999975	1	0.924528	2.51278e-05	5e-05	0.886792	5.9e-05	5e-05
Eukaryotic Translation Initiation	0.04	0.999975	1	0.946667	2.51278e-05	5e-05	0.906667	5.9e-05	5e-05
Eukaryotic Translation Termination	0.0392157	0.999975	1	0.921569	2.51278e-05	5e-05	0.882353	5.9e-05	5e-05
Export of Viral Ribonucleoproteins from Nucleus	0.185185	0.999975	1	0.925926	2.51278e-05	5e-05	0.740741	5.9e-05	5e-05
Extension of Telomeres	0.0384615	0.999975	1	0.961538	2.51278e-05	5e-05	0.923077	5.9e-05	5e-05
Factors involved in megakaryocyte development and platelet production	0.486957	0.999975	1	0.904348	2.51278e-05	5e-05	0.417391	5.9e-05	5e-05
Fanconi Anemia pathway	0.238095	0.999975	1	1	2.51278e-05	5e-05	0.761905	5.9e-05	5e-05
Formation of HIV-1 elongation complex containing HIV-1 Tat	0.0857143	0.999975	1	0.914286	2.51278e-05	5e-05	0.828571	5.9e-05	5e-05
Formation of HIV-1 elongation complex in the absence of HIV-1 Tat	0.111111	0.999975	1	0.916667	2.51278e-05	5e-05	0.805556	5.9e-05	5e-05
Formation of RNA Pol II elongation complex	0.111111	0.999975	1	0.916667	2.51278e-05	5e-05	0.805556	5.9e-05	5e-05
Formation of a pool of free 40S subunits	0.0327869	0.999975	1	0.934426	2.51278e-05	5e-05	0.901639	5.9e-05	5e-05
Formation of the Early Elongation Complex	0.111111	0.999975	1	0.925926	2.51278e-05	5e-05	0.814815	5.9e-05	5e-05
Formation of the HIV-1 Early Elongation Complex	0.111111	0.999975	1	0.925926	2.51278e-05	5e-05	0.814815	5.9e-05	5e-05
Formation of the ternary complex, and subsequently, the 43S complex	0	0.999975	1	0.96875	2.51278e-05	5e-05	0.96875	5.9e-05	5e-05
Formation of transcription-coupled NER (TC-NER) repair complex	0.0434783	0.999975	1	0.869565	2.51278e-05	5e-05	0.826087	5.9e-05	5e-05
G0 and Early G1	0.125	0.999975	1	1	2.51278e-05	5e-05	0.875	5.9e-05	5e-05
G1 Phase	0.257143	0.999975	1	0.942857	2.51278e-05	5e-05	0.685714	5.9e-05	5e-05
G1/S DNA Damage Checkpoints	0.125	0.999975	1	0.928571	2.51278e-05	5e-05	0.803571	5.9e-05	5e-05
G1/S Transition	0.106796	0.999975	1	0.961165	2.51278e-05	5e-05	0.854369	5.9e-05	5e-05
G2/M Checkpoints	0.0930233	0.999975	1	1	2.51278e-05	5e-05	0.906977	5.9e-05	5e-05
G2/M Transition	0.192771	0.999975	1	0.915663	2.51278e-05	5e-05	0.722892	5.9e-05	5e-05
GTP hydrolysis and joining of the 60S ribosomal subunit	0.0434783	0.999975	1	0.942029	2.51278e-05	5e-05	0.898551	5.9e-05	5e-05
Gene Expression	0.227015	0.999975	1	0.826334	2.51278e-05	5e-05	0.599319	5.9e-05	5e-05
Global Genomic NER (GG-NER)	0.0322581	0.999975	1	0.870968	2.51278e-05	5e-05	0.83871	5.9e-05	5e-05
Gluconeogenesis	0.137931	0.999975	1	0.827586	2.51278e-05	5e-05	0.689655	5.9e-05	5e-05
Glucose metabolism	0.233333	0.999975	1	0.833333	2.51278e-05	5e-05	0.6	5.9e-05	5e-05
Glucose transport	0.351351	0.999975	1	0.918919	2.51278e-05	5e-05	0.567568	5.9e-05	5e-05
Glycolysis	0.2	0.999975	1	0.88	2.51278e-05	5e-05	0.68	5.9e-05	5e-05
HIV Infection	0.17033	0.999975	1	0.868132	2.51278e-05	5e-05	0.697802	5.9e-05	5e-05
HIV Life Cycle	0.152381	0.999975	1	0.847619	2.51278e-05	5e-05	0.695238	5.9e-05	5e-05
HIV-1 Transcription Elongation	0.0857143	0.999975	1	0.914286	2.51278e-05	5e-05	0.828571	5.9e-05	5e-05
HIV-1 Transcription Initiation	0.0588235	0.999975	1	0.794118	2.51278e-05	5e-05	0.735294	5.9e-05	5e-05
HIV-1 elongation arrest and recovery	0.148148	0.999975	1	0.925926	2.51278e-05	5e-05	0.777778	5.9e-05	5e-05
Hexose transport	0.358974	0.999975	1	0.923077	2.51278e-05	5e-05	0.564103	5.9e-05	5e-05
Host Interactions of HIV factors	0.186441	0.999975	1	0.898305	2.51278e-05	5e-05	0.711864	5.9e-05	5e-05
ISG15 antiviral mechanism	0.380952	0.999975	1	0.936508	2.51278e-05	5e-05	0.555556	5.9e-05	5e-05
Influenza Infection	0.106796	0.999975	1	0.92233	2.51278e-05	5e-05	0.815534	5.9e-05	5e-05
Influenza Life Cycle	0.0918367	0.999975	1	0.928571	2.51278e-05	5e-05	0.836735	5.9e-05	5e-05
Influenza Viral RNA Transcription and Replication	0.0454545	0.999975	1	0.924242	2.51278e-05	5e-05	0.878788	5.9e-05	5e-05
Interactions of Rev with host cellular proteins	0.193548	0.999975	1	0.935484	2.51278e-05	5e-05	0.741935	5.9e-05	5e-05
Interactions of Vpr with host cellular proteins	0.0967742	0.999975	1	0.935484	2.51278e-05	5e-05	0.83871	5.9e-05	5e-05
Intrinsic Pathway for Apoptosis	0.289474	0.999975	1	0.921053	2.51278e-05	5e-05	0.631579	5.9e-05	5e-05
Kinesins	0.153846	0.999975	1	0.846154	2.51278e-05	5e-05	0.692308	5.9e-05	5e-05
L13a-mediated translational silencing of Ceruloplasmin expression	0.0447761	0.999975	1	0.940299	2.51278e-05	5e-05	0.895522	5.9e-05	5e-05
Lagging Strand Synthesis	0.05	0.999975	1	0.95	2.51278e-05	5e-05	0.9	5.9e-05	5e-05
Late Phase of HIV Life Cycle	0.150538	0.999975	1	0.849462	2.51278e-05	5e-05	0.698925	5.9e-05	5e-05
Loss of Nlp from mitotic centrosomes	0.169492	0.999975	1	0.898305	2.51278e-05	5e-05	0.728814	5.9e-05	5e-05
Loss of proteins required for interphase microtubule organizationÃ‚Â from the centrosome	0.169492	0.999975	1	0.898305	2.51278e-05	5e-05	0.728814	5.9e-05	5e-05
M Phase	0.148148	0.999975	1	0.915344	2.51278e-05	5e-05	0.767196	5.9e-05	5e-05
M/G1 Transition	0.0909091	0.999975	1	0.961039	2.51278e-05	5e-05	0.87013	5.9e-05	5e-05
MHC class II antigen presentation	0.376344	0.999975	1	0.870968	2.51278e-05	5e-05	0.494624	5.9e-05	5e-05
Meiosis	0.323944	0.999975	1	0.830986	2.51278e-05	5e-05	0.507042	5.9e-05	5e-05
Meiotic Recombination	0.390244	0.999975	1	0.853659	2.51278e-05	5e-05	0.463415	5.9e-05	5e-05
Meiotic Synapsis	0.340426	0.999975	1	0.765957	2.51278e-05	5e-05	0.425532	5.9e-05	5e-05
Metabolism	0.395418	0.999975	1	0.81966	2.51278e-05	5e-05	0.424242	5.9e-05	5e-05
Metabolism of RNA	0.122642	0.999975	1	0.924528	2.51278e-05	5e-05	0.801887	5.9e-05	5e-05
Metabolism of amino acids and derivatives	0.317647	0.999975	1	0.852941	2.51278e-05	5e-05	0.535294	5.9e-05	5e-05
Metabolism of mRNA	0.138728	0.999975	1	0.919075	2.51278e-05	5e-05	0.780347	5.9e-05	5e-05
Metabolism of non-coding RNA	0.0714286	0.999975	1	0.952381	2.51278e-05	5e-05	0.880952	5.9e-05	5e-05
Metabolism of nucleotides	0.333333	0.999975	1	0.88	2.51278e-05	5e-05	0.546667	5.9e-05	5e-05
Metabolism of proteins	0.27553	0.999975	1	0.882466	2.51278e-05	5e-05	0.606936	5.9e-05	5e-05
MicroRNA (miRNA) Biogenesis	0.190476	0.999975	1	0.904762	2.51278e-05	5e-05	0.714286	5.9e-05	5e-05
Mitochondrial Protein Import	0.0638298	0.999975	1	0.93617	2.51278e-05	5e-05	0.87234	5.9e-05	5e-05
Mitotic Anaphase	0.126582	0.999975	1	0.924051	2.51278e-05	5e-05	0.797468	5.9e-05	5e-05
Mitotic G1-G1/S phases	0.133858	0.999975	1	0.96063	2.51278e-05	5e-05	0.826772	5.9e-05	5e-05
Mitotic G2-G2/M phases	0.197674	0.999975	1	0.918605	2.51278e-05	5e-05	0.72093	5.9e-05	5e-05
Mitotic M-M/G1 phases	0.135135	0.999975	1	0.927928	2.51278e-05	5e-05	0.792793	5.9e-05	5e-05
Mitotic Metaphase and Anaphase	0.125786	0.999975	1	0.924528	2.51278e-05	5e-05	0.798742	5.9e-05	5e-05
Mitotic Prometaphase	0.107843	0.999975	1	0.931373	2.51278e-05	5e-05	0.823529	5.9e-05	5e-05
Mitotic Prophase	0.3125	0.999975	1	0.90625	2.51278e-05	5e-05	0.59375	5.9e-05	5e-05
NEP/NS2 Interacts with the Cellular Export Machinery	0.153846	0.999975	1	0.923077	2.51278e-05	5e-05	0.769231	5.9e-05	5e-05
Nonsense Mediated Decay Enhanced by the Exon Junction Complex	0.0724638	0.999975	1	0.898551	2.51278e-05	5e-05	0.826087	5.9e-05	5e-05
Nonsense Mediated Decay Independent of the Exon Junction Complex	0.0555556	0.999975	1	0.925926	2.51278e-05	5e-05	0.87037	5.9e-05	5e-05
Nonsense-Mediated Decay	0.0724638	0.999975	1	0.898551	2.51278e-05	5e-05	0.826087	5.9e-05	5e-05
Nuclear import of Rev protein	0.142857	0.999975	1	0.928571	2.51278e-05	5e-05	0.785714	5.9e-05	5e-05
Nucleosome assembly	0.305556	0.999975	1	0.861111	2.51278e-05	5e-05	0.555556	5.9e-05	5e-05
Nucleotide Excision Repair	0.0454545	0.999975	1	0.863636	2.51278e-05	5e-05	0.818182	5.9e-05	5e-05
Orc1 removal from chromatin	0.121212	0.999975	1	0.939394	2.51278e-05	5e-05	0.818182	5.9e-05	5e-05
PERK regulated gene expression	0.307692	0.999975	1	0.961538	2.51278e-05	5e-05	0.653846	5.9e-05	5e-05
Pausing and recovery of HIV-1 elongation	0.148148	0.999975	1	0.925926	2.51278e-05	5e-05	0.777778	5.9e-05	5e-05
Pausing and recovery of Tat-mediated HIV-1 elongation	0.115385	0.999975	1	0.923077	2.51278e-05	5e-05	0.807692	5.9e-05	5e-05
Peptide chain elongation	0.0384615	0.999975	1	0.923077	2.51278e-05	5e-05	0.884615	5.9e-05	5e-05
Post-Elongation Processing of Intron-Containing pre-mRNA	0.129032	0.999975	1	0.903226	2.51278e-05	5e-05	0.774194	5.9e-05	5e-05
Post-Elongation Processing of Intronless pre-mRNA	0.142857	0.999975	1	0.904762	2.51278e-05	5e-05	0.761905	5.9e-05	5e-05
Post-Elongation Processing of the Transcript	0.131579	0.999975	1	0.921053	2.51278e-05	5e-05	0.789474	5.9e-05	5e-05
Post-translational modification: synthesis of GPI-anchored proteins	0.32	0.999975	1	0.96	2.51278e-05	5e-05	0.64	5.9e-05	5e-05
Post-translational protein modification	0.363128	0.999975	1	0.849162	2.51278e-05	5e-05	0.486034	5.9e-05	5e-05
Prefoldin mediated transfer of substrate to CCT/TriC	0.16	0.999975	1	0.92	2.51278e-05	5e-05	0.76	5.9e-05	5e-05
Processing of Capped Intron-Containing Pre-mRNA	0.0793651	0.999975	1	0.912698	2.51278e-05	5e-05	0.833333	5.9e-05	5e-05
Processing of Capped Intronless Pre-mRNA	0.142857	0.999975	1	0.904762	2.51278e-05	5e-05	0.761905	5.9e-05	5e-05
Protein folding	0.204082	0.999975	1	0.897959	2.51278e-05	5e-05	0.693878	5.9e-05	5e-05
Purine metabolism	0.28125	0.999975	1	0.84375	2.51278e-05	5e-05	0.5625	5.9e-05	5e-05
Pyrimidine metabolism	0.5	0.999975	1	0.958333	2.51278e-05	5e-05	0.458333	5.9e-05	5e-05
Pyruvate metabolism	0.2	0.999975	1	1	2.51278e-05	5e-05	0.8	5.9e-05	5e-05
Pyruvate metabolism and Citric Acid (TCA) cycle	0.105263	0.999975	1	0.947368	2.51278e-05	5e-05	0.842105	5.9e-05	5e-05
RNA Pol II CTD phosphorylation and interaction with CE	0.0454545	0.999975	1	0.909091	2.51278e-05	5e-05	0.863636	5.9e-05	5e-05
RNA Polymerase I Chain Elongation	0.363636	0.999975	1	0.818182	2.51278e-05	5e-05	0.454545	5.9e-05	5e-05
RNA Polymerase I Promoter Clearance	0.333333	0.999975	1	0.769231	2.51278e-05	5e-05	0.435897	5.9e-05	5e-05
RNA Polymerase I Transcription	0.341463	0.999975	1	0.780488	2.51278e-05	5e-05	0.439024	5.9e-05	5e-05
RNA Polymerase I Transcription Initiation	0.142857	0.999975	1	0.857143	2.51278e-05	5e-05	0.714286	5.9e-05	5e-05
RNA Polymerase I, RNA Polymerase III, and Mitochondrial Transcription	0.25641	0.999975	1	0.820513	2.51278e-05	5e-05	0.564103	5.9e-05	5e-05
RNA Polymerase II HIV-1 Promoter Escape	0.0588235	0.999975	1	0.794118	2.51278e-05	5e-05	0.735294	5.9e-05	5e-05
RNA Polymerase II Pre-transcription Events	0.0980392	0.999975	1	0.843137	2.51278e-05	5e-05	0.745098	5.9e-05	5e-05
RNA Polymerase II Promoter Escape	0.0588235	0.999975	1	0.794118	2.51278e-05	5e-05	0.735294	5.9e-05	5e-05
RNA Polymerase II Transcription	0.11236	0.999975	1	0.876404	2.51278e-05	5e-05	0.764045	5.9e-05	5e-05
RNA Polymerase II Transcription Elongation	0.111111	0.999975	1	0.916667	2.51278e-05	5e-05	0.805556	5.9e-05	5e-05
RNA Polymerase II Transcription Initiation	0.0588235	0.999975	1	0.794118	2.51278e-05	5e-05	0.735294	5.9e-05	5e-05
RNA Polymerase II Transcription Initiation And Promoter Clearance	0.0588235	0.999975	1	0.794118	2.51278e-05	5e-05	0.735294	5.9e-05	5e-05
RNA Polymerase II Transcription Pre-Initiation And Promoter Opening	0.0588235	0.999975	1	0.794118	2.51278e-05	5e-05	0.735294	5.9e-05	5e-05
RNA Polymerase II Transcription Termination	0.131579	0.999975	1	0.921053	2.51278e-05	5e-05	0.789474	5.9e-05	5e-05
RNA Polymerase III Abortive And Retractive Initiation	0.162162	0.999975	1	0.837838	2.51278e-05	5e-05	0.675676	5.9e-05	5e-05
RNA Polymerase III Transcription	0.162162	0.999975	1	0.837838	2.51278e-05	5e-05	0.675676	5.9e-05	5e-05
RNA Polymerase III Transcription Initiation	0.0625	0.999975	1	0.84375	2.51278e-05	5e-05	0.78125	5.9e-05	5e-05
RNA Polymerase III Transcription Initiation From Type 1 Promoter	0	0.999975	1	0.88	2.51278e-05	5e-05	0.88	5.9e-05	5e-05
RNA Polymerase III Transcription Initiation From Type 2 Promoter	0	0.999975	1	0.875	2.51278e-05	5e-05	0.875	5.9e-05	5e-05
RNA Polymerase III Transcription Initiation From Type 3 Promoter	0.08	0.999975	1	0.8	2.51278e-05	5e-05	0.72	5.9e-05	5e-05
RNA Polymerase III Transcription Termination	0.190476	0.999975	1	0.809524	2.51278e-05	5e-05	0.619048	5.9e-05	5e-05
RORA Activates Circadian Expression	0.363636	0.999975	1	0.909091	2.51278e-05	5e-05	0.545455	5.9e-05	5e-05
Recruitment of mitotic centrosome proteins and complexes	0.149254	0.999975	1	0.895522	2.51278e-05	5e-05	0.746269	5.9e-05	5e-05
Regulation of APC/C activators between G1/S and early anaphase	0.115942	0.999975	1	0.913043	2.51278e-05	5e-05	0.797101	5.9e-05	5e-05
Regulation of Apoptosis	0.214286	0.999975	1	0.928571	2.51278e-05	5e-05	0.714286	5.9e-05	5e-05
Regulation of Cholesterol Biosynthesis by SREBP (SREBF)	0.28	0.999975	1	0.92	2.51278e-05	5e-05	0.64	5.9e-05	5e-05
Regulation of DNA replication	0.126761	0.999975	1	0.943662	2.51278e-05	5e-05	0.816901	5.9e-05	5e-05
Regulation of Glucokinase by Glucokinase Regulatory Protein	0.192308	0.999975	1	0.923077	2.51278e-05	5e-05	0.730769	5.9e-05	5e-05
Regulation of activated PAK-2p34 by proteasome mediated degradation	0.133333	0.999975	1	0.933333	2.51278e-05	5e-05	0.8	5.9e-05	5e-05
Regulation of mRNA Stability by Proteins that Bind AU-rich Elements	0.210526	0.999975	1	0.934211	2.51278e-05	5e-05	0.723684	5.9e-05	5e-05
Regulation of mitotic cell cycle	0.108108	0.999975	1	0.905405	2.51278e-05	5e-05	0.797297	5.9e-05	5e-05
Regulation of ornithine decarboxylase (ODC)	0.106383	0.999975	1	0.93617	2.51278e-05	5e-05	0.829787	5.9e-05	5e-05
Regulatory RNA pathways	0.173913	0.999975	1	0.913043	2.51278e-05	5e-05	0.73913	5.9e-05	5e-05
Removal of licensing factors from origins	0.117647	0.999975	1	0.941176	2.51278e-05	5e-05	0.823529	5.9e-05	5e-05
Resolution of Sister Chromatid Cohesion	0.115789	0.999975	1	0.926316	2.51278e-05	5e-05	0.810526	5.9e-05	5e-05
Respiratory electron transport	0.0289855	0.999975	1	0.956522	2.51278e-05	5e-05	0.927536	5.9e-05	5e-05
Respiratory electron transport, ATP synthesis by chemiosmotic coupling, and heat production by uncoupling proteins.	0.0357143	0.999975	1	0.952381	2.51278e-05	5e-05	0.916667	5.9e-05	5e-05
Rev-mediated nuclear export of HIV-1 RNA	0.172414	0.999975	1	0.931034	2.51278e-05	5e-05	0.758621	5.9e-05	5e-05
Ribosomal scanning and start codon recognition	0.0277778	0.999975	1	0.972222	2.51278e-05	5e-05	0.944444	5.9e-05	5e-05
Role of phospholipids in phagocytosis	0.172414	0.999975	1	0.758621	2.51278e-05	5e-05	0.586207	5.9e-05	5e-05
S Phase	0.0932203	0.999975	1	0.940678	2.51278e-05	5e-05	0.847458	5.9e-05	5e-05
SCF(Skp2)-mediated degradation of p27/p21	0.153846	0.999975	1	0.942308	2.51278e-05	5e-05	0.788462	5.9e-05	5e-05
SCF-beta-TrCP mediated degradation of Emi1	0.12	0.999975	1	0.9	2.51278e-05	5e-05	0.78	5.9e-05	5e-05
SRP-dependent cotranslational protein targeting to membrane	0.0405405	0.999975	1	0.945946	2.51278e-05	5e-05	0.905405	5.9e-05	5e-05
Separation of Sister Chromatids	0.114094	0.999975	1	0.926174	2.51278e-05	5e-05	0.812081	5.9e-05	5e-05
Signaling by Wnt	0.209677	0.999975	1	0.887097	2.51278e-05	5e-05	0.677419	5.9e-05	5e-05
Signaling by the B Cell Receptor (BCR)	0.368984	0.999975	1	0.855615	2.51278e-05	5e-05	0.486631	5.9e-05	5e-05
Stabilization of p53	0.125	0.999975	1	0.916667	2.51278e-05	5e-05	0.791667	5.9e-05	5e-05
Sulfur amino acid metabolism	0.227273	0.999975	1	0.681818	2.51278e-05	5e-05	0.454545	5.9e-05	5e-05
Switching of origins to a post-replicative state	0.121212	0.999975	1	0.939394	2.51278e-05	5e-05	0.818182	5.9e-05	5e-05
Synthesis of DNA	0.0978261	0.999975	1	0.945652	2.51278e-05	5e-05	0.847826	5.9e-05	5e-05
Tat-mediated HIV-1 elongation arrest and recovery	0.115385	0.999975	1	0.923077	2.51278e-05	5e-05	0.807692	5.9e-05	5e-05
Tat-mediated elongation of the HIV-1 transcript	0.0857143	0.999975	1	0.914286	2.51278e-05	5e-05	0.828571	5.9e-05	5e-05
Telomere C-strand (Lagging Strand) Synthesis	0.0454545	0.999975	1	0.954545	2.51278e-05	5e-05	0.909091	5.9e-05	5e-05
Telomere Maintenance	0.229167	0.999975	1	0.854167	2.51278e-05	5e-05	0.625	5.9e-05	5e-05
The citric acid (TCA) cycle and respiratory electron transport	0.0588235	0.999975	1	0.94958	2.51278e-05	5e-05	0.890756	5.9e-05	5e-05
Transcription	0.192308	0.999975	1	0.846154	2.51278e-05	5e-05	0.653846	5.9e-05	5e-05
Transcription of the HIV genome	0.0943396	0.999975	1	0.849057	2.51278e-05	5e-05	0.754717	5.9e-05	5e-05
Transcription-coupled NER (TC-NER)	0.0512821	0.999975	1	0.897436	2.51278e-05	5e-05	0.846154	5.9e-05	5e-05
Translation	0.038835	0.999975	1	0.961165	2.51278e-05	5e-05	0.92233	5.9e-05	5e-05
Translation initiation complex formation	0.0285714	0.999975	1	0.971429	2.51278e-05	5e-05	0.942857	5.9e-05	5e-05
Transport of Mature Transcript to Cytoplasm	0.122449	0.999975	1	0.938776	2.51278e-05	5e-05	0.816327	5.9e-05	5e-05
Transport of Mature mRNA Derived from an Intronless Transcript	0.125	0.999975	1	0.9375	2.51278e-05	5e-05	0.8125	5.9e-05	5e-05
Transport of Mature mRNA derived from an Intron-Containing Transcript	0.133333	0.999975	1	0.933333	2.51278e-05	5e-05	0.8	5.9e-05	5e-05
Transport of Mature mRNAs Derived from Intronless Transcripts	0.121212	0.999975	1	0.939394	2.51278e-05	5e-05	0.818182	5.9e-05	5e-05
Transport of Ribonucleoproteins into the Host Nucleus	0.153846	0.999975	1	0.923077	2.51278e-05	5e-05	0.769231	5.9e-05	5e-05
Transport of the SLBP Dependant Mature mRNA	0.133333	0.999975	1	0.933333	2.51278e-05	5e-05	0.8	5.9e-05	5e-05
Transport of the SLBP independent Mature mRNA	0.137931	0.999975	1	0.931034	2.51278e-05	5e-05	0.793103	5.9e-05	5e-05
Transport to the Golgi and subsequent modification	0.272727	0.999975	1	0.878788	2.51278e-05	5e-05	0.606061	5.9e-05	5e-05
Ubiquitin Mediated Degradation of Phosphorylated Cdc25A	0.104167	0.999975	1	0.9375	2.51278e-05	5e-05	0.833333	5.9e-05	5e-05
Ubiquitin-dependent degradation of Cyclin D	0.108696	0.999975	1	0.913043	2.51278e-05	5e-05	0.804348	5.9e-05	5e-05
Ubiquitin-dependent degradation of Cyclin D1	0.108696	0.999975	1	0.913043	2.51278e-05	5e-05	0.804348	5.9e-05	5e-05
Unfolded Protein Response	0.24	0.999975	1	0.96	2.51278e-05	5e-05	0.72	5.9e-05	5e-05
Vif-mediated degradation of APOBEC3G	0.104167	0.999975	1	0.916667	2.51278e-05	5e-05	0.8125	5.9e-05	5e-05
Viral mRNA Translation	0.0384615	0.999975	1	0.923077	2.51278e-05	5e-05	0.884615	5.9e-05	5e-05
Vpr-mediated nuclear import of PICs	0.107143	0.999975	1	0.928571	2.51278e-05	5e-05	0.821429	5.9e-05	5e-05
Vpu mediated degradation of CD4	0.106383	0.999975	1	0.893617	2.51278e-05	5e-05	0.787234	5.9e-05	5e-05
mRNA 3'-end processing	0.129032	0.999975	1	0.903226	2.51278e-05	5e-05	0.774194	5.9e-05	5e-05
mRNA Capping	0.0416667	0.999975	1	0.916667	2.51278e-05	5e-05	0.875	5.9e-05	5e-05
mRNA Processing	0.0979021	0.999975	1	0.916084	2.51278e-05	5e-05	0.818182	5.9e-05	5e-05
mRNA Splicing	0.0612245	0.999975	1	0.908163	2.51278e-05	5e-05	0.846939	5.9e-05	5e-05
mRNA Splicing - Major Pathway	0.0612245	0.999975	1	0.908163	2.51278e-05	5e-05	0.846939	5.9e-05	5e-05
mRNA Splicing - Minor Pathway	0.0555556	0.999975	1	0.972222	2.51278e-05	5e-05	0.916667	5.9e-05	5e-05
p53-Dependent G1 DNA Damage Response	0.132075	0.999975	1	0.924528	2.51278e-05	5e-05	0.792453	5.9e-05	5e-05
p53-Dependent G1/S DNA damage checkpoint	0.132075	0.999975	1	0.924528	2.51278e-05	5e-05	0.792453	5.9e-05	5e-05
p53-Independent DNA Damage Response	0.104167	0.999975	1	0.9375	2.51278e-05	5e-05	0.833333	5.9e-05	5e-05
p53-Independent G1/S DNA damage checkpoint	0.104167	0.999975	1	0.9375	2.51278e-05	5e-05	0.833333	5.9e-05	5e-05
snRNP Assembly	0.0714286	0.999975	1	0.952381	2.51278e-05	5e-05	0.880952	5.9e-05	5e-05
tRNA Aminoacylation	0.0769231	0.999975	1	0.974359	2.51278e-05	5e-05	0.897436	5.9e-05	5e-05
	0.411765	0.999975	0.99995	0.911765	2.51278e-05	5e-05	0.5	0.000174213	0.0001
Metabolism of vitamins and cofactors	0.382979	0.999975	0.99995	0.787234	2.51278e-05	5e-05	0.404255	0.000174213	0.0001
Metabolism of water-soluble vitamins and cofactors	0.382979	0.999975	0.99995	0.787234	2.51278e-05	5e-05	0.404255	0.000174213	0.0001
mTOR signalling	0.347826	0.999975	0.99995	0.826087	2.51278e-05	5e-05	0.478261	0.000174213	0.0001
PKB-mediated events	0.333333	0.999975	0.9999	0.791667	2.51278e-05	5e-05	0.458333	0.000289216	0.00015
Metabolism of carbohydrates	0.445455	0.999975	0.99975	0.827273	2.51278e-05	5e-05	0.381818	0.000633789	0.0003
CD28 dependent PI3K/Akt signaling	0.3	0.999975	0.99955	0.9	2.51278e-05	5e-05	0.6	0.00108624	0.0005
Fatty acid, triacylglycerol, and ketone body metabolism	0.387879	0.999975	0.99955	0.787879	2.51278e-05	5e-05	0.4	0.00108624	0.0005
Transport of vitamins, nucleosides, and related molecules	0.451613	0.999975	0.99895	0.806452	2.51278e-05	5e-05	0.354839	0.00244884	0.0011
Initial triggering of complement	0.4	0.999975	0.99845	0.8	2.51278e-05	5e-05	0.4	0.00357404	0.0016
Metal ion SLC transporters	0.5	0.999975	0.99805	0.958333	2.51278e-05	5e-05	0.458333	0.00446456	0.002
Costimulation by the CD28 family	0.370968	0.999975	0.99765	0.83871	2.51278e-05	5e-05	0.467742	0.00534828	0.0024
Circadian Repression of Expression by REV-ERBA	0.380952	0.999975	0.9963	0.904762	2.51278e-05	5e-05	0.52381	0.00835646	0.00375
Apoptotic execution phase	0.458333	0.999975	0.993	0.916667	2.51278e-05	5e-05	0.458333	0.0156998	0.00705
Regulation of actin dynamics for phagocytic cup formation	0.448276	0.999975	0.98945	0.87931	2.51278e-05	5e-05	0.431034	0.0235443	0.0106
PD-1 signaling	0.4	0.999975	0.9821	0.85	2.51278e-05	5e-05	0.45	0.0397585	0.01795
Triglyceride Biosynthesis	0.432432	0.999975	0.98015	0.864865	2.51278e-05	5e-05	0.432432	0.0439185	0.0199
IRS-mediated signalling	0.410959	0.999975	0.9739	0.780822	2.51278e-05	5e-05	0.369863	0.057514	0.02615
IRS-related events	0.405405	0.999975	0.95875	0.77027	2.51278e-05	5e-05	0.364865	0.0905288	0.0413
IRS-related events triggered by IGF1R	0.428571	0.999975	0.9576	0.792208	2.51278e-05	5e-05	0.363636	0.0927065	0.04245
Circadian Clock	0.44	0.999975	0.94125	0.92	2.51278e-05	5e-05	0.48	0.12796	0.0588
IGF1R signaling cascade	0.4375	0.999975	0.93635	0.8	2.51278e-05	5e-05	0.3625	0.138119	0.0637
Signaling by Type 1 Insulin-like Growth Factor 1 Receptor (IGF1R)	0.4375	0.999975	0.93565	0.8	2.51278e-05	5e-05	0.3625	0.139125	0.0644
Antigen Presentation: Folding, assembly and peptide loading of class I MHC	0.478261	0.999975	0.90475	0.913043	2.51278e-05	5e-05	0.434783	0.205154	0.0953
MAPK targets/ Nuclear events mediated by MAP kinases	0.37931	0.999975	0.90165	0.827586	2.51278e-05	5e-05	0.448276	0.211059	0.0984
Generation of second messenger molecules	0.392857	0.999975	0.82495	0.785714	2.51278e-05	5e-05	0.392857	0.372903	0.1751
Lipid digestion, mobilization, and transport	0.4	0.999975	0.82545	0.666667	2.51278e-05	5e-05	0.266667	0.372903	0.1746
Fcgamma receptor (FCGR) dependent phagocytosis	0.419753	0.999975	0.82255	0.82716	2.51278e-05	5e-05	0.407407	0.376656	0.1775
Nef-mediates down modulation of cell surface receptors by recruiting them to clathrin adapters	0.4	0.999975	0.8088	0.8	2.51278e-05	5e-05	0.4	0.404383	0.19125
Synthesis of PA	0.5	0.999975	0.72665	0.846154	2.51278e-05	5e-05	0.346154	0.57604	0.2734
The role of Nef in HIV-1 replication and disease pathogenesis	0.407407	0.999975	0.6975	0.851852	2.51278e-05	5e-05	0.444444	0.635195	0.30255
SMAD2/SMAD3:SMAD4 heterotrimer regulates transcription	0.392857	0.999975	0.68885	0.821429	2.51278e-05	5e-05	0.428571	0.65104	0.3112
Regulation of Lipid Metabolism by Peroxisome proliferator-activated receptor alpha (PPARalpha)	0.390476	0.999975	0.6624	0.742857	2.51278e-05	5e-05	0.352381	0.703883	0.33765
Signalling to RAS	0.423077	0.999975	0.6408	0.846154	2.51278e-05	5e-05	0.423077	0.746277	0.35925
Insulin receptor signalling cascade	0.43038	0.999975	0.635	0.78481	2.51278e-05	5e-05	0.35443	0.755666	0.36505
Incretin Synthesis, Secretion, and Inactivation	0.571429	0.999975	0.6079	0.857143	2.51278e-05	5e-05	0.285714	0.808929	0.39215
Downstream TCR signaling	0.444444	0.999975	0.59695	0.888889	2.51278e-05	5e-05	0.444444	0.828621	0.4031
Effects of PIP2 hydrolysis	0.44	0.999975	0.5311	0.8	2.51278e-05	5e-05	0.36	0.960645	0.46895
Recycling pathway of L1	0.541667	0.999975	0.5193	0.916667	2.51278e-05	5e-05	0.375	0.981411	0.48075
A tetrasaccharide linker sequence is required for GAG synthesis	0.541667	0.971477	0.49235	0.833333	2.51278e-05	5e-05	0.291667	0.999975	0.5077
ABC-family proteins mediated transport	0.571429	0.0519044	0.02325	0.857143	2.51278e-05	5e-05	0.285714	0.999975	0.9768
ADP signalling through P2Y purinoceptor 1	0.714286	7.44949e-05	5e-05	0.809524	2.51278e-05	5e-05	0.0952381	0.999975	1
Activated NOTCH1 Transmits Signal to the Nucleus	0.607143	7.44949e-05	5e-05	0.785714	2.51278e-05	5e-05	0.178571	0.999975	1
Activated TLR4 signalling	0.568421	7.44949e-05	5e-05	0.852632	2.51278e-05	5e-05	0.284211	0.999975	1
Activation of G protein gated Potassium channels	0.772727	7.44949e-05	5e-05	0.818182	2.51278e-05	5e-05	0.0454545	0.999975	1
Activation of GABAB receptors	0.735294	7.44949e-05	5e-05	0.764706	2.51278e-05	5e-05	0.0294118	0.999975	1
Activation of Kainate Receptors upon glutamate binding	0.592593	7.44949e-05	5e-05	0.814815	2.51278e-05	5e-05	0.222222	0.999975	1
Activation of Matrix Metalloproteinases	0.724138	7.44949e-05	5e-05	0.758621	2.51278e-05	5e-05	0.0344828	0.999975	1
Activation of NMDA receptor upon glutamate binding and postsynaptic events	0.485714	0.000458889	0.0002	0.714286	2.51278e-05	5e-05	0.228571	0.999975	0.99985
Acyl chain remodelling of PC	0.5	7.44949e-05	5e-05	0.636364	2.51278e-05	5e-05	0.136364	0.999975	1
Adherens junctions interactions	0.642857	7.44949e-05	5e-05	0.857143	2.51278e-05	5e-05	0.214286	0.999975	1
Amine compound SLC transporters	0.724138	7.44949e-05	5e-05	0.827586	2.51278e-05	5e-05	0.103448	0.999975	1
Amino acid and oligopeptide SLC transporters	0.574468	0.000211722	0.0001	0.808511	2.51278e-05	5e-05	0.234043	0.999975	0.99995
Amino acid transport across the plasma membrane	0.466667	0.293268	0.1397	0.8	2.51278e-05	5e-05	0.333333	0.999975	0.86035
Amyloids	0.567568	7.44949e-05	5e-05	0.648649	2.51278e-05	5e-05	0.0810811	0.999975	1
Apoptotic cleavage of cellular proteins	0.571429	0.000211722	0.0001	0.885714	2.51278e-05	5e-05	0.314286	0.999975	0.99995
Aquaporin-mediated transport	0.6	7.44949e-05	5e-05	0.733333	2.51278e-05	5e-05	0.133333	0.999975	1
Arachidonic acid metabolism	0.634146	7.44949e-05	5e-05	0.853659	2.51278e-05	5e-05	0.219512	0.999975	1
Assembly of collagen fibrils and other multimeric structures	0.574074	0.000346244	0.00015	0.759259	2.51278e-05	5e-05	0.185185	0.999975	0.9999
Axon guidance	0.481781	0.0009375	0.0004	0.744939	2.51278e-05	5e-05	0.263158	0.999975	0.99965
Bile acid and bile salt metabolism	0.538462	0.0165361	0.0072	0.807692	2.51278e-05	5e-05	0.269231	0.999975	0.99285
Biological oxidations	0.552632	7.44949e-05	5e-05	0.745614	2.51278e-05	5e-05	0.192982	0.999975	1
CD28 co-stimulation	0.413793	0.464522	0.2252	0.862069	2.51278e-05	5e-05	0.448276	0.999975	0.77485
CDO in myogenesis	0.518519	0.00263174	0.0011	0.814815	2.51278e-05	5e-05	0.296296	0.999975	0.99895
CREB phosphorylation through the activation of Ras	0.538462	0.000211722	0.0001	0.769231	2.51278e-05	5e-05	0.230769	0.999975	0.99995
Ca-dependent events	0.6	7.44949e-05	5e-05	0.76	2.51278e-05	5e-05	0.16	0.999975	1
CaM pathway	0.583333	7.44949e-05	5e-05	0.75	2.51278e-05	5e-05	0.166667	0.999975	1
Calmodulin induced events	0.583333	7.44949e-05	5e-05	0.75	2.51278e-05	5e-05	0.166667	0.999975	1
Cell death signalling via NRAGE, NRIF and NADE	0.576271	7.44949e-05	5e-05	0.898305	2.51278e-05	5e-05	0.322034	0.999975	1
Cell junction organization	0.544304	0.000579694	0.00025	0.78481	2.51278e-05	5e-05	0.240506	0.999975	0.9998
Cell surface interactions at the vascular wall	0.488095	7.44949e-05	5e-05	0.821429	2.51278e-05	5e-05	0.333333	0.999975	1
Cell-Cell communication	0.544715	7.44949e-05	5e-05	0.788618	2.51278e-05	5e-05	0.243902	0.999975	1
Cell-cell junction organization	0.6	0.000346244	0.00015	0.836364	2.51278e-05	5e-05	0.236364	0.999975	0.9999
Cellular response to hypoxia	0.666667	7.44949e-05	5e-05	0.904762	2.51278e-05	5e-05	0.238095	0.999975	1
Cellular responses to stress	0.666667	7.44949e-05	5e-05	0.904762	2.51278e-05	5e-05	0.238095	0.999975	1
Chemokine receptors bind chemokines	0.520833	7.44949e-05	5e-05	0.8125	2.51278e-05	5e-05	0.291667	0.999975	1
Chondroitin sulfate biosynthesis	0.65	7.44949e-05	5e-05	0.85	2.51278e-05	5e-05	0.2	0.999975	1
Chondroitin sulfate/dermatan sulfate metabolism	0.522727	7.44949e-05	5e-05	0.772727	2.51278e-05	5e-05	0.25	0.999975	1
Class A/1 (Rhodopsin-like receptors)	0.622222	7.44949e-05	5e-05	0.751852	2.51278e-05	5e-05	0.12963	0.999975	1
Class B/2 (Secretin family receptors)	0.594937	7.44949e-05	5e-05	0.683544	2.51278e-05	5e-05	0.0886076	0.999975	1
Clathrin derived vesicle budding	0.491525	7.44949e-05	5e-05	0.847458	2.51278e-05	5e-05	0.355932	0.999975	1
Collagen biosynthesis and modifying enzymes	0.53125	0.0497462	0.0222	0.75	2.51278e-05	5e-05	0.21875	0.999975	0.97785
Collagen formation	0.546512	0.000458889	0.0002	0.744186	2.51278e-05	5e-05	0.197674	0.999975	0.99985
Complement cascade	0.527778	0.00180485	0.00075	0.75	2.51278e-05	5e-05	0.222222	0.999975	0.9993
Constitutive PI3K/AKT Signaling in Cancer	0.541176	7.44949e-05	5e-05	0.788235	2.51278e-05	5e-05	0.247059	0.999975	1
Constitutive Signaling by NOTCH1 HD+PEST Domain Mutants	0.5	0.000458889	0.0002	0.804348	2.51278e-05	5e-05	0.304348	0.999975	0.99985
Constitutive Signaling by NOTCH1 PEST Domain Mutants	0.5	0.000458889	0.0002	0.826923	2.51278e-05	5e-05	0.326923	0.999975	0.99985
Cytochrome P450 - arranged by substrate type	0.545455	0.000346244	0.00015	0.681818	2.51278e-05	5e-05	0.136364	0.999975	0.9999
Cytokine Signaling in Immune system	0.603175	7.44949e-05	5e-05	0.876984	2.51278e-05	5e-05	0.27381	0.999975	1
Cytosolic sensors of pathogen-associated DNA	0.652174	7.44949e-05	5e-05	0.913043	2.51278e-05	5e-05	0.26087	0.999975	1
DAG and IP3 signaling	0.517241	7.44949e-05	5e-05	0.758621	2.51278e-05	5e-05	0.241379	0.999975	1
DAP12 interactions	0.50641	7.44949e-05	5e-05	0.794872	2.51278e-05	5e-05	0.288462	0.999975	1
DAP12 signaling	0.486667	7.44949e-05	5e-05	0.786667	2.51278e-05	5e-05	0.3	0.999975	1
Defensins	0.681818	7.44949e-05	5e-05	0.818182	2.51278e-05	5e-05	0.136364	0.999975	1
Degradation of collagen	0.571429	7.44949e-05	5e-05	0.657143	2.51278e-05	5e-05	0.0857143	0.999975	1
Degradation of the extracellular matrix	0.66	7.44949e-05	5e-05	0.72	2.51278e-05	5e-05	0.06	0.999975	1
Developmental Biology	0.497409	7.44949e-05	5e-05	0.759067	2.51278e-05	5e-05	0.261658	0.999975	1
Diseases associated with visual transduction	0.509434	0.000579694	0.00025	0.679245	2.51278e-05	5e-05	0.169811	0.999975	0.9998
Downregulation of SMAD2/3:SMAD4 transcriptional activity	0.47619	0.000458889	0.0002	0.857143	2.51278e-05	5e-05	0.380952	0.999975	0.99985
Downregulation of TGF-beta receptor signaling	0.521739	0.0036875	0.00155	0.913043	2.51278e-05	5e-05	0.391304	0.999975	0.9985
Downstream signal transduction	0.510204	7.44949e-05	5e-05	0.795918	2.51278e-05	5e-05	0.285714	0.999975	1
Downstream signaling of activated FGFR	0.492647	7.44949e-05	5e-05	0.801471	2.51278e-05	5e-05	0.308824	0.999975	1
EGFR downregulation	0.5	0.000211722	0.0001	0.833333	2.51278e-05	5e-05	0.333333	0.999975	0.99995
EGFR interacts with phospholipase C-gamma	0.548387	7.44949e-05	5e-05	0.774194	2.51278e-05	5e-05	0.225806	0.999975	1
ERK/MAPK targets	0.4	0.981586	0.5008	0.8	2.51278e-05	5e-05	0.4	0.999975	0.49925
Elastic fibre formation	0.638889	7.44949e-05	5e-05	0.722222	2.51278e-05	5e-05	0.0833333	0.999975	1
Endosomal Sorting Complex Required For Transport (ESCRT)	0.384615	0.000579694	0.00025	0.692308	2.51278e-05	5e-05	0.307692	0.999975	0.9998
Extracellular matrix organization	0.59589	7.44949e-05	5e-05	0.732877	2.51278e-05	5e-05	0.136986	0.999975	1
FBXW7 Mutants and NOTCH1 in Cancer	0.507692	7.44949e-05	5e-05	0.830769	2.51278e-05	5e-05	0.323077	0.999975	1
FGFR ligand binding and activation	0.521739	0.0142274	0.00615	0.652174	2.51278e-05	5e-05	0.130435	0.999975	0.9939
FRS2-mediated cascade	0.459459	0.779535	0.38715	0.756757	2.51278e-05	5e-05	0.297297	0.999975	0.6129
Formation of Fibrin Clot (Clotting Cascade)	0.533333	0.000705435	0.0003	0.666667	2.51278e-05	5e-05	0.133333	0.999975	0.99975
G alpha (12/13) signalling events	0.6	7.44949e-05	5e-05	0.814286	2.51278e-05	5e-05	0.214286	0.999975	1
G alpha (i) signalling events	0.620112	7.44949e-05	5e-05	0.765363	2.51278e-05	5e-05	0.145251	0.999975	1
G alpha (q) signalling events	0.593939	7.44949e-05	5e-05	0.721212	2.51278e-05	5e-05	0.127273	0.999975	1
G alpha (s) signalling events	0.619469	7.44949e-05	5e-05	0.716814	2.51278e-05	5e-05	0.0973451	0.999975	1
G alpha (z) signalling events	0.6	7.44949e-05	5e-05	0.7	2.51278e-05	5e-05	0.1	0.999975	1
G beta:gamma signalling through PI3Kgamma	0.545455	7.44949e-05	5e-05	0.727273	2.51278e-05	5e-05	0.181818	0.999975	1
G protein gated Potassium channels	0.772727	7.44949e-05	5e-05	0.818182	2.51278e-05	5e-05	0.0454545	0.999975	1
G-protein activation	0.52	7.44949e-05	5e-05	0.64	2.51278e-05	5e-05	0.12	0.999975	1
G-protein beta:gamma signalling	0.56	7.44949e-05	5e-05	0.72	2.51278e-05	5e-05	0.16	0.999975	1
G-protein mediated events	0.512195	7.44949e-05	5e-05	0.658537	2.51278e-05	5e-05	0.146341	0.999975	1
GAB1 signalosome	0.54	7.44949e-05	5e-05	0.81	2.51278e-05	5e-05	0.27	0.999975	1
GABA B receptor activation	0.735294	7.44949e-05	5e-05	0.764706	2.51278e-05	5e-05	0.0294118	0.999975	1
GABA receptor activation	0.673469	7.44949e-05	5e-05	0.714286	2.51278e-05	5e-05	0.0408163	0.999975	1
GPCR downstream signaling	0.617761	7.44949e-05	5e-05	0.745174	2.51278e-05	5e-05	0.127413	0.999975	1
GPCR ligand binding	0.610497	7.44949e-05	5e-05	0.729282	2.51278e-05	5e-05	0.118785	0.999975	1
GPVI-mediated activation cascade	0.413793	0.065938	0.0301	0.758621	2.51278e-05	5e-05	0.344828	0.999975	0.96995
GRB2 events in ERBB2 signaling	0.5	0.000826509	0.00035	0.818182	2.51278e-05	5e-05	0.318182	0.999975	0.9997
Gap junction trafficking	0.52	0.513228	0.25055	0.76	2.51278e-05	5e-05	0.24	0.999975	0.7495
Gap junction trafficking and regulation	0.555556	0.172154	0.08085	0.777778	2.51278e-05	5e-05	0.222222	0.999975	0.9192
Gastrin-CREB signalling pathway via PKC and MAPK	0.572973	7.44949e-05	5e-05	0.72973	2.51278e-05	5e-05	0.156757	0.999975	1
Generic Transcription Pathway	0.357724	0.908888	0.45755	0.710027	2.51278e-05	5e-05	0.352304	0.999975	0.5425
Glucagon signaling in metabolic regulation	0.703704	7.44949e-05	5e-05	0.814815	2.51278e-05	5e-05	0.111111	0.999975	1
Glucagon-type ligand receptors	0.692308	7.44949e-05	5e-05	0.769231	2.51278e-05	5e-05	0.0769231	0.999975	1
Glutamate Binding, Activation of AMPA Receptors and Synaptic Plasticity	0.413793	0.000458889	0.0002	0.586207	2.51278e-05	5e-05	0.172414	0.999975	0.99985
Glycerophospholipid biosynthesis	0.506173	7.44949e-05	5e-05	0.777778	2.51278e-05	5e-05	0.271605	0.999975	1
Glycosaminoglycan metabolism	0.567308	7.44949e-05	5e-05	0.788462	2.51278e-05	5e-05	0.221154	0.999975	1
Glycosphingolipid metabolism	0.6875	7.44949e-05	5e-05	0.8125	2.51278e-05	5e-05	0.125	0.999975	1
Golgi Associated Vesicle Biogenesis	0.480769	7.44949e-05	5e-05	0.846154	2.51278e-05	5e-05	0.365385	0.999975	1
Growth hormone receptor signaling	0.809524	7.44949e-05	5e-05	0.952381	2.51278e-05	5e-05	0.142857	0.999975	1
HS-GAG biosynthesis	0.571429	0.000211722	0.0001	0.75	2.51278e-05	5e-05	0.178571	0.999975	0.99995
Hemostasis	0.527523	7.44949e-05	5e-05	0.821101	2.51278e-05	5e-05	0.293578	0.999975	1
Heparan sulfate/heparin (HS-GAG) metabolism	0.55102	0.0009375	0.0004	0.77551	2.51278e-05	5e-05	0.22449	0.999975	0.99965
Immune System	0.482653	7.44949e-05	5e-05	0.852041	2.51278e-05	5e-05	0.369388	0.999975	1
Immunoregulatory interactions between a Lymphoid and a non-Lymphoid cell	0.462687	0.0538236	0.0242	0.865672	2.51278e-05	5e-05	0.402985	0.999975	0.97585
Inhibition of voltage gated Ca2+ channels via Gbeta/gamma subunits	0.772727	7.44949e-05	5e-05	0.818182	2.51278e-05	5e-05	0.0454545	0.999975	1
Inhibition of Insulin Secretion by Adrenaline/Noradrenaline	0.48	7.44949e-05	5e-05	0.56	2.51278e-05	5e-05	0.08	0.999975	1
Innate Immune System	0.551339	7.44949e-05	5e-05	0.828125	2.51278e-05	5e-05	0.276786	0.999975	1
Inositol phosphate metabolism	0.414634	0.00227396	0.00095	0.756098	2.51278e-05	5e-05	0.341463	0.999975	0.9991
Insulin Processing	0.35	0.770182	0.3812	0.75	2.51278e-05	5e-05	0.4	0.999975	0.61885
Insulin receptor recycling	0.708333	7.44949e-05	5e-05	0.875	2.51278e-05	5e-05	0.166667	0.999975	1
Integration of energy metabolism	0.489583	7.44949e-05	5e-05	0.697917	2.51278e-05	5e-05	0.208333	0.999975	1
Integrin alphaIIb beta3 signaling	0.56	7.44949e-05	5e-05	0.88	2.51278e-05	5e-05	0.32	0.999975	1
Integrin cell surface interactions	0.512821	7.44949e-05	5e-05	0.782051	2.51278e-05	5e-05	0.269231	0.999975	1
Interaction between L1 and Ankyrins	0.692308	0.00227396	0.00095	0.846154	2.51278e-05	5e-05	0.153846	0.999975	0.9991
Interferon Signaling	0.621622	7.44949e-05	5e-05	0.912162	2.51278e-05	5e-05	0.290541	0.999975	1
Interferon alpha/beta signaling	0.859649	7.44949e-05	5e-05	0.929825	2.51278e-05	5e-05	0.0701754	0.999975	1
Interferon gamma signaling	0.754098	7.44949e-05	5e-05	0.885246	2.51278e-05	5e-05	0.131148	0.999975	1
Interleukin receptor SHC signaling	0.428571	0.000211722	0.0001	0.75	2.51278e-05	5e-05	0.321429	0.999975	0.99995
Interleukin-1 signaling	0.714286	7.44949e-05	5e-05	0.857143	2.51278e-05	5e-05	0.142857	0.999975	1
Interleukin-2 signaling	0.414634	0.0142274	0.00615	0.780488	2.51278e-05	5e-05	0.365854	0.999975	0.9939
Interleukin-3, 5 and GM-CSF signaling	0.431818	0.000346244	0.00015	0.75	2.51278e-05	5e-05	0.318182	0.999975	0.9999
Inwardly rectifying K+ channels	0.785714	7.44949e-05	5e-05	0.821429	2.51278e-05	5e-05	0.0357143	0.999975	1
Ion channel transport	0.572581	7.44949e-05	5e-05	0.774194	2.51278e-05	5e-05	0.201613	0.999975	1
Ion transport by P-type ATPases	0.487179	0.716972	0.35365	0.871795	2.51278e-05	5e-05	0.384615	0.999975	0.6464
Iron uptake and transport	0.692308	7.44949e-05	5e-05	0.871795	2.51278e-05	5e-05	0.179487	0.999975	1
Keratan sulfate biosynthesis	0.653846	7.44949e-05	5e-05	0.846154	2.51278e-05	5e-05	0.192308	0.999975	1
Keratan sulfate/keratin metabolism	0.655172	7.44949e-05	5e-05	0.827586	2.51278e-05	5e-05	0.172414	0.999975	1
L1CAM interactions	0.528736	0.007847	0.00335	0.793103	2.51278e-05	5e-05	0.264368	0.999975	0.9967
Latent infection of Homo sapiens with Mycobacterium tuberculosis	0.65625	7.44949e-05	5e-05	0.8125	2.51278e-05	5e-05	0.15625	0.999975	1
Lipoprotein metabolism	0.428571	0.89375	0.4469	0.678571	2.51278e-05	5e-05	0.25	0.999975	0.55315
Lysosome Vesicle Biogenesis	0.434783	0.223107	0.10515	0.869565	2.51278e-05	5e-05	0.434783	0.999975	0.8949
MAP kinase activation in TLR cascade	0.434783	0.000211722	0.0001	0.826087	2.51278e-05	5e-05	0.391304	0.999975	0.99995
MPS I - Hurler syndrome	0.567308	7.44949e-05	5e-05	0.788462	2.51278e-05	5e-05	0.221154	0.999975	1
MPS II - Hunter syndrome	0.567308	7.44949e-05	5e-05	0.788462	2.51278e-05	5e-05	0.221154	0.999975	1
MPS IIIA - Sanfilippo syndrome A	0.567308	7.44949e-05	5e-05	0.788462	2.51278e-05	5e-05	0.221154	0.999975	1
MPS IIIB - Sanfilippo syndrome B	0.567308	7.44949e-05	5e-05	0.788462	2.51278e-05	5e-05	0.221154	0.999975	1
MPS IIIC - Sanfilippo syndrome C	0.567308	7.44949e-05	5e-05	0.788462	2.51278e-05	5e-05	0.221154	0.999975	1
MPS IIID - Sanfilippo syndrome D	0.567308	7.44949e-05	5e-05	0.788462	2.51278e-05	5e-05	0.221154	0.999975	1
MPS IV - Morquio syndrome A	0.567308	7.44949e-05	5e-05	0.788462	2.51278e-05	5e-05	0.221154	0.999975	1
MPS IV - Morquio syndrome B	0.567308	7.44949e-05	5e-05	0.788462	2.51278e-05	5e-05	0.221154	0.999975	1
MPS IX - Natowicz syndrome	0.567308	7.44949e-05	5e-05	0.788462	2.51278e-05	5e-05	0.221154	0.999975	1
MPS VI - Maroteaux-Lamy syndrome	0.567308	7.44949e-05	5e-05	0.788462	2.51278e-05	5e-05	0.221154	0.999975	1
MPS VII - Sly syndrome	0.567308	7.44949e-05	5e-05	0.788462	2.51278e-05	5e-05	0.221154	0.999975	1
Membrane Trafficking	0.432749	0.0766891	0.03525	0.824561	2.51278e-05	5e-05	0.391813	0.999975	0.9648
Metabolism of lipids and lipoproteins	0.438976	0.704084	0.3461	0.785433	2.51278e-05	5e-05	0.346457	0.999975	0.65395
Metabolism of steroid hormones and vitamin D	0.423077	0.235207	0.11125	0.653846	2.51278e-05	5e-05	0.230769	0.999975	0.8888
Molecules associated with elastic fibres	0.592593	7.44949e-05	5e-05	0.703704	2.51278e-05	5e-05	0.111111	0.999975	1
Mucopolysaccharidoses	0.567308	7.44949e-05	5e-05	0.788462	2.51278e-05	5e-05	0.221154	0.999975	1
Muscle contraction	0.55102	7.44949e-05	5e-05	0.673469	2.51278e-05	5e-05	0.122449	0.999975	1
MyD88 cascade initiated on plasma membrane	0.521127	7.44949e-05	5e-05	0.84507	2.51278e-05	5e-05	0.323944	0.999975	1
MyD88 dependent cascade initiated on endosome	0.520548	7.44949e-05	5e-05	0.849315	2.51278e-05	5e-05	0.328767	0.999975	1
MyD88-independent cascade	0.54878	7.44949e-05	5e-05	0.865854	2.51278e-05	5e-05	0.317073	0.999975	1
MyD88:Mal cascade initiated on plasma membrane	0.544304	7.44949e-05	5e-05	0.848101	2.51278e-05	5e-05	0.303797	0.999975	1
Myogenesis	0.518519	0.00379286	0.0016	0.814815	2.51278e-05	5e-05	0.296296	0.999975	0.99845
NCAM signaling for neurite out-growth	0.5	0.039955	0.0177	0.790323	2.51278e-05	5e-05	0.290323	0.999975	0.98235
NCAM1 interactions	0.567568	0.000826509	0.00035	0.756757	2.51278e-05	5e-05	0.189189	0.999975	0.9997
NGF signalling via TRKA from the plasma membrane	0.484211	7.44949e-05	5e-05	0.8	2.51278e-05	5e-05	0.315789	0.999975	1
NOD1/2 Signaling Pathway	0.607143	7.44949e-05	5e-05	0.857143	2.51278e-05	5e-05	0.25	0.999975	1
NOTCH1 Intracellular Domain Regulates Transcription	0.463415	0.403218	0.1948	0.878049	2.51278e-05	5e-05	0.414634	0.999975	0.80525
NRAGE signals death through JNK	0.568182	7.44949e-05	5e-05	0.886364	2.51278e-05	5e-05	0.318182	0.999975	1
Negative regulation of FGFR signaling	0.526316	7.44949e-05	5e-05	0.736842	2.51278e-05	5e-05	0.210526	0.999975	1
Negative regulators of RIG-I/MDA5 signaling	0.59375	7.44949e-05	5e-05	0.90625	2.51278e-05	5e-05	0.3125	0.999975	1
Nephrin interactions	0.428571	0.082935	0.0384	0.714286	2.51278e-05	5e-05	0.285714	0.999975	0.96165
Netrin-1 signaling	0.47619	0.0230397	0.0101	0.738095	2.51278e-05	5e-05	0.261905	0.999975	0.98995
Neuronal System	0.596296	7.44949e-05	5e-05	0.740741	2.51278e-05	5e-05	0.144444	0.999975	1
Neurotransmitter Receptor Binding And Downstream Transmission In The Postsynaptic Cell	0.596899	7.44949e-05	5e-05	0.728682	2.51278e-05	5e-05	0.131783	0.999975	1
Neurotransmitter Release Cycle	0.527778	0.00310847	0.0013	0.722222	2.51278e-05	5e-05	0.194444	0.999975	0.99875
Nitric oxide stimulates guanylate cyclase	0.666667	7.44949e-05	5e-05	0.703704	2.51278e-05	5e-05	0.037037	0.999975	1
Nuclear Events (kinase and transcription factor activation)	0.391304	0.813307	0.4053	0.782609	2.51278e-05	5e-05	0.391304	0.999975	0.59475
Nuclear Receptor transcription pathway	0.54	7.44949e-05	5e-05	0.68	2.51278e-05	5e-05	0.14	0.999975	1
Nuclear signaling by ERBB4	0.722222	7.44949e-05	5e-05	0.861111	2.51278e-05	5e-05	0.138889	0.999975	1
Nucleotide-binding domain, leucine rich repeat containing receptor (NLR) signaling pathways	0.659091	7.44949e-05	5e-05	0.909091	2.51278e-05	5e-05	0.25	0.999975	1
O-linked glycosylation of mucins	0.678571	7.44949e-05	5e-05	0.803571	2.51278e-05	5e-05	0.125	0.999975	1
Opioid Signalling	0.5	7.44949e-05	5e-05	0.756757	2.51278e-05	5e-05	0.256757	0.999975	1
PI Metabolism	0.416667	0.490142	0.23845	0.8125	2.51278e-05	5e-05	0.395833	0.999975	0.7616
PI-3K cascade	0.520833	7.44949e-05	5e-05	0.802083	2.51278e-05	5e-05	0.28125	0.999975	1
PI3K Cascade	0.444444	0.385637	0.185	0.761905	2.51278e-05	5e-05	0.31746	0.999975	0.81505
PI3K events in ERBB2 signaling	0.520833	7.44949e-05	5e-05	0.802083	2.51278e-05	5e-05	0.28125	0.999975	1
PI3K events in ERBB4 signaling	0.520833	7.44949e-05	5e-05	0.802083	2.51278e-05	5e-05	0.28125	0.999975	1
PI3K/AKT Signaling in Cancer	0.520833	7.44949e-05	5e-05	0.802083	2.51278e-05	5e-05	0.28125	0.999975	1
PI3K/AKT activation	0.515152	7.44949e-05	5e-05	0.787879	2.51278e-05	5e-05	0.272727	0.999975	1
PIP3 activates AKT signaling	0.520833	7.44949e-05	5e-05	0.802083	2.51278e-05	5e-05	0.28125	0.999975	1
PLC beta mediated events	0.5	7.44949e-05	5e-05	0.65	2.51278e-05	5e-05	0.15	0.999975	1
PLC-gamma1 signalling	0.516129	7.44949e-05	5e-05	0.741935	2.51278e-05	5e-05	0.225806	0.999975	1
PLCG1 events in ERBB2 signaling	0.53125	7.44949e-05	5e-05	0.75	2.51278e-05	5e-05	0.21875	0.999975	1
PPARA Activates Gene Expression	0.392157	0.972959	0.49475	0.735294	2.51278e-05	5e-05	0.343137	0.999975	0.5053
PTM: gamma carboxylation, hypusine formation and arylsulfatase activation	0.423077	0.13747	0.0641	0.730769	2.51278e-05	5e-05	0.307692	0.999975	0.93595
Packaging Of Telomere Ends	0.454545	0.0594972	0.02695	0.727273	2.51278e-05	5e-05	0.272727	0.999975	0.9731
Peptide hormone metabolism	0.447761	0.171389	0.0802	0.746269	2.51278e-05	5e-05	0.298507	0.999975	0.91985
Peptide ligand-binding receptors	0.578313	7.44949e-05	5e-05	0.728916	2.51278e-05	5e-05	0.150602	0.999975	1
Phagosomal maturation (early endosomal stage)	0.65625	7.44949e-05	5e-05	0.8125	2.51278e-05	5e-05	0.15625	0.999975	1
Phase 1 - Functionalization of compounds	0.596774	7.44949e-05	5e-05	0.725806	2.51278e-05	5e-05	0.129032	0.999975	1
Phase II conjugation	0.509434	0.0242037	0.01065	0.773585	2.51278e-05	5e-05	0.264151	0.999975	0.9894
Phospholipase C-mediated cascade	0.519231	7.44949e-05	5e-05	0.711538	2.51278e-05	5e-05	0.192308	0.999975	1
Phospholipid metabolism	0.476562	0.0009375	0.0004	0.789062	2.51278e-05	5e-05	0.3125	0.999975	0.99965
Platelet Aggregation (Plug Formation)	0.558824	7.44949e-05	5e-05	0.823529	2.51278e-05	5e-05	0.264706	0.999975	1
Platelet activation, signaling and aggregation	0.536842	7.44949e-05	5e-05	0.789474	2.51278e-05	5e-05	0.252632	0.999975	1
Platelet degranulation	0.565789	0.000211722	0.0001	0.828947	2.51278e-05	5e-05	0.263158	0.999975	0.99995
Platelet homeostasis	0.586667	7.44949e-05	5e-05	0.8	2.51278e-05	5e-05	0.213333	0.999975	1
Post NMDA receptor activation events	0.516129	0.000458889	0.0002	0.774194	2.51278e-05	5e-05	0.258065	0.999975	0.99985
Potassium Channels	0.630435	0.000211722	0.0001	0.75	2.51278e-05	5e-05	0.119565	0.999975	0.99995
Pre-NOTCH Expression and Processing	0.410256	0.104811	0.0487	0.769231	2.51278e-05	5e-05	0.358974	0.999975	0.95135
Pre-NOTCH Transcription and Translation	0.5	7.44949e-05	5e-05	0.807692	2.51278e-05	5e-05	0.307692	0.999975	1
RIG-I/MDA5 mediated induction of IFN-alpha/beta pathways	0.661972	7.44949e-05	5e-05	0.901408	2.51278e-05	5e-05	0.239437	0.999975	1
Regulation of Hypoxia-inducible Factor (HIF) by Oxygen	0.666667	7.44949e-05	5e-05	0.904762	2.51278e-05	5e-05	0.238095	0.999975	1
Regulation of IFNA signaling	0.75	7.44949e-05	5e-05	0.95	2.51278e-05	5e-05	0.2	0.999975	1
Regulation of Insulin Secretion	0.471429	7.44949e-05	5e-05	0.657143	2.51278e-05	5e-05	0.185714	0.999975	1
Regulation of Insulin Secretion by Glucagon-like Peptide-1	0.472222	7.44949e-05	5e-05	0.722222	2.51278e-05	5e-05	0.25	0.999975	1
Regulation of Insulin-like Growth Factor (IGF) Transport and Uptake by Insulin-like Growth Factor Binding Proteins (IGFBPs)	0.714286	0.000458889	0.0002	0.857143	2.51278e-05	5e-05	0.142857	0.999975	0.99985
Regulation of Water Balance by Renal Aquaporins	0.648649	7.44949e-05	5e-05	0.810811	2.51278e-05	5e-05	0.162162	0.999975	1
Regulation of beta-cell development	0.555556	0.000458889	0.0002	0.703704	2.51278e-05	5e-05	0.148148	0.999975	0.99985
Response to elevated platelet cytosolic Ca2+	0.567901	0.000211722	0.0001	0.814815	2.51278e-05	5e-05	0.246914	0.999975	0.99995
Retinoid metabolism and transport	0.461538	0.00389736	0.00165	0.615385	2.51278e-05	5e-05	0.153846	0.999975	0.9984
Rho GTPase cycle	0.521739	7.44949e-05	5e-05	0.834783	2.51278e-05	5e-05	0.313043	0.999975	1
SHC-mediated cascade	0.448276	0.324552	0.15515	0.724138	2.51278e-05	5e-05	0.275862	0.999975	0.8449
SHC1 events in ERBB2 signaling	0.5	0.007847	0.00335	0.833333	2.51278e-05	5e-05	0.333333	0.999975	0.9967
SHC1 events in ERBB4 signaling	0.45	0.606179	0.29695	0.85	2.51278e-05	5e-05	0.4	0.999975	0.7031
SLC-mediated transmembrane transport	0.55042	0.0009375	0.0004	0.827731	2.51278e-05	5e-05	0.277311	0.999975	0.99965
Sema4D in semaphorin signaling	0.448276	7.44949e-05	5e-05	0.724138	2.51278e-05	5e-05	0.275862	0.999975	1
Sema4D induced cell migration and growth-cone collapse	0.458333	7.44949e-05	5e-05	0.666667	2.51278e-05	5e-05	0.208333	0.999975	1
Semaphorin interactions	0.444444	7.44949e-05	5e-05	0.714286	2.51278e-05	5e-05	0.269841	0.999975	1
Signal Transduction	0.541416	7.44949e-05	5e-05	0.781627	2.51278e-05	5e-05	0.240211	0.999975	1
Signal amplification	0.692308	7.44949e-05	5e-05	0.769231	2.51278e-05	5e-05	0.0769231	0.999975	1
Signal transduction by L1	0.533333	0.00698684	0.00295	0.8	2.51278e-05	5e-05	0.266667	0.999975	0.9971
Signaling by BMP	0.521739	7.44949e-05	5e-05	0.782609	2.51278e-05	5e-05	0.26087	0.999975	1
Signaling by EGFR	0.487805	7.44949e-05	5e-05	0.804878	2.51278e-05	5e-05	0.317073	0.999975	1
Signaling by EGFR in Cancer	0.481928	7.44949e-05	5e-05	0.807229	2.51278e-05	5e-05	0.325301	0.999975	1
Signaling by ERBB2	0.493243	7.44949e-05	5e-05	0.810811	2.51278e-05	5e-05	0.317568	0.999975	1
Signaling by ERBB4	0.535714	7.44949e-05	5e-05	0.835714	2.51278e-05	5e-05	0.3	0.999975	1
Signaling by FGFR	0.5	7.44949e-05	5e-05	0.810811	2.51278e-05	5e-05	0.310811	0.999975	1
Signaling by FGFR in disease	0.509317	7.44949e-05	5e-05	0.826087	2.51278e-05	5e-05	0.31677	0.999975	1
Signaling by FGFR mutants	0.488372	0.00358128	0.0015	0.813953	2.51278e-05	5e-05	0.325581	0.999975	0.99855
Signaling by FGFR1 mutants	0.464286	0.000458889	0.0002	0.75	2.51278e-05	5e-05	0.285714	0.999975	0.99985
Signaling by GPCR	0.596123	7.44949e-05	5e-05	0.746365	2.51278e-05	5e-05	0.150242	0.999975	1
Signaling by Hippo	0.65	7.44949e-05	5e-05	0.85	2.51278e-05	5e-05	0.2	0.999975	1
Signaling by Insulin receptor	0.5	7.44949e-05	5e-05	0.813725	2.51278e-05	5e-05	0.313725	0.999975	1
Signaling by Interleukins	0.54902	7.44949e-05	5e-05	0.813725	2.51278e-05	5e-05	0.264706	0.999975	1
Signaling by NOTCH	0.43617	0.065938	0.0302	0.808511	2.51278e-05	5e-05	0.37234	0.999975	0.96985
Signaling by NOTCH1	0.507692	7.44949e-05	5e-05	0.830769	2.51278e-05	5e-05	0.323077	0.999975	1
Signaling by NOTCH1 HD Domain Mutants in Cancer	0.507692	7.44949e-05	5e-05	0.830769	2.51278e-05	5e-05	0.323077	0.999975	1
Signaling by NOTCH1 HD+PEST Domain Mutants in Cancer	0.507692	7.44949e-05	5e-05	0.830769	2.51278e-05	5e-05	0.323077	0.999975	1
Signaling by NOTCH1 PEST Domain Mutants in Cancer	0.507692	7.44949e-05	5e-05	0.830769	2.51278e-05	5e-05	0.323077	0.999975	1
Signaling by NOTCH1 in Cancer	0.507692	7.44949e-05	5e-05	0.830769	2.51278e-05	5e-05	0.323077	0.999975	1
Signaling by NOTCH1 t(7;9)(NOTCH1:M1580_K2555) Translocation Mutant	0.507692	7.44949e-05	5e-05	0.830769	2.51278e-05	5e-05	0.323077	0.999975	1
Signaling by PDGF	0.508876	7.44949e-05	5e-05	0.804734	2.51278e-05	5e-05	0.295858	0.999975	1
Signaling by Rho GTPases	0.521739	7.44949e-05	5e-05	0.834783	2.51278e-05	5e-05	0.313043	0.999975	1
Signaling by Robo receptor	0.4	0.00204517	0.00085	0.633333	2.51278e-05	5e-05	0.233333	0.999975	0.9992
Signaling by SCF-KIT	0.530303	7.44949e-05	5e-05	0.818182	2.51278e-05	5e-05	0.287879	0.999975	1
Signaling by TGF-beta Receptor Complex	0.442623	0.917915	0.46365	0.868852	2.51278e-05	5e-05	0.42623	0.999975	0.5364
Signalling by NGF	0.507463	7.44949e-05	5e-05	0.820896	2.51278e-05	5e-05	0.313433	0.999975	1
Signalling to ERKs	0.472222	0.000458889	0.0002	0.833333	2.51278e-05	5e-05	0.361111	0.999975	0.99985
Smooth Muscle Contraction	0.454545	0.0558393	0.0252	0.636364	2.51278e-05	5e-05	0.181818	0.999975	0.97485
Sphingolipid de novo biosynthesis	0.433333	0.0192267	0.0084	0.733333	2.51278e-05	5e-05	0.3	0.999975	0.99165
Sphingolipid metabolism	0.564516	7.44949e-05	5e-05	0.774194	2.51278e-05	5e-05	0.209677	0.999975	1
Steroid hormones	0.423077	0.238476	0.1132	0.653846	2.51278e-05	5e-05	0.230769	0.999975	0.88685
Stimuli-sensing channels	0.619048	7.44949e-05	5e-05	0.761905	2.51278e-05	5e-05	0.142857	0.999975	1
Striated Muscle Contraction	0.612903	7.44949e-05	5e-05	0.709677	2.51278e-05	5e-05	0.0967742	0.999975	1
Synthesis of IP3 and IP4 in the cytosol	0.458333	7.44949e-05	5e-05	0.75	2.51278e-05	5e-05	0.291667	0.999975	1
Synthesis of PIPs at the plasma membrane	0.5	0.0155598	0.00675	0.84375	2.51278e-05	5e-05	0.34375	0.999975	0.9933
TAK1 activates NFkB by phosphorylation and activation of IKKs complex	0.636364	7.44949e-05	5e-05	0.863636	2.51278e-05	5e-05	0.227273	0.999975	1
TCR signaling	0.490566	0.078034	0.036	0.867925	2.51278e-05	5e-05	0.377358	0.999975	0.96405
TGF-beta receptor signaling activates SMADs	0.48	0.0136922	0.00585	0.88	2.51278e-05	5e-05	0.4	0.999975	0.9942
TRAF6 Mediated Induction of proinflammatory cytokines	0.5	7.44949e-05	5e-05	0.854839	2.51278e-05	5e-05	0.354839	0.999975	1
TRAF6 mediated IRF7 activation	0.75	7.44949e-05	5e-05	0.857143	2.51278e-05	5e-05	0.107143	0.999975	1
TRAF6 mediated NF-kB activation	0.714286	7.44949e-05	5e-05	0.904762	2.51278e-05	5e-05	0.190476	0.999975	1
TRAF6 mediated induction of NFkB and MAP kinases upon TLR7/8 or 9 activation	0.521127	7.44949e-05	5e-05	0.84507	2.51278e-05	5e-05	0.323944	0.999975	1
TRIF-mediated TLR3/TLR4 signaling	0.54878	7.44949e-05	5e-05	0.865854	2.51278e-05	5e-05	0.317073	0.999975	1
Termination of O-glycan biosynthesis	0.727273	7.44949e-05	5e-05	0.909091	2.51278e-05	5e-05	0.181818	0.999975	1
Thrombin signalling through proteinase activated receptors (PARs)	0.62963	7.44949e-05	5e-05	0.703704	2.51278e-05	5e-05	0.0740741	0.999975	1
Tight junction interactions	0.555556	0.0322798	0.01425	0.814815	2.51278e-05	5e-05	0.259259	0.999975	0.9858
Toll Like Receptor 10 (TLR10) Cascade	0.521127	7.44949e-05	5e-05	0.84507	2.51278e-05	5e-05	0.323944	0.999975	1
Toll Like Receptor 2 (TLR2) Cascade	0.544304	7.44949e-05	5e-05	0.848101	2.51278e-05	5e-05	0.303797	0.999975	1
Toll Like Receptor 3 (TLR3) Cascade	0.54878	7.44949e-05	5e-05	0.865854	2.51278e-05	5e-05	0.317073	0.999975	1
Toll Like Receptor 4 (TLR4) Cascade	0.567308	7.44949e-05	5e-05	0.855769	2.51278e-05	5e-05	0.288462	0.999975	1
Toll Like Receptor 5 (TLR5) Cascade	0.521127	7.44949e-05	5e-05	0.84507	2.51278e-05	5e-05	0.323944	0.999975	1
Toll Like Receptor 7/8 (TLR7/8) Cascade	0.520548	7.44949e-05	5e-05	0.849315	2.51278e-05	5e-05	0.328767	0.999975	1
Toll Like Receptor 9 (TLR9) Cascade	0.493506	7.44949e-05	5e-05	0.831169	2.51278e-05	5e-05	0.337662	0.999975	1
Toll Like Receptor TLR1:TLR2 Cascade	0.544304	7.44949e-05	5e-05	0.848101	2.51278e-05	5e-05	0.303797	0.999975	1
Toll Like Receptor TLR6:TLR2 Cascade	0.544304	7.44949e-05	5e-05	0.848101	2.51278e-05	5e-05	0.303797	0.999975	1
Toll-Like Receptors Cascades	0.561983	7.44949e-05	5e-05	0.85124	2.51278e-05	5e-05	0.289256	0.999975	1
Trafficking of AMPA receptors	0.413793	0.000211722	0.0001	0.586207	2.51278e-05	5e-05	0.172414	0.999975	0.99995
Transcriptional Regulation of White Adipocyte Differentiation	0.486111	0.065938	0.0301	0.805556	2.51278e-05	5e-05	0.319444	0.999975	0.96995
Transcriptional activity of SMAD2/SMAD3:SMAD4 heterotrimer	0.410256	0.903388	0.45325	0.846154	2.51278e-05	5e-05	0.435897	0.999975	0.5468
Transferrin endocytosis and recycling	0.666667	7.44949e-05	5e-05	0.851852	2.51278e-05	5e-05	0.185185	0.999975	1
Translocation of GLUT4 to the Plasma Membrane	0.4375	0.0440811	0.0196	0.854167	2.51278e-05	5e-05	0.416667	0.999975	0.98045
Transmembrane transport of small molecules	0.571429	7.44949e-05	5e-05	0.808824	2.51278e-05	5e-05	0.237395	0.999975	1
Transmission across Chemical Synapses	0.587912	7.44949e-05	5e-05	0.730769	2.51278e-05	5e-05	0.142857	0.999975	1
Transport of glucose and other sugars, bile salts and organic acids, metal ions and amine compounds	0.655556	7.44949e-05	5e-05	0.855556	2.51278e-05	5e-05	0.2	0.999975	1
Transport of inorganic cations/anions and amino acids/oligopeptides	0.582418	7.44949e-05	5e-05	0.769231	2.51278e-05	5e-05	0.186813	0.999975	1
Visual phototransduction	0.519231	0.000579694	0.00025	0.673077	2.51278e-05	5e-05	0.153846	0.999975	0.9998
Voltage gated Potassium channels	0.52381	0.013872	0.00595	0.690476	2.51278e-05	5e-05	0.166667	0.999975	0.9941
YAP1- and WWTR1 (TAZ)-stimulated gene expression	0.416667	0.403218	0.1944	0.791667	2.51278e-05	5e-05	0.375	0.999975	0.80565
cGMP effects	0.7	7.44949e-05	5e-05	0.7	2.51278e-05	5e-05	0	0.999975	1
p75 NTR receptor-mediated signalling	0.555556	7.44949e-05	5e-05	0.876543	2.51278e-05	5e-05	0.320988	0.999975	1
trans-Golgi Network Vesicle Budding	0.491525	7.44949e-05	5e-05	0.847458	2.51278e-05	5e-05	0.355932	0.999975	1
Amine ligand-binding receptors	0.666667	7.44949e-05	5e-05	0.692308	7.52551e-05	0.0001	0.025641	0.999975	1
Olfactory Signaling Pathway	0.724638	0.000458889	0.0002	0.753623	0.000175297	0.0002	0.0289855	0.999975	0.99985
Ligand-gated ion channel transport	0.590909	0.00719657	0.00305	0.636364	0.000225	0.00025	0.0454545	0.999975	0.997
